# Supplementary material for: Metagenomic discovery of novel CRISPR-Cas13 systems
Source: Cell Discov. 2022 Oct 11;8:107. doi: 10.1038/s41421-022-00464-5 (PMC9554183; doi:10.1038/s41421-022-00464-5)
Supplement: Supplementary file 2 — Supplementary Tables [file 41421_2022_464_MOESM2_ESM.xls]

## Sheet: Table S1
Table S1 | The sequences and sources of Cas13 proteins
Cas protein	Sequence	Source	Sample_id
Cas13Bt-A1	MAQVSKQTSKKRELSIDEYQGARKWCFTIAFNKALVNRDKNDGLFVESLLRHEKYSKHDWYDEDTRALIKCSTQAANAKAEALRNYFSHYRHSPGCLTFTAEDELRTIMERAYERAIFECRRRETEVIIEFPSLFEGDRITTAGVVFFVSFFVERRVLDRLYGAVSGLKKNEGQYKLTRKALSMYCLKDSRFTKAWDKRVLLFRDILAQLGRIPAEAYEYYHGEQGDKKRANDNEGTNPKRHKDKFIEFALHYLEAQHSEICFGRRHIVREEAGAGDEHKKHRTKGKVVVDFSKKDEDQSYYISKNNVIVRIDKNAGPRSYRMGLNELKYLVLLSLQGKGDDAIAKLYRYRQHVENILDVVKVTDKDNHVFLPRFVLEQHGIGRKAFKQRIDGRVKHVR…	JGI	GuaBasSediGuay16
Cas13Bt-A2	MEKEQGLYSIDRYQGAGKWCFAIGANRAWDNYNERPKLFSESLLRYEKATRRDWFDEETRGLIKKSDVRQRLRKIRCYFSHYCHDNTCLGFDPDDDLRKIMEKAYERAIFEQRKHLSTETDIETPALFEPHGRITAAGVVFFCSFFVERRILNRLMGRIPGFKKTEGEYGATRQMFSKYCLRDSYSIRASDSNAVLFRDILGYLSRAPSQYYRHNKDQCDKDGHPERKKDKFINLALRYLESFVPARLRNHTLSVGRKEVVRMETNAVAEGEGEYRPYPPKAKVKVVFTEDDPERPYYITHNTVILQTAKKEEDIHHCKVGVNELKYLVLLCLQGKAEKAVAGIEGYVRRIQGRFADHTNKVARDDDERLVRGLPEFVRVASGIETPDEVRELKSRLDH…	NCBI-Prokaryotes	GCA_016932895.1_ASM1693289v1
Cas13Bt-A3	MQVENIKKGSSQGMYSIEQYEGAKKWCFAIVLNRAQTNLQGNPKLFEETLTRFERIRKEDWFDQETKKLIYAKQEQNEVEEEIQKAADEKLRDLRNYFSHYFHTPDCLIFTQNDPVRIIMEKAYEKARFEQAKKEQEDISIEFGELFEENGRITSAGVVFFASFFAERRFLNRLMGYVQGFTRTEGEYKITRDVFSTYCLRDSYSVKTPDHDAVMFRDILGYLSRVPSESYQRIKESQMRSETQLSERKTDKFILFALNYLEDYGLEDLADYTACFARTRIKREQDENTDGKEQKPHRKKPRVEIHFERAEGDPFYIKHNNVILRTQKKGAQTYIFRMGVYELKYLVLLSLLGKGAEAVKRIDRYVHSLRNQLPHIEKKSTEEIEGYVRFLPRFVRSHL…	JGI	DeeMarSWOR136_30
Cas13Bt-A4	MEFENIKKTSNKEVYSIEQYEGEKKWCFAIVLNRAQTNLEENPKLFEQTLTRFEKIMKQDWFNEETKKLIYEKEEENKVKEEIQIAASERLKNLRNYFSHYLHAPDCLIFNRNDTIRIIMEKAYEKSRFEAKKKQQEDISIEFPELFEEEDKITSAGVVFFVSFFIERRFLNRLMGYVQGFRKTEGEYNITRQVFSKYCLKDSYSVQAQDHDAVMFRDILGYLSRVPTEIYQHIKLTRKRSQDQLSERKTDKFILFALKYLEDYGLKDLADYTACFARSKIKRENEDTKETDGNKHKFHREKPVVEIHFDKEKQDQFYIKRNNVILKAQKKGGQSNVFRMGVYELKYLVLLSLLGKAEEAIQRIDRYISSLKKQLPYLDKISNEEIQKSINFLPRFVRS…	JGI	BlataG
Cas13Bt-A5	MKIKNENTDKKTELYSIDKYKGRDKWCFAIVLNKAQTNLTENPDLFEQTITKYDRIRKEGWFDEETKKLIYIQENEHKIKGEIKTLAREVLKNLRNYFSHHFYKQDCLIFPKDNIVRIIMGRAYERSEYEIKKNLKEDISIELPALFEPEGKITTAGIVFFTSFFVERRFLHRLMGSVQGFTKTEGEYKITRDVFAKYCLRDSYSVKAQDNDAVMFRDIIGYLSRVPTESFQHIKNPKKQNESQLSERKTDKFISFALKYLKDYGFEDLKGHYTAFFARSEIKKEKEDIEIKDDKKHKPHRMKSKIEIHFDKTKEDRFYIERNNVILKIQRKGGRANILRMGIYELKYLVLLCLSGKAREAINRIDDYLNDLRNKIPHIENMNKEGIGEQIRSLPGFVR…	NCBI-Prokaryotes	GCA_016930355.1_ASM1693035v1
Cas13Bt-A6	MKVENIKEKSKKAMYLINHYEGPKKWCFAIVLNRACDNYEDNPHLFSKSLLEFEKTSRKDWFDEETRELVEQADTEIQPNPNLKPNTTANRKLKDIRNYFSHHYHKNECLYFKNDDPIRCIMEAAYEKSKIYIKGKQIEQSDIPLPELFESSGWITPAGILLLASFFVERGILHRLMGNIGGFKDNRGEYGLTHDIFTTYCLKGSYSIRAQDHDAVMFRDILGYLSRVPTESFQRIKQPQIRKEGQLSERKTDKFITFALNYLEDYGLKDLEGCKACFARSKIVREQENVESINDKEYKPHENKKKVEIHFDQSKEDRFYINRNNVILKIQKKDGHSNIVRMGVYELKYLVLMSLVGKAKEAVEKIDNYIQDLRDQLPYIEGKNKEEIKEYVRFFPRFI…	JGI	SalMarWE160230MG
Cas13Bt-A7-1	MQFENIKDTGQKPIYSIDQYEGAKKWCFAIVLNRACDNYEDNPQLFSESLLRFEEVNRRDWFDKDIRDLIKKADTEDQIEPKRKPNTPVNRRLHDIRNYFSHSRHQDDCLYFKNDDPMRCIMEAAYEKAKIHIKGRQTEQSDIPLPELFDANNKITSAGVLFLASFFVERGILHRLMGNIGGFKDNRGKYGLTHDIFTTYCLKDSYSIHASDPKVVLFRDIAGYLSLVACEYYPTYLSKIPKENAGGKSSDEEKYAERKTDKFILFALKYLEEFVLPSLKDDYLVDIGRIDIIREESKETEEKDEQYKPHPNQGKVKVVFDSINKELPYYINHNTVILRIQKNGVMAYSCKIGVNDLKYLLLLCLQGKTDKALDAIYNYLHSMQDPPEVVKIGATDKLF…	JGI	YL17G13_40_MG
Cas13Bt-A7-2	MQFQNIKDTGQKPIYSIDQYEGAKKWCFAIVLNRACDNYEDNPQLFSESLLRFEEVNRRDWFDKDIRDLIKKADTEDQIEPKRKPNTPVNRRLHDIRNYFSHSRHQDDCLYFKNDDPMRCIMEAAYEKAKIHIKGRQTEQSDIPLPELFDANNKITSAGVLFLASFFVERGILHRLMGNIGGFTDNRGKYGLTHDIFTTYCLKDSYSIHASDPKVVLFRDIAGYLSLVPCEYYPTYLSKIPKEKAGEKSSDEEKYAERKTDKFILFALKYLEQFVLPSLKDDYLVDIGRIDIIREESKETEEKDEQYKPHPNQGKVKVVFDSINKDLPYYINHNTVILRIQKNRVMAYSCKIGVNDLKYLLLLCLQGKTDKALDAIYNYLHSMQDPAEVVKIGATDKLF…	JGI	YL17G02_20_MG
Cas13Bt-A7-3	MQFENIKDTGQKPIYSIDQYEGAKKWCFAIVLNRACDNYEDNPQLFSESLLRFEEVNRRDWFDKDIRDLIKKADTEDQIEPKRKPNTPVNRRLHDIRNYFSHSRHQDDCLYFKNDDPMRCIMEAAYEKAKIHIKGRQTEQSDIPLPELFDANNKITSAGVLFLASFFVERGILHRLMGNIGGFKDNRGKYGLTHDIFTTYCLKDSYSIHASDPKVVLFRDIAGYLSLVACEYYPTYLSKIPKENAGEKSSDEEKYAERKTDKFILFALKYLEEFVLPSLKDDYLVDIGRIDIIREESKETEEKDEQYKPHPNQGKVKVVFDSINKELPYYINHNTVILRIQKNGVMAYSCKIGVNDLKYLLLLCLQGKTDKALDAIYNYLHSMQDPPEVVKIGATDKLF…	JGI	YL17G09_36_MG
Cas13Bt-A8	MAVDYSLKQPFYQGVHKSCFTVPLNIAADNCKQKGYRNLLKEAQRSKGGLSDQSIQEAADLIEKRLSAIRNYFSHTYHTDSVLTFQKEDPVKKFLETAWSYAVSETQKDIAESDYTGIVPPLFEDKEGQFQITAAGVIFLMSFFCHRSVLNRMFGSVKGLKRSDREQMGTGEKRDYQFTRKLLSFYSLRDSYAVKAEATRPFREILSYLSCVPHESLVWLSARGKLTEKEKKAFRHFLDPTVPKEALSEESAGDGSDSERPGVRKNNKFLLFAVQFIEAWSRKEKKGLEFARYRKSRVEAPGENQDGSEKRIVRFRSEIRDTQEDWPYYLRNNHALLRLHPGENKEPVDARIGEYELLYLVLAIFDGKGAKAIQKLANYIFEAKKQIQNARVYDRYQDL…	JGI	M271
Cas13Bt-A9	MPVNYSLDQDYYKGTHKSCFTVPLNIAWDNGSKKGCENLLKEAMRTRGGFTQEDIEKVHRSLAEKLNGIRDYFSHYYHEDKPLEFKKGDDDAVKDFLEKTFSYAAGETQKRVKESGYQGIIPPIFELCGDQVRITAAGVIFLASFFVPRSTLERMFGAVQGFKRSDRGDLDTGQKRDYYFTRSLLSFYTLRDSYYLQADETRPFREILSYLSCVPFDSVQWLQAHGKLSKSEEKEFFGRPVEEQDEENPAQTEKQTAPAGRRMRKKNKFILFAVRFIEAWARNEKLSVEFGRYRNIQNEEDRRKQSGKKVREVFFPSALNNLSAEEQDLEGLLYIRNNHALIRIHLKAKTPVTVRISEHELMYLVLAILSGKGGNAVQKLSKYVWDVRMRSRGPLTNMP…	JGI	AD_JPNHG2_MetaG
Cas13Bt-A10	MIENKPISQGSPQGKTVDDYKGEQKWCFAIVLNRACDNYEENHKLFSESLLEFEKTHRKDWLDEETRKLIHNVEEILPPDPQKKYEIKPKNLANIRLNEVRNYFSHFHHKDWCLYFKADDPIRIIMEKAYDKAKEKVIGHLKKEPEIKIPESLFESNGRITPAGIIFLASFFVERRFLSRLMGYVGGFKESEGEYSITRDIFSTYCLKDSYSIHTPDSKAMLFRDILGYLSLVPSEYYPTYLSQIPKRKPDEKLPKDEKYGERKPDKFILFALKYLEEIVSKGLADTYKVSVARMEIIREETKEAEKSDEQYKPRPNEGTVKIVFESKSKPDGEELPYYINHNTVILRIQKKGDKIHFCKMGVNELKYFILLCLQGKTAEAVAAVDNYIHSLQSRFANP…	JGI	YL18G_12A_MG
Cas13Bt-A11	MGNISGEKIGIKMDNKKKGNNYSIENYKEDRFLFTAALNIAYDNCKQKGCLNILAECQHSKGGISDEQIKNVKDGIESRLRDIRNYFSHYYHNENCLMFEKDDPIKVFMEATFDKAVSNLSGSTKESDYKGIEPEQLRLFEEYDKKYRITMPGVVFLASFFCHRSNVNRMMGAIKGLKRADRAEMDDGTKRDYNFTRRLLSYYSLRDSYAVKNEETRPFREILGYLSLVPHEAVDWLDSRGELSNEEKKEFLKEAKNQESKEDNDSTDEKTRRGLRKGNKFMRFAIMFTEDWSKKENLEVTFARYEKQEVHLENKKQDGKKERNIKFPHEISASDDDWPYYIRNNHAIIRIKLKDKDAVSARISENELKYLVLLIFENKGKEAIQKLGDYIFDMSQKIR…	JGI	Munlanlewell138R
Cas13Bt-A12	MREKKMAVDYSLKNEWYREINKSCFTVALNVAYDNCKAKGHENLLREAQRSKGGITNEQIKNVQTEIKTRLEDIRSHFSHFYHDEKSLIFEKDNIVKDFLESAYEKAQSSVIGSTRQSDYKGVVPPLFEPHDGMITAAGVVFLASFFCHRSNVYRMLGAVKGFKHTGKEELSDGAKRDYGFTRRLMAHYSLRDSYVIKAEETKSFRDLLGYLSRVPQQAVDWLNEHNQLSEDEKKEFLNQKPSDEESQEQSKTENTDRQADRMPRRSLRKTDKFILFAAKFIEDWAQKEKMDVTFARYQKTVTEDENKNQDGKQVRDVQLKYEKDTKKLNPDFDYKWTYYIRNNHAIIQIKPDEYKQAVSARISENELKYLVLLIFQGKGWEAIKKIGDYIFHIGNKIK…	JGI	SalMarSW160170MG_4
Cas13Bt-A13	MEKYLIKNFEGINKSKFTVALNIANDNCKNKGIQELLKEAQRSKGGITDTQITEVQEHIKERLNSVRNYFSHCYHEKKPLYFEANDPVKIFLEETFAKAVENLQGRFLSDKYKLTVPPLFEPNQNNTITAAGVIFLASFFCHRSYVYRMLGGIPGFKRSDKKKWGDGQKIDYGFTRKLMSFYSLRDSYSVNVQENKELTAFRDILGYLARVPGQAIDWLIEKGKLTKEEGKQFYLGEQSEEREEKAKKEEIKYALRKTDKFMLFAVRFIEDWAEQERIKVEFARYEKMTIVNENKKQDEKEERKVKFVSDEPTAAGWTYYIRNNHAIIKIIPDDKKKKAVSARISENELKYLVLTIIDGNGKNAIAYIGDYIFRTARQIENKSYNAESEKYAPAFVRGG…	JGI	Ga0246100
Cas13Bt-A14	MIENKPISQGSPQGKTVDDYKGEQKWCFAIVLNRACDNYEENHKLFSESLLEFEKTHRKDWLDEETRKLIHNVEEILPPDPQKKYEIKPKNLANTRLNEVRNYFSHFHHKDWCLYFKADDPIRIIMEKAYDKAKEKVIGHLKKEPEIKIPESLFESNGRITPAGIIFLASFFVERRFLSRLMGYVGGFKESEGEYSITRDIFSTYCLKDSYSIHTPDSKAMLFRDILGYLSLVPSEYYPTYLSQIPKRKPDEKLPKDEKYGERKPDKFILFALKYLEEIVSKGLADTYKVSVARMEIIREETKEAEKSDEQYKPRPNEGTVKIVFESKFKPDGEELPYYINHNTVILRIQKKGDKIHFCKMGVNELKYFVLLCLQGKTAEAVAAVDNYIHSLQSRFANP…	JGI	YL17G13_40_MG
Cas13Bt-A15	MGIDYSLTSDCYRGINKSCFAVALNIAYDNCDHKGCRTLLSEVLRSKGGISDEQIKSQVVDGIQKRLKDIRNYFSHYYHAEDCLRFGDQDAVKVFLEEIYKNAESKTVGATKESDYKGVVPPLFELHNGTYMITAAGVIFLASFFCHRSNVYRMLGAVKGFKHTGKEQLSDGQKRDYGFTRRLLAYYALRDSYSVGAEDKTRCFREILSYLSRVPQLAVDWLNEQQLLTPEEKEAFLNQPAEDEGGDISDSSSSDKNKKSKEKRRSLRRDEKFILFAIQFIEGWAAEQGLDVTFARYQKTVEKAENKNQDGKQARAVQLKYRNQGLNPDFNNEWMYYIQNEHAIIQIKLNNKKAVAARISENELKYLVLLIFEEKGNDAVQKLNCYIYSMSQKIEGEWK…	NCBI-Prokaryotes	GCA_011328795.1_ASM1132879v1
Cas13Bt-A16	MAVNYSLREKWYRGVNKCCFTVALNIAVDNCKSKGCETLLKEAEHSKGGITDEQIQQSYTEVEKRLNDIRNYFSHFYHGDECLIFKKDDIVKRFMESVFATAVSNVVGGTKESDYKGVVPPLFEQSNEDYMITAAGVIFLASFFCHRSNVYRMLGAVKGFKHTGKEELSDGQKRDHGFTHRLLAHYSLRDSYSVKIEETKSFRDLLGYLSRVPQQAVDWLNERNELSEDEKKEFLNQKSSEEESPEQPEPENAEWRTEKTSRRSLRKTEKFILFAAKFIEDRAEKEKQDVTFARYQKTVTKEENKNQDGKQARVVRLKYEEDKKDDEKPREHFNLEWMYYIRNEHAIIQIKPKDKEAVAARISENELKYLVLLIFEGKGGDAFNKLSDYIFRMTQKIKS…	NCBI-Prokaryotes	GCA_016930645.1_ASM1693064v1
Cas13Bt-A17	MQTATQEQKQKQSIYSILNYQGQRKWCFAIVLNRALDNINPKRETETGKYKNKELFYKSLLRFEGIKKQPWFDETKAEKENVTAKEIIDSKDKAAELLLNLRNYFSHNYHTEKCLYFGTESQHKQIRLIMEAAYERAKAELTGRRTGQEISAEAEKDKDGNIKKYKLSDVPWPPLFDEKDIITTAGVVFFASFFTEAGQIFRLMNWINGLKRNDDKFNITRRALSFYSLPDSYAEAIAEYEVEEDGASRTIRYKAKIFKDILNYLRRIPSETYKLYHSGEENKISGKKEEKGEDENTPVERKTDKFAEFAMRYLEDFEGVRFARYRINTKTRENEVFFDEDELKKLIDKKGVPEQEKDKKFEDYRYYYVKNNAILKTEKGSIRIGINELKYFVLLSLDK…	JGI	SalMarSW160370MG
Cas13Bt-A18	MNPVDIKEASKKAVYYIDQYKGDKKWCFAIVLNRAYDNLEDNPNLLNESLLRFENISLMSWFDFQEDEKQMRDSVFQGYENINKAEQKKEIKLKPDIQKAVVKRLEDLRNYFSHRLHTDDCLTFLKEDPIRFILEKAYEKAKLVHLGRETQESKDFSVPLFEDDKITTAGVILFASFFVEMRILIRVLGLKDVRGFTLTEGKFNLTRKAICHYALPDSYSIKTPRDTKLFRDILGYLSRMPSESYDHYFPEAKKKAEEGEKDKEGEGKDKENKEPQWSKRNTDKFMVFAMRYLEDFQPDVFRICFARQDIQQPQREKDQERKPHKQKGKRKLQFPENLQEARDNPAVRYFIRQNNIDIQIQKNNQKIHCRMGLNELKYLILLCLKGQGGEAIEAIYNEA…	JGI	SalMarWE160370MG
Cas13Bt-B1	MENIKLEKQKAAFYFNQAELNLKAIEGNIFDKGRRKTLFDNPKILSKVENFIFNFKDVTKNAKGEIDCLLSKLMELRNFYSHYVHKPDVKELSKGEKPLLERYYQIAIEATGSENVKLEIIENDKWLTDAGVLLFLCMFLKKSQANKLISGISGFKRNDTFGQPRRNLFNYFSVRERYKVVPDMQKHFLLFVLVNHLSEQDDYIEKAQQPYNIGEGLFFHRIASTFLNVSGILRNMEFYTYQSKRLKEQRGELKREKDIFTWEEPFQGNSYFEINGHKGVIGEDELKELCYALLSYNKSKYAVEQIEKFLKGFGEVKSEQEIRDSDILNESYFPTNYFAESNIGSIKEKILNRLGKTDDSYKKTGTKIKPYDMMKEVMEFINNSLPADEKLKRKDYRRY…	JGI	SalMarSW160110MG_2
Cas13Bt-B2	MNGIELKKEEAAFYFNQAELNLKAIEDNIFDKERRKTLLNNPQILAKMENFIFNFRDVTKNAKGEIDCLLLKLRELRNFYSHYVHKRDVRELSKGEKPILEKYYQFAIESTGSENVKLEIIENDAWLADAGVLFFLCIFLKKSQANKLISGISGFKRNDDTGQPRRNLFTYFSIREGYKVVPEMQKHFLLFSLVNHLSNQDDYIEKAHQPYDIGEGLFFHRIASTFLNISGILRNMKFYTYQSKRLVEQRGELKREKDIFAWEEPFQGNSYFEINGHKGVIGEDELKELCYAFLIGNQDANKVEGRITQFLEKFRNANSVQQVKDDEMLKPEYFPANYFAESGVGRIKDRVLNRLNKAIKSNKAKKGEIIAYDKMREVMAFINNSLPVDEKLKPKDYKR…	JGI	SalMarSW160200MG
Cas13Bt-B3	MSPDFIKLEKQEAAFYFNQTELNLKAIESNILDKQQRMILLNNPRILAKVGNFIFNFRDVTKNAKGEIDCLLFKLEELRNFYSHYVHTDNVKELSNGEKPLLERYYQIAIQATRSEDVKFELFETRNENKITDAGVLFFLCMFLKKSQANKLISGISGFKRNDPTGQPRRNLFTYFSAREGYKALPDMQKHFLLFTLVNYLSNQDEYISELKQYGEIGQGAFFNRIASTFLNISGISGNTKFYSYQSKRIKEQRGELNSEKDSFEWIEPFQGNSYFEINGHKGVIGEDELKELCYALLVAKQDINAVEGKIMQFLKKFRNTGNLQQVKDDEMLEIEYFPASYFNESKKEDIKKEILGRLDKKIRSCSAKAEKAYDKMKEVMEFINNSLPAEEKLKRKDY…	JGI	SalMarWE160370MG
Cas13Bt-B4	MSPDFIKLEKQEAAFYFNQTELNLKAIESNIFDKQQRVILLNNPQILAKVGDFIFNFRDVTKNAKGEIDCLLLKLRELRNFYSHYVYTDDVKILSNGERPLLEKYYQFAIEATGSENVKLEIIESNNRLTEAGVLFFLCMFLKKSQANKLISGISGFKRNDPTGQPRRNLFTYFSVREGYKVVPDMQKHFLLFVLVNHLSGQDDYIEKAQKPYDIGEGLFFHRIASTFLNISGILRNMEFYIYQSKRLKEQQGELKREKDIFPWIEPFQGNSYFEINGNKGIIGEDELKELCYALLVAGKDVRAVEGKITQFLEKFKNADNAQQVEKDEMLDRNNFPANYFAESNIGSIKEKILNRLGKTDDSYNKTGTKIKPYDMMKEVMEFINNSLPADEKLKRKDY…	JGI	SalMarWE160190MG
Cas13Bt-B5	MNMDTIELKKEEAAFYFNQAGFNLRAIESNVFDAGKRKTLLENPQVLAKLENFIFNFRDVTKNEKGEIDVLISKLTDLRNYYSHYVHTDNVKVLSKGEGPILARYYQFATEATASTNVKLEIMDKGNKLTDAGVLFFLCMFLKKSQANKLISSISGFKRTDAEGQPRRNLFTYFSVREGYKVVPEMQKHFLLFDLVNHLSNQDEYIEKSQQTYDIGEGLFFHRMASKFLNTSGILRGMKFYAYQSKRLEEKRGKIEPEGDSFVWIEPFQGNSYFEVDGHKGVIGEDELKDLCYALLVAGKNANEAEGKITQFLTKYKKADNSQEIEKDEMLCIDNFPANYFDGPGVGSIKDRVLNRLEREIKSHKDNKADSKAYDKMKEVMDFINNRLPAAEKMKQKDY…	JGI	YL18G_12A_MG
Cas13Bt-B6	MNIIKLKKEEAAFYFNQTILNLSGLDEIIEKQIPHIISNKENAKKVIDKIFNNRLLLKSVENYIYNFKDVAKNARTEIEAILLKLVELRNFYSHYVHNDTVKILSNGEKPILEKYYQIAIEATGSKNVKLVIIENNNCLTDSGVLFLLCMFLKKSQANKLISSVSGFKRNDKEGQPRRNLFTYYSVREGYKVVPDMQKHFLLFALVNHLSEQDDHIEKQQQSDELGKGLFFHRIASTFLNESGIFNKMQFYTYQSNRLKEKRGELKHEKDTFTWIEPFQGNSYFTLNGHKGVISEDQLKELCYTILIEKQNVDSLEGKIIQFLKKFQNVSSKQQVDEDELLKREYFPANYFGRAGTGTLKEKILNRLDKRMDPTSKVTDKAYDKMIEVMEFINMCLPSD…	JGI	SS_ome_8
Cas13Bt-B7	MNAIELKKEEAAFYFNQARLNISGLDEIIEKQLPHIGSNRENAKKTVDMILDNPEVLKKMENYVFNSRDIAKNARGELEALLLKLVELRNFYSHYVHKDDVKTLSYGEKPLLDKYYEIAIEATGSKDVRLEIIDDKNKLTDAGVLFLLCMFLKKSEANKLISSIRGFKRNDKEGQPRRNLFTYYSVREGYKVVPDMQKHFLLFTLVNHLSNQDEYISNLRPNQEIGQGGFFHRIASKFLSDSGILHSMKFYTYRSKRLTEQRGELKPKKDHFTWIEPFQGNSYFSVQGQKGVIGEEQLKELCYVLLVAREDFRAVEGKVTQFLKKFQNANNVQQVEKDEVLEKEYFPANYFENRDVGRVKDKILNRLKKITESYKAKGREVKAYDKMKEVMEFINNCLP…	JGI	SalMarSW160220MG
Cas13Bt-B8	MFRRYQIMINIELKKEEAAFYFNQANLNISGLDEVIEKQLPHIGSKKENAKKAIDKIFDNITVLKKVENFVFYFKDVAKNERVELDALLLKLIDLRNFYSHYVHNDNVKILSDGEETLLEKYYQIAIEATGSKDVKLEIIDNEKKLTDAGILFLLCMFLKKSQANKLISSISGFKRNDKEWQPRRNLFTYYSLREGYKVVPDMEKHFLLFTLVNHLSTQDENIENTQPSDDIGRGLFFHRIASTFLNISGIFNNMEFYPYQSNRLKERRGDIAPDKDSFAWIEPFQGNSYFKINGYKGVIGENELKELCFAVLLHNKSKYAVEQIEKFLKCFKEVQSKQEIIECDILDECYFPANYLNQPETKSLKEKLLSRITGKINYSFDTAEKAFDKMKDVMEFIN…	JGI	SalMarSW160110MG_2
Cas13e1	MDICGRDVFLKRYGGACKNQEERKKQQKFFNEIKNFLKTLRNYFSHYLHTKEKVESLLKEEKCREFVSFLRRKALEVWNKRFENSALFSEMQAFSQNGWEEMKRELKESGPFLTDVLLFVSVFVPRGEMMRLLDAFRLSPDREKRECRREILSALCLSESYDFWSVDKKAGIALTILDHFARIMGKRTDKAGKLIMSAPRKPENRKETPEICRRFRPSFFIRMLVGFIEEENVLKGFEFARSYNGRPVYDESKKELYLCRNNTRVRFPDNEGNLLESELGAEALKRIVLLYLKNLKGNDLAPLVRGKIKAIQKTLPQRKNGTNAALLQRVKSRRDELSIRFFRKGLSDHQKAVAVLDFMNLIFPADKKFGKQAYQEALRALTGRYDEEAFLAVLPDIKC…	JGI	ZeeviD_2015__PNP_Main_527__bin.3
Cas13e2	MNKRAENKINFFKDNFTLGQYAAFALSFNQAGRQLEKLSTTYHFQRIYGRRRDKVPSFKESLKNLRNYFSHCASQWPDEERFKKSVLRNELDFLVLEAIAILEQRNTKLHDNDETAKDIKKELDKIRSSPSDFFPLDNSGKNIQPTLALVLSLFLTKNQMAFLLGKIFRGNGVTRESPQYLAQAKILETLSQNDRTLVDTDSQSERFTSHDKEFGLAIAGRLEAVGLYEEQQKIEDFPEDVWFIKQLVLYLEYMNVLPSVQFCRMTTIEKDDQLLQEKDFDIAHREKPLRIRCNTVEAQVKLSNGAPYTTNFGVQSLKYLVLAHLKKTFEDKEIDQLVVRQIESNPSRKCRKAKESGVTGDRLTKRIEYLIGKHTPSGENPVRLYEQIRFICRFVNEAW…	NCBI-Prokaryotes	GCA_007570995.1_ASM757099v1
Cas13e3	MRGGNKSANEGKKFDFNLKQQAIFALGSNWAQKQFELTKKTQHSHRLREKLSIFQEGDIGRLEEKIENLRNYVSHGAHSGLAPLDSDEIAAFEAIVRKAVTSYLAIPREAQNIKEEKQTKIDKIRARMKKDKPLLSFSTGPLHQQNHPELMFLLAHFLTRKQLSYLIHRVYWPKEREDDKEPIQELLLFIAQPDTIIMRSKADEDARDTWISAEEEQGFAIWNYLQKRHADEVYTAPDDHYVMRQLVAFIESHQILKGAIFMRVEVRPDEKKEGAYKRVGVYEKQGSDNSLPLNIAYNTIRVSFVEDKVEGTFSLKTLIYITALFIGRVTPDKLTDFLITELKKNRDYSHRPSPAAKEGGDIKTRVEKRLCYLLRRLNKPPQNLQEQIRFICQRINFAY…	JGI	SaaInlESP_SPAdes_4
Cas13e4	MSEDLYRSDNLFCLSLEQQAALSIALNVALRRCREQNDSDMDICGRDVFLKRYGGACKNQEECKKQLDFINEIKGFLKTLRNYFSHYLHTKKKVESLLEKEKFRDFVSFLRLKALEIWNKRFGKSSLHSQMQAFSQNGWEEMERELKERGPFLTDVLLFVSVFVPRGEMMRLLDAFRLSPDRKKRELRREILSALCLPESYDFWSVSKKAGIALSILDHFARIMGKRTDKAGKLIMSAPRKPENRKETPEICRRFRPSFFIRMLVGFIEEENVLEGFEFARSYNGRPVYDESKKELYICRNNTRVRFPDNEGKLSESELGAEALKQIVLLYLKRKQGAFKGNDLAPLVRGKIKAIQKTLPQRKNGTNAALLQRVKSRRDELSIRFFRKGLSDHQKAVAV…	JGI	QinJ_2012__T2D-024__bin.77
Cas13e5	MIDSFKDGFTLKQFVAFTLAANWAFDQHNNDQHNNLINTQHFYNLVKKNMKFKGDEDIFRGEEEAESDAPPKSIIKSIRNYFSHFIHSPLRSLTTVEARDLNDMARRLLVELNERNIKANDKDDIQQHIETYLDESTSLFTFEPKPILDHAQPEMAFMLALFLSKGQMAFLCGKIFFGTDARSKQKDGTYKDTPKTCLQKKLLNMMAQPDNIIRRLQSDDTLDPWLESKHEQGFAIWQLLASSQKETAGGNEPDYLKNGNYMIRQLVRFIELHNVLPSYEFARIETVETLSDDVKKLEQKIQFSSNPDLPLATRHNTIQSVNQQGIKGTFGVRTLIYIVVVFLEQKRAGELANFVTTWLKANAHYPKTNLKGKDRPLSDQIAKRLDYLLKETNVKSKTN…	JGI	SI_124_October20_6
Cas13e6	MNHDVAHSHIKDDVTLRQAAAFTLASNWAHQQHKGVLASVHGESLYRYALPVDEETIAAYRNHFAHLHRPHMPRLWQEPDVKDRLHTLVKEAARMMTMREGKIWDDDEKQHNAIHTILLRIENDPAYGFDLDRPQQAWLSITLILAPFLQKGQMAFLWDKMVEKRGDADEALDKARFHLLKFLSIADSALAITPQQEEERLFSAQTEHGLALLVRLKESLDKITQDESSQATHAFPQGGYVMRQLILFLERTNALPSVMFARTRTHLEGERDGKPLLRQERIFVRERDAQTHDGMPLPPLKIQANTIRVQIQEPKTDKQWQGMLGIHTLSVLVCAFLLGKDVDRLVLSWYREHGDKNDWRQGKEAKSPTPERIGKRIDWHRERMEGATTLYQKIRMLAD…	NCBI-Prokaryotes	GCA_014332745.1_ASM1433274v1
Cas13e7	MQDRQVKREPFKDGFYLKEYAAFAIAAHNAHLACIKCATSILETEFFAKRYFPLLKAAIAHHPDFTPNAGQASWPQREELASFTKSDRAQKYNQAFSKCLTEYAGGIRNYFAHYLHTLKPLQLPAEDRVFCFFLEELQKKAVAVWKARHAAWRAKQSPHGEQYDSILECSQRPDFWDPLTVQRDDCTILSCEAILIFLSILLPRSRMYMLLDKVLVRGESGTETEKKRISKRELLTALSPRDGHSIRIDPERKSLTAAFTVFNHIGTRYGRLTDTDGNLLSPRPNNIDDIVASHHTVFFIKMLVAFIEGEKCLPSFEFARSYHGKPVFDQPDRELYIRHNNVAVRLRDEPRQQAVFSIHLLKLIILNLLSDKGNQTPDVDDWLKKQLRNFRSRAGQGDH…	JGI	B11_SRodWell667
Cas13f1	MENTSLRTFKRFFDFKGSVAPIAEKANRNYALKKRNNVNLQQRLHYFAVGHAFKNIDVENIFRAELDEETKGKKPTKFLALQLSNFTFIKELGCLLSNIRNINSHFIHDFELIKLDKIDDKIIEFLKQSFYLAVIQTCIKEKETTYIDFISTKDYEKQIVNFLLEKFYPFNDKRKKLTEEEEKRVKEYKSFRNDFKNKSIDEAIDSILFVKVNETVEWNLFETHNVFNITSGKYLSFEACLFLLTMFLYKGEANQLISKIKGFKRNDDDKYRSKRNLFSFFSKKFSSQDIDSEENHLVKFRDLIQYLNHYPTPWNKDLELESANPAMTNKLKEKIIEMEIYRSFPDFANDERFFVFAKYQIFGKKYLGENIEKEYMDNSFTAAEKIAYEYEIKISPEIK…	JGI	CFST50metaG
Cas13f2	MKQKLDFIFKNKGKLCAFAEKAVKNKTKIGKLVKDTEETKKLLHYFAIGHQFKNIDVKSAFDYQLNERESDFEPTRYLSLQLSSFLKNDFSSTLEIYIKNIRNLNSHYLHIFDKIDLSNSPLKLFIKEAFELVFIHVFMKEKNLNYEKAAKNKKRLVTYLCNQFYPDNEYLDEVRSFFLSLSWDKALEYLLFISIDENYEWKDNTDYTLLTIKKGIYPSFWSMLFLVCMFLYKHEANLIISKIQGLKRTEKNFQPKRKLFTFFSKKMSSQDLDSESQHLVKFEDIIQYLGKYPTCWNAFIQGPEQDKEFTIQLKKGILLEEFKRQFPTPYKGFKATSFYQYVAQSLLSGEQLDYFQIPIKDKLNKKSFLFYFNNSPEQQNLIQKNKTRLKRLDRNSKKY…	NCBI-GenBank	NMA74937.1
Cas13f3	MNDKIAQSYARWNFCQYFENKAFVAPIAEKSAHNIKRQNSIGKTTGQRLYYFAIGHKWKNLPNVIFQRFYDEQQKQYATGDYMALQKEAFPKKDIEELLRNLRNLNNHYVHDFQKLIIDKENNNALRKFLKESFRMAATMVYFEHENIWERLCEKTNQKLSNTSFTSEQYDKKLQELYQKHITNKDFKNKLCEFLSKKFLFNKTNNDHTLNDLDSLIEYLLFVRVSSDFEWKINNEHAVFTIQKGEYLSFVGALFALCMFLYKDEANTMISKVKGYKKTKEKEMMAKRDIMTFFSKNISAQDIDCEEKNLIYFRDIILYLNKYPLEWNKALEKEVNADKVFEVLKKEIAEMEENRILDVCLTPYPQRTIQSFILSDNFDKIPDVNKKMIDEQVEAIQKD…	NCBI-Prokaryotes	GCA_003859795.1_ASM385979v1
Cas13f4	MKTNPLIASSGEKPNYKKFNTESDKSFKKIFQNKGSIAPIAEKACKNFEIKSKSPVNRDGRLHYFSVGHAFKNIDSKNVFRYELDESQMDMKPTQFLALQKEFFDFQGALNGLLKHIRNVNSHYVHTFEKLEIQSINQKLITFLIEAFELAVIHSYLNEEELSYEAYKDDPQSGQKLVQFLCDKFYPNKEHEVEERKTILAKNKRQALEHLLFIEVTSDIDWKLFEKHKVFTISNGKYLSFHACLFLLSLFLYKSEANQLISKIKGFKRNDDNQYRSKRQIFTFFSKKFTSQDVNSEEQHLVKFRDVIQYLNHYPSAWNKHLELKSGYPQMTDKLMRYIVEAEIYRSFPDQTDNHRFLLFAIREFFGQSCLDTWTGNTPINFSNQEQKGFSYEINTSAE…	NCBI-Prokaryotes	GCA_900142205.1_IMG-taxon_2616644810_annotated_assembly
Cas13f5	MESEKQFRTIFNNKGNIGPIAEKAKRNFDLILKNEHSKTERIYHFCIGHTFKNIDKSIFESKLNENLKKFQPTKYITLQKDFFTFETELYELIKRIRDCNSHYVHTFDKLSEENIEKSDKIIPFIKDAFQFSIISNYIKENNLSFEKFNENENSHKEIVKSIINKFFPNGEMQKNVRDKFSKLNLKEVIDELLFITVDEDFEYNLIENHPIFTIKKGKYLSNIAHLFILSLFLYKNEANQLISKIRGFKRNDDEFHHKRDIFTFFSKKLTSQDINNEEKNLINFRDIIQYLNKYPTAWNKNIEPERQFTTMTNSLEKYVIETEIFRSFPTFKGKEEHNYFLKYVITNLFKKKKHLFDLDEYKISKELEVKLHQEYYLSPELKDANFRLDQLKNKKNTNS…	NCBI-Prokaryotes	GCA_002484335.1_ASM248433v1
Cas13f6	MDQLINQTMVASFKKIFDHKGYIAPIVNKAWDNFNVINKNSVNKVEDVYHFAVGHVFKNLNKKLIFEYRLNEVSRQMESSKFTSLDKNNFNFCDTLWSVVNNIRNLNSHYVHTFDEVGLNKIKKTETVTFLKEAFELSSIFAFINEQNQTLEEYINDENRDKKLVRFWKEKFFPNEEHQKAERAILDGYTKGQALDYLLFISVPNDFEWTIADTHPVFTIKAGSYLSFHAQLFLISIFLYKHEAEQLISKIKGFKKNDDIYNRKRNIFTFFSKKFSSRDADTEQKHLILFRDIVQYLNHYPTEWNEALRRETPVPAMTAQLERHIIKTEIYRAFPDYEGNPTFLYFAGKHFFGKKFLTYFPEAADEFTAKEKSDFLYEINASLALKDINSKTARLNHKA…	JGI	TSFL090MetaG
Cas13f7	MEEDTTMVSKNNPFEIFFNEKIHIGSLAEKAKKNFISNNVDGPNKLSRLYYFSIGHALKKIDYNATFKCEFSKDRDEKIPTRFLNLCSNSFDDKRVKYMDLLIGDIRNICSHYLHNFDKISISDNFTYKENGKTITLLLEEVFASFLNEAFELAVRQTCSKGKNDETDKDVVAFLCDKFFIGKNLNISKDEAIKRVLYIVVDKDSPVMDGSHVLFTAHKGTYLSFYACLFFLSMFLYKHEAVKLISRIKGFKRSDKVFSEKRDLFTFYSKKVSSRDVTNEEEPLVKFRDIIQYLSHYPTVWNDFLLLNPENTHVKDLLNGIVAMESKRLFPKMFVNPVKAGRFIIYVKYHLFVSLYSKKALEREYFDAELTGAEEEKFNKIVSNSRELLGVCKKLNDLR…	JGI	WetSurMetagenome
Cas13f8	MENLNKILDKENEICISKIFNTKGIAAPITEKALDNIKSKQKNDLNKEARLHYFSIGHSFKQIDTKKVFDYVLIEELKDEKPLKFITLQKDFFTKEFSIKLQKLINSIRNINNHYVHNFNDINLNKIDSNVFHFLKESFELAIIEKYYKVNKKYPLDNEIVLFLKELFIKDENTALLNYFTNLSKDEAIEYILTFTITENKIWNINNEHNILNIEKGKYLTFEAMLFLITIFLYKNEANHLLPKLYDFKNNKSKQELFTFFSKKFTSQDIDAEEGHLIKFRDMIQYLNHYPTAWNNDLKLESENKNKIMTTKLIDSIIEFELNSNYPSFATDIQFKKEAKAFLFASNKKRNQTSFSNKSYNEEIRHNPHIKQYRDEIASALTPISFNVKEDKFKIFVKK…	NCBI-Prokaryotes	GCA_000253275.1_ASM25327v1
Cas13f9	MKTIFAQNSINKLFQHKGKIAPIAEKANINFKLKSNNPNGLSEDFIKSRLHYFSIGHSFKQIDTKQVFGQTDEGERKFFKNLQLENFPNKDTFKTLINDLRNINSHYIHDFEKIKIEKIEPLKHFLIEAFSLAIKMSYLKLETSKKASFVYSDITDNNLMHFLSDKFFPNHEFQIEERAYFKKLSYDKALEYLLFIELDEHYDWKNYKESNHVVFTIAKGTYLSFYGSLFCLSMFLYRGEARTMISKIKGFKKNATEDERVKLDIFTFFAKKFSSQDADAEEKHLVKFRDIVQYLNQYPTAWNKELELESSVPKMTEALNKELELTSSVPKMTEALTEYVKEEEIQRCYEDMYAVGNFKEYALHYFWQRPKPSINAKTEKDFLYEIQTPESVKKLEEEI…	NCBI-Prokaryotes	GCA_004293915.1_ASM429391v1
Cas13f10	MKTSANNIYFNGINSFKKIFDSKGAIAPIAEKSCRNFDIKAQNDVNKEQRIHYFAVGHTFKQLDTENLFEYVLDENLRAKRPTRFISLQQFDKEFIENIKRLISDIRNINSHYIHRFDPLKIDAVPTNIIDFLKESFELAVIQIYLKEKGINYLQFSENPHADQKLVAFLHDKFLPLDEKKTSMLQNETPQLKEYKEYRKYFKTLSKQAAIDQLLFAEKETDYIWNLFDSHPVLTISAGKYLSFYSCLFLLSMFLYKSEANQLISKIKGFKKNTTEEEKSKREIFTFFSKRFNSMDIDSEENQLVKFRDLILYLNHYPVAWNKDLELDSSNPAMTDKLKSKIIELEINRSFPLYEGNERFATFAKYQIWGKKHLGKSIEKEYINASFTDEEITAYTYET…	NCBI-GenBank	WP_013446107.1
Cas13f11	MENKSSKSFKRFFEFKGNVAPIAEKAKKNFDLKNKNVVNRQQRLHYFAIGHVFKNIDTENIFGVKLNEDLKEKKPTKFLALQLSNFTFYEDLGELLSHIRDLNSHFIHDFEFLRVDKIKKNIIDFLKQSFELAVLQTLLKENEISYEDFIKTNSYDSYESKIVNFLLEKFYPLNNKRTDLNQEETNRLNEYKEFRKDFKQKSLEDAINTILFVNVTADYDWNLFETHKVFKITQGNYLSFEACLFLLTMFLYKGEANQLISQIKGFKRNDDNKYRSKRNLFSFFAKKFSSQDIDSEENHLVKFRDLIQFLNHYPTEWNKDLELESSNQIMTNKLKEKIIEMEINRNFPDFANNERFLVFSKYQIFGKKYLGNNIEKEYIKKSFTTEEITAYEYEINISL…	JGI	RO12treamer_MG
Cas13f12	MEENINKKNDANPFGLFFNEKAYIGSHAMKAEINFLSNNNTFKISGANDVENDNRRISRMYYFSIRHAFKNIDTKKVFKYEIENSQHKMAPTRFKNLQPGCFNKDLIEILSKLIHSIRNICSHYAHVFNEINMDKDGNLKEKFIPFLKDAFELAVMQACGDESGEASDEQIVDFLRINFLFNTDLQMTKSQAIERTLFINVDETYPTFVGYGDKRHELMKIEKGKYLSFYACLFLLTMFLYRDEAVSMISGIRGFKKNSDSFSAKRNVYTFFAKKPSSRDVDNEETPLVKFRDIIQYLSHYPTAWNDVLLNNPDDQRAKDLLNKIVEMEIKRIFPEMFKEEKENAHFMIYAKNEIFSSLYSESLANEYIKAGLTSEEEDKFSATIERSHELTGERKKLN…	JGI	OWC_Aug_T1_C1_D5
Cas13f13	MTPANPKINEILRKHNCEQSFNKISQFKGEIAPIAEKSARNLKQKLKNPVNQEQRLHHFTIGHKFKLLDKEHIFQYKVDEVTTQKTPTKFQVLHSWQNEKGKDFVKSIQSVIENIRNVNSHYVHTFDCLKVDAIPASIIEFMKQAFELSAVHVFLLENSKSYSEYVENDRLKKNFCTFLFDKFYTFEKKANKVNDKEKEESERKYLEAREEFRRLDKRDALDVLLFVDVKENFVWKVGDTHEVFTTTKGRYLSYNACLFLLSLFLYKNEATQMISKIKGFKRNKTKEENSKRDIFTFLAKKFSSQDIDSEENHLVKFRDLVQYLNKYPVDWKSSLENEDECTEKVDALKSAIIDKEITRLFPDYAKIPRFVDFARRELWGKDIPDDFSDEEKNEFGYEI…	JGI	APHig6443717497
Cas13f14	MSEVHHQLICQSFHAIFSNKGYMGSIAEKAKINYQTKGGHKVNKQNRLHYFAIGHAFRQINTKAIFKCQLDEDAQMELPTAFPALQSNKFNFTENTTDYLLQLIDDLRNLNAHCLHDFEKIKVSNIDKRVVDFLKESFELALIQSCYKLKVQNAENKNIILTDEEKNKILEDVISPSDESALIDFVRNIFYQTIYTNPYNKLKQEQQKHKDFIDQFKTKAALIEWILFKDLKKDLPWILNKDGEGRSGNHRHTLITIPAGKYLSYEACLFMLTMFLYKNEANLLIPKLKGFKKNGNVQDESKLEVFRLFAKKFKGQDIDSNENHLVKFRDIIQYLSRYPLAWNKELENENNAVCEELKRQIRKLELERLYPDFKNEGKFYLYANEMLWGEGNIRNCGLT…	NCBI-Prokaryotes	GCA_011759375.1_ASM1175937v1
Cas13f15	MENLPLRSFKRFFDFKGNVAPIAEKAVRNFTLKKENPDNLKQRLHYFAIGHTFKNIDTKNIFEYTLNEETRESMPTKFLALQQDNFTIDKDLEKLPSNIRNKDLGSLLSDIRNINSHYVHDFEKLKLDNIDDKIIEFLKQSFELALINTILKEKEISYEDFISNESEKEIVDFLVDKFYPLNDQRKDLDELAQKSLDNYIEFRDDFKNKTKDDAINAILFVNVETEYEWKIYGEHHIFNITKGSYLSFEACLFLLSMFLYKGEANTLISKIKGFKRNDDNKYRSKRNLFSFYSKKFSSQDINSEENHLIKFRDIVQYLNHYPTIWNKDLELESNNPLMTDKLKEKIIEMEVARCFPDLNSDIEFNEFAIQYLFYKKESENHNKNLYLDIINKNDEVRKI…	JGI	EllFjometagen131
Cas13f16	MKTSKEFENYNSRNSFKKIFDFKGEIAPIAEKANRNLELKTKNETNLVQRVHYFAIGHTFKYIDTETLFEWVVDEETQMKQPTKFLSLQSFDDSFCDELQKITVVGTNNEYNGLIPAIRNINSHYIHSFEKIRIDSLSPVMVKFLKESFELSVIQIYIKEENELKRSKNERLASTKEIIEQNGFGKRLVQFLCDKFYPVGNKTTYPEDYLEYRKQFRNLSKDEAIDSLLFVEVETAFDWLLFETYPAFNIAVGKYLSFYSCLFLLSMFLYKSEANQLISKIKQFKRNKIQEEKSKREIFTFFSKRFSSQDIDSEENHLVKFRDLIQYLNRYPVAWNKDIELESQHPVMTDRLKAKIIEMEIDSSFPIYAENNRFHVFAKYQIWGKKYFGKKIEKEYIEQ…	JGI	Higcelweek8metaG
Cas13f17	MDYTAKSDFKKIFENKGYVGALAEKSSNNFEYIYKNTVNRNSRLFYFAVGHKFKNLPVPASILFRKEYDEQTGDFRCNDFTYLQEKNFRDVNGEDLLKETIRGIRNLNSHYVHLFDPLIIDNKSKPVALFLKDAFRMATLVQFLDREDAWKRLWKEAGSAFPEGDYSAEQINPKLLEKYVRYISNSSFKARYKQFLYEKFRQDKKKQGSRANGDGASSSNASGFPEEWSIDACLDNLLFTEVQQEIEWKLYNKYPIINIGVGTYISFIGMLFLLSMFLYKDEADLLISKISGYKKNDDDEMRCKRNIMSFFSKKLSSQDYDSEEKHLIYFRDIIQYLNKYPTEWNKKVDLDNETDSLFSAALKQKIEEMEINRLFPYMRDDVDFKHFAVERLFRKKHVE…	NCBI-Prokaryotes	GCA_900683665.1_57940_F02
Cas13f18	MSTGYTNQKKVEENINYVFSNKGIFAAVAEKTLTNYKSKFNEGQTIQPNLHYFAVGHTFKNIDTKRIFDYQLSEDEMDILPTKYFSLQQNKFSFPINGQTKTDKLYVLLDNIRNINAHFIHDFNFLKVDNIDENIICFLIDSFELALIKGVFAKKYGNKKHKLRLDFLSNDLKDEILEEILENLDDELIVFMKEIFYQTLYVVDKKEWRNKELNQEKKDFLDNDLSSKEDWINWILFNCVEEDIDWYLNNYGDYDPHPDSKNHKHKVLTIEKGKYLSFEGSLFMMTMFLYANEANYLIPKLKGYKKNGTPQDASKLEVFRFFAKKFKSQDVDSEHKQYVKFRDMIQYVGKYPTVWNKHIHLDNYYVNELKATILENEIIQLYQEDIKNHFQSICGLKQF…	JGI	IMG_3300039171_Ga0400662
Cas13f19	MSTRYTNQKKVEENINYVFSNKGIFAAVAEKTLTNYKSKFNEGQTIQPNLHYFAVGHTFKNIDTKRIFDYQLSEDEMDILPTKYFSLQQNKFSFPIDGQTKTDKLYLLLDNIRNINAHFIHDFNFLKVDNIDENIICFLIDSFELALIKGVFAKKYGNKKHELGLDFLSNDLKDEILEEILENLDDELIVFMKEIFYQTLYVVDKKEWRNKELNQEKKDFLDSHLSSKEDWINWILFNCVEEDIDWFLNNYGDSDPHPDSKNHKHKVLTIEKGKHLSFEGSLFMMTMFLYANEANYLIPKLKGYKKNGTPQDASKLEVFRFFAKKFKSQDVDSEHKQYVKFRDMIQYVGKYPTVWNKHIHLDNYYVNELKVSILENEITQLFEQDIQNYFETKYGLQKF…	JGI	OrgLakmetageno46
Cas13f20	MSEDYSNQKKVEENFSSIFGNKGIFSAVGEKSINNFRAKFVEGQEQQPNLHYFAVGHAFKNIDVKRIFDYQLEEDEKSTIPTKFLKLQSSAFRFGFVDCNMKVTGNKLYILLDQIRNINAHFIHEFELIRKENIEKNIIDFLEESFELALINGIFSKKYGKIKALKNVDFLSNEQKDELLKSILEQLDNEIIKFLKESFYQTLFTQKEEKWKGNKDYKRACKKYLETHLTTKEDWINWILYNNVEDDIEWHLNPGGDDSANNHTHKVLDIRAGEYLSFEGCLFLMSMFLYANEANYLIPKLKGYKKNGKEDSPKLEVFRFFAKKFKSQDIDSENNGLVKFRDMVQYLSKFPVNWNQDLMTDIYYIHDLRTFILEREIENTYILDIENHFSHKLGKSDYD…	NCBI-Prokaryotes	GCA_014652135.1_ASM1465213v1
Cas13f21	MSTLFTNQKKIEENFISIFNNKGIIGSVAEKAMNNYQQKKQSRTDAASNQQLHYFCLGHAFKNIDTKEIFKFNSDDKPTRFKNLHKENFNFRIDPNRFFCNTKTEREEDIKNDFLFYLIDAVRNINCHFIHQFDVIRFNKNDNPIKAAIVPFLKESFTLALVLAYQKKEIQKNNEQKNEIPTIEFLIDNLNSIILPFSKEVFYQTLYTKTKVNGKLVERTLNEKQKNIKGYIDLNFEKLDGFIDFLLFNNVEEDIDWELNPSEQNSHQILQIEKGNYLSFNGCLFLLSLFLYKNEANKLIPKISGFKKNGTAEDQAKINVFTVFSKKFSSQDIQHEDQNLVNFRDIIQYLNKYPVAWKPFLEFDENKDKITDKNLIERDYPSEMVNPLKLKIEIQEIQK…	NCBI-Prokaryotes	GCA_007474545.1_ASM747454v1
Cas13f22	MSTRYTNQKKVEENINYVFSNKGIFAAVAEKTLTNYKSKFNEGQTIQPNLHYFAVGHTFKNIDTKRIFDYQLSEDEMDILPTKYFSLQQNKFSFPIDGQTKTDKLYLLLDNIRNINAHFIHDFNFLKVDNIDENIICFLIDSFELALIKGVFAKKYGDKKSKLRLDFLSNEARDEILTDILENLDKELIVFMKEIFYQTLYVVDKKEWRNKELNQEKKDFLDNHLSSKEDWINWILFNCVEEDIDWYLNNYGDYDPHPDSKNHKHKVLTIEKGKYLSFEGSLFMMTMFLYANEANYLIPKLKGYKKNGTPQDASKLEVFRFFAKKFKSQDVDSEHKQYVKFRDMIQYVGKYPTVWNKHIHLDSYYVKDLKATILENEIIQLYQEDIKNHFQSICGLKQF…	JGI	AntLakMe24m_01um
Cas13g1	MSIKITVGSSNDGFTRHETKWHDSDWDENDDSKVPRCIDIGGSRIGALTEHLEIVVPKDMGTKKKKDEVKDFTLYLNYAVSNLREITGIEGDEESKIKERLENLSDEKKQRLADFLWAFRFDEPQRDFAARGNDQKQFDHDYKRLAPLVATKIFELRNYFAHLDRRGNEALVCDRELYVLLEGILRPLAEKECMGPGCQTSKLYKMHLLNLRGPRKPPQPMESRKYDLTRRGVMFLVCMALYKDDAEEFLSCFADMRVPNRRRDSLDGLSETDIGKLGRKKPSKRAFLKAFTFFSYRRGRVSLDGEDPDFLNFANIIGYLNKVPGASFDYLALEDERKLLADLASRSTESEENKLFKYDLSKQVRAKDRFVSLAAAWCERFDVLPCIHFKRLDITPSLG…	ENA	ERZ922492_10572_0038
Cas13g2	MNPAKGNQQDAPVSSKDEFLKMYKVGSDEGWLAIFLETAHANIMRIKQKDGQDKLAHFLWMFKCLEHDYQDEKESMTQALYQKIEALRNLFSHAEKEKESVQEILKCSQELYHFLEGKLRSIASQEVLTRGADSAVIADRSLVRRIFISKSEGFAYELTYSGVIFLCSMALYRDEAESFISGLKHMKKGDLYAKDLKDFFICFSIRKKYQISGSADFYSLHFASVINYLNKVPLVSEEYLSLKQEREKLQALEAQSLEEERNKEFKYHLQPRMREKFTSFALAYLEDFDLLPELRFKRLNVNDNGREAEYLFGRAMKDSALTDENDTRMDRHFVLNGDNAGFAWNPGDQHYGSIRIGEIRGSLTRDTLKKLIALQLNAPQLYAGVRENIQEYLTVYHRM…	NCBI-GenBank	MBO5306397.1
Cas13g3	MKRNAPQRSQMAEQLQQLSQSPQAAGLIKQTSHSASPQKPYSARPSNNSDPRSPAKSSSQPWKEELPQTAALAIAANIAESRIKGIFQAHSNYDSKVINPLKQALQSPSPTNALLPYANELQTLWESIVLTLPNDRQIYKTDAVKQLLMAELLVQLNTLRNYYSHMSRMGDPFDLTAKPQFCHFLQKLYDEARTSLNAVPPAPLIEVKQAPNVSGSASSASTPPAATYRLQQPWGVVFLLSLLLPRSQTERLLQHIAQPPHALKRRTRRLFTYFSRRDGYSETQLDATGMLCRELIGYLTLPPVESAAGQEALADWRQQLAKLPAGEYPTTTPQFRSQDKIRAYLHTVLDALHLLTGLHFWGHYQRQQTDADGSTSLWVNEPGRSIAQANPDPEQQQQG…	NCBI-GenBank	WP_126977981.1
Cas13g4	MMISEKTLPENRMAALKVLYINPTHKLKTDESSYFLLYLNYAVNNICDITGIGPEINNGATACREIRKKESAVIRKLANFFWLFQAEDPMRDFPDYEEKTLMIVEKIYELRNYFSHLEQNFKTPLVVSREFYVFVEGCLAAKVKEQIMRPGIRMDKLFKMKLFNRNQSLQTYEFTRKGLIFLICLALYRDDAMEFTQCLEDMKLPVCPKNSISFDDCMTHCSEENVSVCKPGSARAFIEFFTCYSLRRGRSVNFFTEESSDPGTIHSCLSYLSFADIIGYLNKVPPAAMDYLTLEAENARLTLEKSQSTESEENKEFKYKLHKRFRNRFLSFVASWCEDFDAFPCMKFKRLDISESEGRKRYAFGKENDNRVHMDRHYQIKDNAIRFAWIPEKHYGEIH…	NCBI-GenBank	HCG25261.1
Cas13g5	MNTRYNKNERSDKPTYLPENRMEALRDLHINPTHLKKRDESGAFLLYLNYAVNNICDITGIDKETLKSQGVVNKLKEKKKSDPGIIRKLANFFWLFNEDDPERDFPNYEEITFAIVEKIYDLRNYFAHLNESGVEPLTVNRDMYVLVEGILAYQAREKSVKPGLRTAKLFKMKLFGVRDKKAQIYDFTRRGLIFFICLALYKDDAMEFTQCLEDMKLPACPRKLDLLESDCDCQCEDFATCKPGVAKAFVTMFTYFSARRGRSVDFRQEDLDYLSFADIAGYLNKVPAESMEYLTLDQEKNKLKALADASTESEENKIFKYSLHKRFRDRFLSFSTGYCEDFKILPDLKFKRLDTSDAEGRKRYFFGTEHDNRVHMDRHYHIENNAVRFAWNPSKHYGP…	NCBI-Prokaryotes	GCA_017628955.1_ASM1762895v1
Cas13g6	MMTQQKTLPEKRMDALADLHINPTHKLRKDESPYFLLYLNYAVNNICDITGIDQSINQEFRACQEIKQKGTAVIRKLANFFWLFQAEDPMRDFPDYEEKTLMIVEKIYALRNYFAHLEQNGSGPLVVTRDFYVFVEGCLAGKAKERIMRPGIRMDKLFKMKLFAQHDRTQQTYDFTRKGLIFLICLALYRDDAMEFTQCLEDMKLPACPKNSVSLEDCMTLCSEENASVCKPGSARAFIEFFTCYSARRGRSVNFLTEDSSDSGKIHSCLSYLSFADIIGYLNKVPPAAMDYLSLESENARLALEKSQSTESEENKEFKYKLHKRFRDRFLSFAASWCEDFDAFPCMKFKRLDISESEGRKRYVFGKENDNRVHMDRHYQIKDNAIRFAWVPEKHYGEI…	NCBI-Prokaryotes	GCA_905197955.1_ERR1190684-mag-bin.24
Cas13g7	MRDMKSLRIKGLIRNPQTRKETNVDETPQFSTYLTLALQNISDIIGEDISRMRQPAAVEKALVRSGKLWEVASFLWLHRVDQPKRDFDKLSKEAREMGEEADYVKFTKAIVVKLWELRNMFVHSEQDRAAKVLVVNKSFYQFIEGELYGEAMCHALGEGRKSEKVLKQRIFTPHDDFNSSYEFTRKGIIFLVCIALYRHDASEFIQQFSDMRLAPKEWQMREGIVERCSETELNDLRRKGGSVKAIIDAFTYYSMRSSRKDIDVQNIDYLNFANILLYINKVPMASYNYLALKEEAQKLAAAAAQSNESEENKRFKYLLHPRQKDRFLSLALAYIEDFDVLKCIAFKRLDVTPRQERSRYMFGRIPEGVQNEFGEEISDANGMDRHYVISYGSAEFEYV…	NCBI-GenBank	MBS7286308.1
Cas13g8	MGEMLMQNAGNNYHKVSKCLSEDRMEAMRDLHINPTHKRGRDESPIFLLYLNYAVNNILDITKISKKTSSNGVKNALLEKQKQDPQVFYKLANFFWLFTADEPQKNFPDYKERTIELAKKIFELRDYFAHLNQSGVKPLTVDVEMYRFIGGVLYSQALENSILTGLRTAKLFKMKLFAVRNKDKQIYDFTRRGLVFLISMALYKDEAHEFTQCLEDMKLPACPRGMDSADACPCDCEDIATCKPRVAKAFVKMFTYFSARRGRSVNLLEDDLNYMSFADISGYLNKVPAAAMDYLTLDKENSMLRGKYEKSTESEENKKYKYSLHKRSLEKFLSFAVGYCEDFDKLPALKFKRLDISEHEGRKRYFFGKEHDNRAHMDRHYQIKQNAIGFAWFPKKHYG…	NCBI-Prokaryotes	GCA_017466125.1_ASM1746612v1
Cas13g9	MKITVGSSNDGFRRHVSDRQDSAFDKWDDSKALKCIDIDGSRMDALTERLGIVVPMDRGTKKKKDEVKDFTLYLNYAASNLREITGIEGDDERRIKEQLENLADEKKQRLADFLWTFRFNEPQRDFAARSGDQKQFDHDYKRLAPLVAVKIFELRNYFAHLDRRGNAALVCDRDLFVLLEGILRPMAEKECMGPNCQTSKLYQMHLMNLRGPRKPPQPLELRMYDLTRRGIMFLVCMALYKDDAEEFLSCFADMRIPNRRRDSLDGLSDEDIGKLGRKKPTKRAFLKAFTFFSYRRGRVSLDGEDPNFLNFANIIGYLNKVPRVSFDYLALADEKKLLADLASRSTESEENKICKYDLSKQIRAKERFVSLAAAWCEDFEVLPSLKFKRLDITPSLGRH…	NCBI-Prokaryotes	GCA_017406545.1_ASM1740654v1
Cas13g10	MPCRKTQEVVPYQHWTNLDKKGKPMSNNITDGSRNDVSRPPQEIDIGGSRMRALAERLEIVIPKDKGTKKKKDEVKYFTLYLNYAVSNLREITGIKGDDETKIKQQLEALSDEKMQRLADFLWAFRFDEPQRDFGARREKKFDHDYKRLAPLVALKFFALRNYFAHLDRNGNEALVCGRDMYVLLEGILRPKAEKKCMGAGCQAGKLYKMHLLNLRGPRKPQQPMESRKYEFTRRGIMFFVCMALYKDDAEEFLSCFADMRVPNRRRDSIDGLSEAEVEKLGRKKPTKRAFLKAFTFFSYRRGRVSLDGEDANFLNFANIIGYLNKVPRASFDYLSLDTEKKLLADLASRSTESEENKLFKYDLSKQIRAKDRFVSLAAAWCEDFNVLPCLRFKRLDIT…	NCBI-Prokaryotes	GCA_002373695.1_ASM237369v1
Cas13g11	MEANKYKYENSPVALKEDGSRYNALEKLFDDPDKGEVTRNISNEIPVFQLYLTIALDNIEGICERFEAKNDREKVNWGHDYEPSKIRRYLEREGNCGMVEKLANFLWIFKIDNPADDYKKYECRARTIDLVERLYMMRSFLCHLNNSGIDSLIAGHSFYTFFEGELADNARNEAVSNCTKTDKILKMRLMTPQVICYEGEGEKMGKRISSECTYAFTRKGIIMLICLALYKDEAAEFCQSLHDMKLCRKDVLEECAAMEEAERENILRPLKKKASTRRAMHIFFSYYSMRRGYGAVREEDHDFICFTHILGYLNKVPSTAMAYLALKQERKMLDDLRRESTESESNKETKYMLHERLKPKTLSFLAKYCEDFKILPSIAFKHLDTSDDIGRGRYFFKKT…	JGI	BritoIL_2016__M1.44.ST__bin.94
Cas13g12	MSNEIGAFREHQFAYAPGNEKQEEATFATYFNLALSNVEGMMFGEVESNPDKIEKSLDTLPPAILRQIASFIWLSKEDHPDKAYSTEEVKVIVTDLVRRLCFYRNYFSHCFYLDTQYFYSDELVDTTAIGEKLPYNFHHFITNRLFRYSLPEITLFRWNEGERKYEILRDGLIFFCCLFLKRGQAERFLNELRFFKRTDEEGRIKRTIFTKYCTRESHKHIGIEEQDFLIFQDIIGDLNRVPKVCDGVVDLSKENERYIKNRETSNESDENKARYRLLIREKDKFPYYLMRYIVDFGVLPCITFKQNDYSTKEGRGQFHYQDAAVAQEERCYNFVVRNGNVYYSYMPQAQNVVRISELQGTISVEELRNMVYASINGKDVNKSVEQYLYHLHLLYEKIL…	NCBI-Prokaryotes	GCA_000798815.1_ZOR0009.1
Cas13g13	MSNNITMGMRSHGRGNGFRGGAPLKKREYLSGDFVRDMKSLRIKGSIRNPQTRKETYVDETPQFITYLTLALQNISDIVGKDISKMREASSVEKALTKSGKLWEVASFLWIHREDQPKRDFDKKSKEAAERGEEADYVKYAKAIVVKLWEMRNMFVHSSQPRAAKVLVVNKAFYRFVEGELYGEAIQHSLGDGRKSEKALKQRIFTPHDDANSCYEFTRKGMIFLVCLALYRHDASEFVQQFPDLQLPPREWEMEKGYKRQMTEEELVALRKKGGSVKAILDAFTYYSMRASRTDIDVQNIDYLNFANVLLYLNKVPMASYNYLALKDEAQALAEAAAKSAESEENKRFKYLLHPRQKDRFLTLALAFIEDFKVLECIKFKRLDITVRPERSRYMFGKI…	ENA	ERZ920187_10677_0017
Cas13g14	MGMKITVSTGSDGFSRQTTARRGWEQSEGVESRSPQCIDLGGSRMSALQDRLEIVIPMNSGTKKKKDEVKDFSLYLNYAVSNLREITGIRGDDDVKIKEQLEKLPDERMQRLADFLWTFRFNEPQRDFSARGAEERQFDHDYKRLAPLVANKIFELRNYFAHLDRDGNEPLVCDRDLYVLLEGILRPKAESECMGPGCQTSKLYEMHLANLRGPRKPLQPMESRTYDLTRRGIMFLVCMALYKDDAEEFLSCFADMRVPNRRRDSLDGLTEEQIGKLGRKKPTKRAFLKAFTFFSYRRGRVSLDGENPDFLDFTNIIGYLNKVPPASFDYLALEDEKNLLRDLESCSTESVENKLFKYDLSKQIRAKNRFVSLAAAWCERFDVLPCMRFKRLDITPSLG…	NCBI-Prokaryotes	GCA_017413165.1_ASM1741316v1
Cas13h1	MDTPSKESSGKIIEKLDELKKATQESIEQRKKFDYRIGKGLADKLGNEKDSYFEKYLRKTVGENIPPKILVKPKGGWKTETKGKGKDWGDKITFAAMPQHHYNTLLAMAFTKAHKVYSDIRGKVEIDAAQYETKAKLIEVEYGKDETRGLSGLEYLMMSKHLFSGKNSNIKLAVKKGETEILKEYALNEKLIYTVLDELRNFHSHIFHEPGPVSFKNLYGDEYKPEKKLTEEEWAIARDWFVNRFNDAKEHKLKTLAKVLEREGTTEEKEDAEKVIKTISGYSFEYNNCISREALLFIACMFLRKSDAAYFTKKWTGMKKAEGVFKSTQSFFTDNALKESKSILTLNADLYKYRQILGVLSTMPAMKTDSLKPFYDFIKINNDSYSEKAEKARSKEEKE…	JGI	NGESurdeep092012_2
Cas13h2	MDTNNKESSEKISEKLNELKEATKESIEEKKKFDYRIGKGLVDKLGNEKSSYFEKYLRKSVGENIPPMILEKSKEKNRGKEKSNHKGKDFGDKITFAAMPQHHFNTLLAMAFTKAHKVYSEIRGTVGIEAKKYETDAKLIEVDYGEDETRGLSGLEYLMMSKHLFSGKNSNLKLAVKKGETEILKEYAENEHLIFKVLAELRNFHSHIFHEPGPVSFINLYGDEYRPENKLSEEEWAKARDWFANRFNDAKEHKLKTLAKVLEREGTTEEREDAEKVIKTISGYSFEYNDCVSREALLFIACMFLRKSDAAYFTKKWTGMKKAEGVFKSTQSFFTDNALKESKSILTLNADLYKYRQILGILSTMPVMKTESLKPFYDFIKTNNDSYSEKAEKARSKKD…	JGI	IMG_3300005259_62843
Cas13h3	MGKTESLKQQTKENVEGRKDFSPAIPGKFRSVENYHSKYLRKSVEPFSVPTEFVAAEGRVKPLQVRFDNAPIPNRNVLLAMAFSKAQKLFSSLINSSTKGKKNTGGSTESLFSYLTAPIDEEVSSLSPFEALSIISQLSVSRSEALEKSLKQCDRRYINEFAVLIPLIYKTLDELRNYHAHVFHEPGPIRFQDIYGAARPAKKHSKAEWEAARQWFETRMDDVRNHLSKSLQRQLAERKLSPMEREDTERVLSTIEGYSFEKDGHLTQDALLFIACMFLRRSDAEYFVKKWTRGVKAEGVFKTLTTFFTFYSIRDKKSLQSVNADMLKFRKIIGQLSTMPEFSNECFGPVNKYLHDHNNRYGEQASDKDAEKKHRDEAGAFCIPLRKSFNPAYWYIDYL…	NCBI-Prokaryotes	GCA_019638495.1_ASM1963849v1
Cas13h4	MLSFAFNMALENYQNMRPNTHVKAIPNLSDLSDMLVRFFSNKYYNNIEDITEANQLIDSAQNYEYEALERFRQVEYKLYGVIERFRNYHSHYIHEPGVMTLKDLFETDKTLTQSEFNDARVWFEKRFNDAHSHLKASLSNRKDKLELQKKESSEEEIKTLDKKIKQINGTLKAFDKITFAQADEISIDGQFFIACIFLTKRQAKVVLDKWRGLKDVQGFGNSLHTFFTYYSLSERYSINNFNDNLLKFRMIASRLSTVPYGENEKLAFIYEKIRELNEANYEELDKMPDGLSQKVDSLTRKKEKGLLKDWERSKFAEAKKKLAQKESLLNKIIPVRKKQIFTQVLLQYLLDNDLLKDHNFKIAVKKTPSDRLKYYEVHDEISEKESLTHLKERIKAEID…	JGI	Cruoilmetagenom1
Cas13h5	MSIPKLRRPDRYLTNLSLGFNWALDNLQKIDPEFSPGSPVPEERRQAIIEFIMGRKVPYKLDTDPKENKELVEEMFTTKKDGSTLYSQLRNLLREYRNYHCHVCHKDENLNNPAPGAIAWVEKRFNEAKEHAYKKIEEYRLATIVNEDGKTNPDSASELNAIIDATHRKMDEITLFDAKNKRRFSSRYGVIFFMNIFLYKWQANFILSQLRGFKATNITEYDGIDKGRPTKFYGKPRREFFTFFSLRDGFQLFSEAGNYVKFRQIVNLLYTKPIEYERIVNPTYYEKKILSRDKKSKEQYDQLNKTKQQKEKNTIRRNTEKIFIEWACRSIEDSFTANKRSEENFTLAFRVYEKGEAHSRQRKHDGVTAREYVEKIKSRVFAPGALHDYKYVITHKNVF…	JGI	OricompcompostOP
Cas13h6	MTINQLNTLTNQTFNELKNKHYNNIVIEAESDSKKKSYRPAQMVILSLAFNMAFENYKKIRPAKPSIMDVSDMMIRFFNNKYTNPIGDDEAVAKASNSKADQRAIGLIDNQQNYRYEMLEKFHVIEPILFRTIERLRNYHAHYIHEPGVLTFTDLFVSDESSLSQQQFEMSKEWFSIRFKNVKTHLLKSLGEEKIRIEKDTKKNSLRPKEERLNEIVSTIQHIDGLFFTKEDKLTLNAQLFMASMFLTRRQSKLILRNWNDIGRLSGYAQSLTTFYTYYCLKESYSINNYNDDLLKFRNICSRLSHIPLIENKKLDLVYGKIRELNKVAYEKVYELNEKIKKIKENEPPLSKDGNEIAKKMRESWEENLLKRQDQKRTAALKIIPVRKKEIATEVYLQF…	JGI	Ga0016880
Cas13h7	MESNFDKLLTSTVNHLKEKKYLFKPIITKKRRDGSEIINESGNPVLIKTNPTPHKNVMLSIAFNIALKNYTNIRPVINGNIKNNQFSELKLSEVSDMLLRYFSNKFIDKIGEATLIDIKQNYQYEAIERFRKIEYKLFATIDRFRNYHSHYVHEPGILRFEDLFSNVTMSTEDFEEVKKWFEEKFDIAKNHLVSSLTNKDRIVKEKIKSAPESGKYKTDSEEIEKTLKRFESLRFLEADNTTISLNGELFIACMFLYKRQVKIVLERWRDFRLDKELIGYGNSIHTFFTYYCLSESYSLNNFNNDLLKFRDITSKLTTIPFSSNSQLEPIYTKIREINELNYKNIETTKNFKTIKESIEKQKINLQNASRDAERTTLSQYIRRLERELNAIRRNNRDKV…	JGI	BONcelFG500002K5
Cas13h8	MENNFDALLKATVDHLIDKRYLYKPEIKEKYEDGTVKLDNNGNEKFVKTTPTPHKNVMLTIAFNMALKNYTNIRSTYKIKELKLSEITDMLLRFFSNKFIDKIGDALLISTKQNYQYEAIDRFRKIEYKLFGTLDRFRNYHSHYVHEHGILTFKNLFLNGELLTTEDFEEAKNWFQKKFDMAKDHLINSLATKRLSLMEELSIVDPNDIDKMDEHKMSDADKKLKISINEINSTIINLQGTYFLDKSKSAVTLNGQLFIASMFLYKRQMKTVLEKWRDFRLDKELTGYGNSIHTFFTYYCLSESYSLNNFNNDLMKFRNITSKLTTIPFSSNTQLEPIYEKIRAINKENYHNLEILKVYKAIENEIEKLELKLNTATGSYNQHDIRNIQKCRQKLTNYE…	JGI	CryGeyfiltSPAdes
Cas13i1	MKKELNREDVFTGGKTPELTIYYNIAYFRMAGLINALCGNKLERDKDALEQFMKAFINGKQKLTDMQFVKLCDYLWKGYKYDKNRSEYSLTENDKTMVLKMVAKLQDIRNFQSHIWHDNKVLVFDADLVQFIKNKHLEAIDAQRQRFSKETEVYEKENRELKKKKNKELLFDIHDGLGYITGEGRNFFLSFFLTRGEMTRFLKQRKGCKRDDTPEYKIKHLVYRHFTHRDGATRTHYGYEDNMLDQLPDKQEFLTTRHTYRLINYLNDIPEEVTNPELFPLFNTISNGILIKESVGTYIAFINKMPLLSDFEFSEVWGKDGKPYTNLVEFYHKTQPGFKFRTDLNSFHKIILNLIRDENYTGFFTTQLNLFMAHREELILVISKPLITPNDLLLIEEHY…	JGI	RifGroD2
Cas13i2	MANTTLPNYQKNTADTTAELCLFYNLAFDRIQDLLFSYEQKKIEIESFNTFTGEQLCQQHFSKQTYLCLKVYLWKEPVSRRYTQIKQHDICMVNTILQKLVHLRNFHSHYYHDASVLQFPHDLVSFIALQLQTVKQKLAAKQPECAGYYGELEKDIKEYGPPDGEKKQDVYKHFYFFDGNGYIQPEGKNFFLSFFLVKGEMQRFLKKRKRCKRDNGERYQVKNKLYTELCHRDASNRFFTRGKEDYCEGNEPLRRQFNTILNYLLSKPVADKSYMPPPLPGELFSKDEMLQMKEQRSDEPGGETVYIRRSSKFVDIAVRFFMDMPLLGYKNVEPIDWEVRNFTHTKIEKQLSARISTDDNKTYMEAKDGWHRTYRAGNFPRVVNNHIRFVLDGCSTPFI…	JGI	IMG_3300009345_87159
Cas13i3	MYEHRKPHDPSWPALTMADKTAELCLFYNLALNRVNDLVRKYEKDDTLHIEDVNWETFGGFRNVSTYLHLQVFMWKEPLSASFTTLSTADKKRIHELLRKLVDLRNYQSHYYHDASVLKFPQELIDFIYSRYANARNALELKYPEFVTWFHDLNEDKVIFKNSKGEEREDVYRHFYFFNANGNIEPEGKNFFLSFFLLKGEMSKFLKKRSRCKRDNGEKYQVKTRLYTYYCHRDGSNRFFLEGKEEYMDTEERLRRQGNTLLNYLKSRPLVDLKYLPPAPPPQLLSKKEVEERKNRAESQAEEEKTYIRRTDKFASLVVRYFMDRAFLGYEQEPCFYWHVKSLDLEEVQKQKQENRVYDAEGAYYYQKESRWSPHFVPGEFPVFVNGHIKFRLGPEGME…	JGI	eDN3rd30CKraftOP
Cas13i4	MKPKVALTPQELQYKEFTEDKTPELCLFYNIALDRINDLVSFYENDTVFIEKLDWQTNTQPFSTSTYLNLQVFLWKEPLSDHFSTIRASDIQIVNLFLQKLIDLRNYHSHFYHDKQALKFPTGLTDSIVNQFEKAKNQLYARHENFQQYLKELEYDVVEFERRGKKHTDVYKHFEFFKGNEITPEGKNFFLSFFLLKGEMNKFLKKRSRCKRDNGEKYQVKTKLYTHYCHRDNSNRFFLQGKKEYLDPEELLRRQYNTILNYLKSKPVADRKYLPPTKEVVLTSRAENEKRKEERLNQNQPTPEEIPKDIIRRKNKFFEIAIRYFMDRKQMGHSDIRSIYWHVEDLNLTQVDKINALDIEKELSKFYFKKQSFYNHVFVMGEFPVFTNRHVKFKLVNDK…	JGI	TYMME1rr0878
Cas13i5	MTRKPSMKVNQKRSVPAIFKNGELAVFYNLAYNRTSNFINTIQKKDNAHQFKEIRHLFFPLHYGTETQKEKIDFEDLKKPIHGLTNRTYSELKVFLWNAVKGKNIRFVTPEEITEINHILLLLLRLRDYHSHYWHEESAIYPTKEARIVLDRTFNIALRSYQPQINFAIDVTPLKNCWNVKDERKLSNMGINFFLSFFLTRGQMELFMKSRQYLNRGGYKNPPTNNSKYLFDDYGKQRKNTDGTLRSADDVLDLEKSRFIASFYAQRDASESAAYWLGKLTLNNNDIIQYHLLQTTNYLESLPSYLYNELSDTKKLTNVQRIAKRPTELLAASIAHSIQNEPNLAWRIRSDEYVQKKVAHNEKQEDELQKIPEAYYTTQPTYVTKLGTTHVTASRLNHT…	NCBI-GenBank	WP_132721807.1
Cas13i6	METNNKREKNYSQPTLEKNGELALFYNLAYNRISEYIKLQEKNAKDEIRDYFGDVDIKHEKFSEALFSESTYTNLKIYLWKEQKGGKIKYIKPWEIEMINHMLHLLWRLRDFHSHYWHDNAGIVIFKEDFRAFLIEKFNEALTSYDARYPFAQKYYRNQVPILINAETNKFNTEGINFYLSFFLTKSQMELFMNNREYLKMKGVKKESKNSENIRDFDFMRKVNTHFCLSDGHQLNIASLKKEDTLFDEYLADQIINNEEGITLDKQSLEILKIETENYLNSIPAYLYNELNINQKKYQVKRLNNNYLVLLSQYIALHTTKFLKDNNDKRQINWKVTEYTIEKRNPIRKEELREVSENENKQIPNNYDKIVHKFNTNFGIQFKIDDSDKSKVIQYYNKP…	NCBI-Prokaryotes	GCA_016699615.1_ASM1669961v1
Cas13i7	MKHTTKRLKSNQRRSVPTLHKNGELAVFYNLAYNRTSNFIRTIQRKDKANEFTEIRQIFFPKHFETGKQKENIDWDDLNYKMNGITDRTYSELKVFFWNTPKGNNIRFITPEEIKEINHILLLLLRLRDYHSHYWHEETAISPSKTARVVLDRTYKIALASYQPKINFALDVLHYDTCWNPKKPERLSTLGIDFFLSFFLTRGQMELYMKSRQYLNRGGYNKPPTQQGKIGNKESYLYDARGHLKKRKDGSLRSSEDIIDLEKSKFIASFYAQRDASESAGYWLGKHSLFEVDALQYHLLQLRNYLGTLPLYLHHQLSEETAVQTVCRIHRKPTTLLATSIAYLTEDFPSIAWRVHTDDVIQKKVSHATEGTEDKTEEEIQKIPAMYYTQKATYTDRLG…	NCBI-Prokaryotes	GCA_001936575.1_ASM193657v1
Cas13i8	MKKSNFNKPQRYIPPTDFELATAGKYASFAAYYNVAEQKMLRILKDLGVDKKSDRHYSIVKHIDLLTEGNYITLGNYLYAEFKNNKNSSGQYFEPKNKIRIDEILKVLVNVRNFQSHIYHTNNALIITNNLANFLEELQNEALNYLALYEPSNYSTLLKSKEPKTLFKSHQGDNYLTPEGKIFFLSLFLSTQEMQRFLDEAEKEPLKPRFIKAYKPILLYLTLNERMTRLKYNQSNTFFQGLAIDFQKQLLNHQQAFRIFNYLNKVSEEMLQQLHSILFSIEDNKLRESDLTPFIVSFNQVDFPFKAQWFSKKIIPKTKRGNEIIELEAEAYYVDSIHILNKEKGFTLEFKIKDFVYLFYILKTEGNYSFIRDENRNIASHTDFSNAPSFISHSLKRFI…	JGI	BON03
Cas13i9	MTEKNYSIPEYGKNGELALFYNIAYNRINLFIAHFEEKSNKKKWEIRKLFKDEEDIYKPILKDETYIKLKEFVFRDIKGGDRHITENERKQYNQLLFLLLRVRDYHSHYYHSDTGLYVYNKFTKQYLEKKCELAKQAYPGTEENYRDFVIFDDNDKLTDQGINFFLGFFLTKGMMNLFSDNRERLKNRGIKTEGAEIKDFNYHRHICKFYSLKDSHAIHNAFLPKNKFQEINPKEFLDLQITNYLETLPSVLYNELSEEEKERTSERRENKFMQTAATWLMLHKSDDNIKWRVWSPEQEKTEIKKNKDKTHGKIPLHRMEYIKKYANTLTGDERIRIKEKNVEIQVKTEDNKYAYVRLSLTELMAWVYLTFKGNYDDALDKIKDFVHEFSIFTNNLYNN…	NCBI-GenBank	MCD4792546.1
Cas13i10	MRKNYQTKPKAPISTDQLFTGAKTPEYAVFYNIAYWWMSEMLKRLYKNTDTSIHEDTSPFIQRFVNDGEEINSSIFSDADYIKLRDYLWKGYLFDKNKSGSIITFKDKVIIHKIIAKLAEIRNFHSHYWHDNSILKCDEDLKSWIDFLHNYAVDKLRVEYSKEIERYESNRDNLFDMHGSDYFITQEGRNFFLSFFLKKSEMSRFMQQRKGCKRNDKPEFMIKHQVYRYYTHRDGASRNRYSIEETVFSALDPDSKSEINKARQVYKMLAYLNDIPSEVIDKKLFPLLLNDEIVEDSTQIIKFIKKHNLFSNCKFGIIEDSKGEVIQKEVLFSYVDSKYNFRIRIAALHKLILDIIRNSKREEEFYNTLKTFGDFRDQFPIILDDIKKGIGNIEELNEY…	NCBI-Prokaryotes	GCA_003446015.1_ASM344601v1
Cas13i11	MRKSYQSNTKAPISIDMLFTGAKTPEYAVFYNIAYWWISDMLKRLYKNTDISKHEETSPFIDRFINDGQNIDSPIFSDADYIKLRDYLWKGYMFDKNKSGSIITFNDKVLIHKMIAKLAEIRNFHSHYWHDNANLKFDFELKKWIEDLHDYAVNKLRIEYSKEIERYESKKDNLFDKHGSDYFITKEGRNFFLSFFLKKSEISRFMQQRKGCKRNDKPEFKIKHLIYRYYTHRDGASRNRYSIEETVFSELDKESKSEINKARQVYKMLTYLNDIPSEVIDKKLFPLFCNNEIIENSTLIIKFINDNNFFSKCDFSEIENTKGDIIQNELLFSYTESRYNYKIRIAALHKLILDIIRDPEKENEFYIILDTFGKFRDEFPEIINDIKKGEGNIDELNEY…	JGI	Cruoilmetagenom1
Cas13i12	MFAARKNQQPPSEKELYMGGKAPEFAVFFNLAFTKLLRTIDYWRENKVLEKDEKELDTKYGPIIDQFLQDGPINNDFSDEIYARLRNYIWKGYQLDRNTAGYALDTQDKRRIRRLLYKLRALRNFHSHVFHFYAELTFDTDLREFIRSLHDYAMYSQNVSDPADVEFYQKNLLKHPLFDNGNRITQEGRTFFLSLFLTTGEMSRLLQQRFGSKKNDELKYRIKHLIYRHYAHRDGAARKYYNHDENLYDTLSQDEQQDLNAARRFYKIGTHVNDVPEFLHSTELFPLFIQDANAWRQCEDVQDLKAFCEQQGLCEGWRWIEQYLKNDEDTPKAGVIHLELSGEEDFQFRFGKNDMQRLLLDVLRLGENAVRERLQYFIEERRTLLSALGQKDPEAHLGN…	NCBI-Prokaryotes	GCA_017303875.1_ASM1730387v1
Cas13i13	MIKTFSPMRKNYHSKTKTPISVDELFTGAKTPEYAVFYNIAYWWISDMLKRLYKNTDTSKNEETSPFIDRFITYVNNIYSSTLSDADYIKLRDYLWKGYMFDKNKSGSIITSQDKVLIHKIIAKLAEIRNFHSHYWHDNTNLKFDIELKKWIEYLHNYAVDKLRLEYSKEIERYESNKDNLFDKHGSDYFITQEGRNFFLSFFLKKSEISHFMQQRKGCKRNDKPEFKIKHLVYRFFTHRDGASRNRYSIEETVFSELDADSKSEINKARQVYKMLTYLNDIPSEVIDKQLFALLWDNEIIENSTQFIKFINENNLFSKCDFSEIEDTKGEIIRNELLFSYNKSKYNYKIRLAALHKLILDIIRDPERENKFYITLDTFGEFRDEFPEILDDIKKGEGN…	JGI	EllFjometagen129_2
Cas13i14	MQYTNNKIRGSRNRSNDEPIDSEKLFTGAKTPEYAVFYNIAYWWVSELLKDLYKIRKNNVDDKDLETSPYVDRFLLEGKDLTKTTLPDLAYSKLRDYLWKGYSTNKNSSGYELTDMDKRLIHKLIAKLVDIRNFHSHVWHDNNCLAFDEELKKWVDDMHLFIIDKLSSIYPWETSKYVEEKENLFDRRNGNIFITQEGRNFFLSFFLQKSEMARFLQQRKGCKRNDKPEYRIKHLVYSYFTHRDGATKKRYSVEKTAFSELEIDSKNEILNARQLYKLVSYLNDTPLEVIDTKLFPLFRNGELVENADQMCSFIQEQNLFSRCEFRVFPSEKEESQIHTLQFNLIGNSYTFQITQRNIHKLILDIIRGGIHEQHFYDKLEHYISNRVKFPIVLDEYLKG…	NCBI-Prokaryotes	GCA_013141385.1_ASM1314138v1
Cas13i15	MEELSEFDLFTGGKRPEFAVFYNVALTRAIGILNYYAHPNTKELQNFTEKAFKTKFEEWITIKKQLPTEPAYHEMANYLWKSFDLRENDQGYALTDLDKKMTAELLLKLYEIRDFHSHAYHDNIALKVSAEFVKFIESMHDRALDKAREKYDTTDYEKMYCGKNARFGFFRDVYPDFFITQEGRAFLLSLFLTKGEMTLFLQQKKGSKRNDKDEFKVKHFVYRYFTHREGSARRWISQEEAMLDVLPEDMKNQVQSARKAYKVLSYLADQPELSTLSALNISDRPGNAGDTTSIFCLKNGTLVHNAMDLIAFCKEYDLFHGVQATEEKGRIHITVDCNGRAFVLDFLEADIKKVALDFFRSSDKRAYNTSFREKLDEWAQSRNHLLDILYMTERSTPHT…	JGI	Alteio_BWOrgHeat_46
Cas13i16	MANDISKKDLFTGGKLPEFTVFYNMAFFKIAGLINHLQGEAYEEDKQLLEKKFKNFLRDSNDPKHDRVFLKLRDYLWKGYGTNKNSSGYVLNQEDKVLIVSILWKLIEVRNFHSHYWHDNSVLAFSEQLYRHIQNLHEEAKFSFMGEFPHEVSKYELKLKEKPLFRHHERQYFISQEGRVFFLSFFLTRGEMARFLQQSKGFKRNDTPEFKIKHLIYRFYTHRDGTARQHYGQEENVLSGLPSTEKTDILAARQAFKLISYLNDVPTLSHNTDLFPLYLDSEIKVQNAQDLIVFCRKNNWFNELIMSQLVKEKLAKKGSGEDSLMIEKEHYLDISLNNFHIHLSQNAFHRLLLDSLRKEDNGQFVLDKLQKFTEERLYLYALITKESARTEHLQKGETN…	NCBI-Prokaryotes	GCA_013298865.1_ASM1329886v1
Cas13i17	MYTKEQKERVPPTRKELYMGGKTKTADYAVFYNIAFNGILSKIHFKETGQTEFDEAKLSVMYGQKYLDVFETARPSNIKHDFKDETYLTLRDFLWKGYETDKNSSGHALTDEDKSITRALLVKLRVIRNYHSHIWHNNDGLKFDNSLQIFIKKKHDDAINSLYATHPAEVDAYKEESKQAHLFKDNYITTEGRVFFLSFFLTSGEMSSFLQQHRGSKRTDELKFRIKHIVYRYYTHRDGSTRQKFSQEDDVLSSFSPNDQQDVLMARQSFKLITYLNDVPDSANNIDLYPLFTDSGERKPAETAQELKAFCDQRELFTTIQITDVANKKGEIQTGVLNFSIPALGDTAVRLGRGTFHKLIIDTLRRHDNGKFVYDGLTWLITERLKLIEELQKLDTLQH…	JGI	812S3MmetaG
Cas13i18	MHPKKSGSAPTAYEAFTDFGDKTADLAIYYNIAVANLNEIRKAINASTANPDTQLARLAEYLWSAHKDAKNSRGYELTPDDKVIINELCKKVEDIRNFYSHQWHDPCVLECSGQLVSFINDRYKLAAAMVAKDDPAAVADYEALLGKREYKPYKLFNGSVLTVEGRIFFLSFFLSSGQLSQLMQQRRGFKRTDMPLFRAKRKIYLYYTLRDGATMAHFHQEQSVLSTLSAEDQKQVLKARTAYKLISYLNDYPDFWGNTEKMPLYLSKGKKIENIDNLYEYLQQHPELLPDFEFAPPDEEETGIRKHILFTHEGLPGYEFKMDFPMLYRLVVLMQLFNATVLQESPVDTLLQNLRTVIEGRQKLFDILNTRLKDRTAEDLAFLLDRKNQHLRGSRLLTE…	NCBI-Prokaryotes	GCA_001870995.2_ASM187099v2
Cas13i19	MASAAPFVQNNSGYKRESRPPRTPTQKEVFTGGKVDYTELTVFFNIAYFRLAGVIHHLMGKPYEFEIDDKGVTKIIGKRAIEKVYNEESITEWQTDKKVLAGLNDYLFKGFKKAKNSSGYEMDEKDEKLVIFMVKKFKSIRNFHSHYYHDNTVLVFPKNEKETIIKLHNEAISALMATQPKEVEKYVESISKNPFFKEHDREFYMTREGKIFLLSFFLTRSEMARLLQQCKGFKRNDTAEFKIKQSVYRHFTHRDGAARQHYGQEENMLNSLEPNDKKDILNARQAFKIISYLNDVPPEANDTELFPLFLENKPVVLVEEFRTFCNAHSIFSEITIVPLVKTVKDAENDKLTKDITLDNWLVVKMNDYDIQITKTTFHKLILDSLRRNDSGKLIEAQLL…	JGI	IMG_3300029894_198538
Cas13i20	MSNNFRTQSTHRPPHLQKTTPPSKLETWTGGKRPELAVFYNVAYFRIAGMLSHYLNKTHEHDKDALELLFKKVVSGEDQLSDAVCSKLRDYLWKSYTTQQENSSGYALNQEDRDLVLLMLQKLQDVRNFQSHVWHDNRALVFPMELCAHIERMHEAAIMAQGIDMASAVVTYHDNYKVYDSKMRFNQGRKDLQAFFDRWDTDHYITQEGRIFFLSFFLTRSEMARLLQQSKGSKRNDKPEFKIKHAIYRYFTHRDAASRNHYGLNDNILSELPNEQRAQIMAARQVYKIINYLNDIPYRSHDPALFPLFLADGTEALDEHGLLQWKQETDFLPEITAKARKVPALSETERFGVRGRKATKAIDDRTLEVERGFELQWVGNDRYNFTIPTRHFHRCALDA…	JGI	MAT06
Cas13i21	MKSPSKNPRSEQAVDYDFFVGGRSKSADLTIYYNVAFDSVVKIKKQISNWPDSRQYAFLAEYLWKAHYLQKNSNGYEVQPIDEWIIQALIAKVEAIRNFHSHIWHDHEVLIFEKELKDFVEQKYDEAKAALSAEFPGAMLEYEDLARTGRMKKFSLFKRVPERKKDFITVEGRIFFLSFFLSTGEMNQLLQQRRGFKRSDMPLFKMKRLLYTFYCHRDGASMLDFNHKEQFIDSMDEQQKRDIFKARTAYKLISYLIDYPWYWGSRDSMPLFDEKGEIIRNVGQLKDYLEKNPHLLPELNFHLLDRKIPATGKFNTRKEKENFAKLQDDRYRLGTIAFNYLPIPNYTFHIDFETLHRLVLLQILHHGSKKEVSPYQVLELNLRSIVENRVSLYNILCKQ…	NCBI-Prokaryotes	GCA_007830125.1_ASM783012v1
Cas13i22	MYNKPNGSPEPFDLFTGGKLPELAIAFNLAYDNIEKYIRTIQSFEEPLNNIDKLKDEVFVYLRHYIWKGNTENKNSSGYELDPKEKAIIKKLLTKLKQLRNFHSHVWHDNSMMHFDNELVHFIQDKHEVACDKLLEEKNADATLYLKQLKEYPLFKDGKYITQDGRIFFLSLFLNKGEMQSLLQGLKGSKRTNMPAYQFKHKVYTFYCHREGSSWDNTGVDNKALQQRGDEEQKRILYGRQANRIFSYLKDIPAFTKEEALPLVLSSGKWVHDMDSLLLFIREKNILPGFIFFKMEKEPDDDITGEKELNEEKKALETKEREGYRYFMMPENDKYDFEISYPALKHIATDIFLDANDAEEVENSSLQHFNGVLKDCIYMRNHIYNKLKAEGGKPIHPEN…	JGI	Alteio_BWMinHeat_23
Cas13i23	MDYPQRKAKPQQHFKGKSSKPNRFSPGTRTGRRPSSEYDFFTGGGTKITNTDKESTKTADFTIFYNIAFENVEKVKTQLQNKTQSQQNAFWAEYFWKAHFLSKNTNGYELTQQDDRIITQLIKKVEEIRNYHSHIWHDNSVLVFSDELKRFVEQKYNEALVQLSVDFPGAVSDYQFLKQKNYEKESKLFNPIGFGGDAKNFITIEGRIFFLSFFLTTGQMNQFLQQRTGYKRADMPQFKIKRLLYTFYCNRDGAAITDFNHEDRFIDTLAPEVRQNVFKARTAFKLISYLMDYPDYWGSNDAMPLFDNNNELIKNVEQLKDYIESKNILPELKFTLIDRKIKASLELEEDAETLKKEQEDKHSTGTIAFTYDELSGFSFHINFEALHRLVLLQTLHHNM…	JGI	Alteio_BWOrgHeat_58
Cas13i24	MKERNNTPHLFDTFTGNKTPELAIFYNLAHDNIKKFIQSIDGRHAGKKLTEIIGNLSDEVFARLREYIWKGGIFNKNDEGHTVTPDEKQLIKELLCKLNGLRNFQSHYWHDSAPLKLSNILVHFIEDYHEIAFAKLMADHSRNSRLYATQRSKYPFFKSSHNNKFLTLEGRVFFLSFFLTRGEMDMLLSQTKGSKQNNTPDFKLKREIYTYFCHREGSSWENIGVQNEELEQTDAKEQDRILKGRQSYKILNYLNDVPEADWPEIPLLFEDNGRPVFADNIENLLRYIKAKRLMSRLGFYSLELTQDEDDEEKSSKELNEEKKEQERKQREGWAGFTYEGKLHKFEIGFKALLQITQDCLRKKQMEYKNPDGTITTHTAEEHFYKVLDDCITIREHFYS…	JGI	KP_S1_MG
Cas13i25	MQIERTDVYDSYTGSKINYEEFTIFYNIAYFRVAGVINHLLGNPYEINKENLEKQVYKKDEASQKFSWEQNKKVLSGLGNFLWKSNRLAKNTNGYITTTEDELLIVQMINKMMQIRNFHSHFYHDNSVLGVTLQFKKTIEAFRDKAKRELMSESQNAFALTKYEVNEKRNPFFNDYNDSYYFTKEGRTFFLSFFLTQGEMSRFLSQRKGFERTDTPIQKIKRKIFSFYSQRDGAARQHFGHDENILSTMSEEEQKGILSTRQAYKLISYLNDVPPVSNDIDLFPLFIEGKHVSSAEDYNLFCNKHGFFSGLSILPAVKIKEDVHNFIDTTQIPLDNFIDLKFDAYKIRMSKNTFHKLILDIFRSEPTRTSDLEKLKKAVNNLTGNAQIVNATFYKHILD…	JGI	Ga0247048
Cas13i26	MTYKPKKLKDNQRRSVPEIYKNGELAVFYNLAYNRTGNFIKTIQRKDKAQEFTEIRQLFFPKHSETGIRKEKINLNDLDKKITDLTDRTYSELKVFFWNTPKGKNIRFVTPEEIKEINHILLLLLRLRDYHSHYWHADTAIHLTNTARVVLDRSFKIAVNSYQPQVNFAIDVTPYESCWDKKNDKKLSVLGINFFLGFFLTRSQMELFMKSRQYLNRGGYTKPPTQKGRSGNRESYLYDSNGNIKKNKNGTSRSSEDILDLEKSRFIASFYAQRDASESAGYWLGKHSLFPIDALQYHLLQVRNYLGSLPVYLHEQLSEETQTEIVRRISKKPTTLLASSIAYLTEGKTNITWRVYSDDVICKKVSHTKEIKENLQKIPEAYFTTKAKYVQQLGVTTVT…	NCBI-Prokaryotes	GCA_004762155.1_ASM476215v1
Cas13i27	MQPYNSNRRKTSLPKSNHVVKLKELALYYNLAVDRLILFLNYYAGSSRTETYWKKQFAECRKLYEEGKTGTAENIIPAGVFAYLKVFLFNTASSDRTEVIAINNQERYFLILFAEKLFALRNWHSHYCHNNSELYFKINNNGQNCLNELGEFFEERLTNAAETKIGTDEDLRRYFKMELKKSFTLFDSEYKITQEGRLFFLQFFITKSEMEQCLSAVKGFKKTEGAEWKLKRQLFSFYSKRDGSSLLAVLYKAAEKEAGPDDKAVKQQMNLFNKFNEAAEYLKKKPALMCFAPEIETWRRRNELEKEEADALPPLRLKNSFTHFAIQYLLDFESELKLRNKIFWRMRDFTEEAVEKQKDIDTGYKKYAKHFTVIKKKPVYSSREFLGERVYSKNNTFYF…	NCBI-Prokaryotes	GCA_020059395.1_ASM2005939v1

## Sheet: Table S2
Table S2 | The sequences of DRs
Cas protein	DR
Cas13Bt-A1	GCTGGAGCAGCCCCCGATTTGTGGGGTGATTACAGC
Cas13Bt-A2	GCTGAAGCAACCCTGGTTTTGCGGGGTGATTACAGC
Cas13Bt-A3	GCTGGAGAAGCCCCCGATTTGTGGGGTGATTACAGC
Cas13Bt-A4	GCTGAAGAAGCCTCCGATTTGTGGGGTGATTACAGC
Cas13Bt-A5	GCTGTAGAAGCCTCCGATTTGTGAGGTGATGACAGC
Cas13Bt-A6	GCTGAAGAAGCCTCCGATTTGAGAGGTGATTACAGC
Cas13Bt-A7-1	GCTGGAGTAGCCCCCGATTTGCGGGGTGATTACAGC
Cas13Bt-A7-2	GCTGGAGTAGCCCCCGATTTGTGGGGTGATTACAGC
Cas13Bt-A7-3	GCTGGAGTAGCCCCCGATTTGTGGGGTGATTACAGC
Cas13Bt-A8	GCTGGAGCAGCCCCCGATTTGTGGGGTAATCACAGC
Cas13Bt-A9	GTTGGAGCAGCCCCCGTTTTGTGGGGTAATCACAAC
Cas13Bt-A10	GCTGGAGAAGCCTCGGATTTGCGGGGTGATTACAGC
Cas13Bt-A11	GCTGGAGCAGCCCTCGATTTGCAGGGTAATCACAGC
Cas13Bt-A12	GCTGGAGCAGCCCTCGATTTGCTGGGTAATCACAGC
Cas13Bt-A13	GCTGGAGCAGCCCTCGATTTGCAGGGTTATCACAGC
Cas13Bt-A14	GCTGGAGAAGCCTCGGTTTTGCGAGGTGATTACAGC
Cas13Bt-A15	GCTGGAGCAGCCCTCGATTTGCAGGGTAATCACAGC
Cas13Bt-A16	GCTGGAGCAGCCCTCGATTTGCAGGGTAATCACAGC
Cas13Bt-A17	GCTGGAGTAGCCCACGATTTGTGAGGTGATTACAGC
Cas13Bt-A18	GCTGTAATCACCTCTCATTCGGAGGGCTTCTTCAGC
Cas13Bt-B1	GCTGTGATAGACCTCGATTTGTGGGGTAGTAACAGC
Cas13Bt-B2	GCTGTGATAGACCTCGATTTGTGGGGTAGTAACAGC
Cas13Bt-B3	GCTGTGATAGACCTCGATTTGTGGGGTAGTAACAGC
Cas13Bt-B4	GCTGTGATAGACCTCGATTTGTGGGGTAGTAACAGC
Cas13Bt-B5	GCTGTGATAGGCCCCGATTTGTGGGGTAGTAACAGC
Cas13Bt-B6	GCTGTGATGGGCCTCAATTTGTGGGGAAGTAACAGC
Cas13Bt-B7	GCTGTGATAGGCCTCGATTTGTGGGGTAGTAACAGC
Cas13Bt-B8	GCTGTGATGGACCTCGATTTGTGGGGTAGTAACAGC
Cas13e1	GTTTTCGTCACCCCCGTTTTGGAGGGTAAGTACAAC
Cas13e2	GTCCGGCTTACCCCCCATTTAGAGGGTGTCCCCGGC
Cas13e3	GCTGGAGACATCCCCATTTCTGTGGGTAAGCCAGAC
Cas13e4	GTTTTCGTCACCCTCGTTTTGGAGGGTAAGCACAAC
Cas13e5	GTCTGGCTTACCTGCCATTTTGCAGGTGTCTCCAGC
Cas13e6	GCTGAAGACGCCCTGTCTATGACGGGCATGTCAGCT
Cas13e7	GTCGAAGACGCTCCGTTTTTGAGGAGCAAGTACGAC
Cas13f1	GTTGTAACTGCCCTTATTTTAAAGGGTACAAACAAC
Cas13f2	GTTGTTACTGCCTACGTTTTGAAAGGTAAATACAAC
Cas13f3	GTTGTCAGTGCCCCGTTTTTGAGGGGTCGAAACAAC
Cas13f4	GTTGTGACTGCTCTTATTATGAAGGGTAAAAACAAC
Cas13f5	GTTGTAACAACCCTTATTTTGAAAGGTAATCACAAC
Cas13f6	GTTGTAACTGCTCTTGTTTTGAAGGGTAAACACAAC
Cas13f7	GTTGTAAATGCCTTATATTTGTAAGGTGAAAACAAC
Cas13f8	GTTGTAACTGCCCTTATTTTGAAGGGTAAACACAAC
Cas13f9	GTTGAGACTGCTCTGATTTTGCAGGGTAAAAACAAC
Cas13f10	GTTGTAGTTCCCTTCAATTTTGGGATAATCCACAAG
Cas13f11	GTTGTAACTGCCCTTATTTTGAAAGGTAAAAACAAC
Cas13f12	GTTGTAACTGCTCTTTGTTTGAAGGGTAAAAACAAC
Cas13f13	GTTGTAGCTGCCCCTCGGTTTGAAGGGTATAAACAAC
Cas13f14	GTTGTAACTGCTCTTTGTTTGAAGGGTAAAAACAAC
Cas13f15	GTTGTATCTGCTCTTATTTTGAAGGGTAAAAACAAC
Cas13f16	GTTGTAACTGCCCTCAGTTTGAAGGGTAAAAACAAC
Cas13f17	GTTGTAAGTGCCCTTTGTTTGAAGGGTAAAAACAAC
Cas13f18	GTTGTAACTGCCCTTATTTTGAAGGGTAAACACAAC
Cas13f19	GTTGTAACTGCCCTTATTTTGAAGGGTAAACACAAC
Cas13f20	GTTGTAACTGCCTTTTGTTTGAAGGGTAAACACAAC
Cas13f21	GTTGCGACTGCTCTCAATTTTGGAGGGTAAACACAAC
Cas13f22	GTTGTAACTGCCCTTATTTTGAAGGGTAAACACAAC
Cas13g1	GTTGTGAAAGGCCGCCGAAATGGCGGTTCAAGCAAC
Cas13g3	GGTCCAGTAACCTCTGATTTGAGAGGTAACCGGAGC
Cas13g4	GCTGTGAATCCCCCCTGAATTGGCGTGGTGAACAGC
Cas13g5	GTTGTTTTCGACCTCATTTCGAGGTGTTTCTACAAC
Cas13g6	GCTGTGAATCCCCCCTGAATTGGCGGGGAGAACAGC
Cas13g7	GTTGTGAAAGGCCTCTGAAATGGAGGTCCGTGCAAC
Cas13g8	GCTGTTCACAATACCATTGCGGTATCAATCCACAGC
Cas13g9	GTTGTGAAAGGCCACCGAAATGGTGGTTCAAGCAAC
Cas13g10	GTTGTGAAAGGCCGCCGAAATGGCGGTTCAAGCAAC
Cas13g11	GTTGTGTAATGCCCCGTCATATTGGGTGCTGAACAAC
Cas13g12	GCTGTTATATCCTTACCTTTGTAAGGGAAGTACAGC
Cas13g13	GTTGTGAAAGGCCGCCGAAATGGCGGTTCAAGCAAC
Cas13g14	GTTGTGAAAGGCCGCCGAAATGGCGGTTCAAGCAAC
Cas13h1	GTTGTAACAAGCCTAAGTTTGAAAGGTAAAAACAAC
Cas13h2	GTTGTAGCAGACCTAAGTTTGAAAGGTGAAAACAAT
Cas13h3	GTTGTGACAGGCCTAATTTTGCAAGGCCGCAACAAC
Cas13h4	GTCGAGGTAGCCCGTAGTTTGATGGGTCGCTACGAC
Cas13h5	GGTGGAGCAACCTTAATTTTGCAAGGCAATCACACA
Cas13h6	GTCTGACTAGCCCGAATTTTGAAGGGTCACTAAGAC
Cas13h7	GTTGAAGTAGCCCTATTTTTGAAAGGTTAATTCAAC
Cas13h8	GTTGAAGTAGCCCTATTTTTGAAAGGTTAATTCAAC
Cas13i1	GGTGGAAAAGCCTTTGATTTGAAAGGTAAAAGCACC
Cas13i2	GTTGTGGAAGCCTTTAGTTTGAAAGGTATTTACAAC
Cas13i3	GCTGGCAAAGGCCTCATTTTGAAAGGCATTTACAGC
Cas13i4	GCTGGAGAAGCCCACATTTTGGAGGGGGAATACAGC
Cas13i5	GTTGTGACTTACATCTGTTTGGAATGTATTTACAGC
Cas13i6	GTTGTGACACACCACATTTTGAAAGGTATTCACAAC
Cas13i7	GTTGTAACTCATCACAGTTTGAAAGGTACTTGCAAC
Cas13i8	GGTGTGAATGCCCTTGTTTTGAAGGGTTAATACATC
Cas13i9	GTTGTGTGCGGTTGCGTTTTGGCAGCAAGGCACAAC
Cas13i10	GGTGTGGAAGCCTTCTTTTTGAAAGGTAGTTACACC
Cas13i11	GGTGTGGAAGCCTTCTTTTTGCAAGGTAAATACACC
Cas13i12	GGTGTGAAAGCTGCATTTTGGCAGGTAAATACACC
Cas13i13	GGTGTGGAAGCCTTCTTTTTGAAAGGTAGATACACC
Cas13i14	GGTGTGAAAACCTTCTTTTTGAAAGGTAAAAACACC
Cas13i15	GGTGTGAATGCCCCTGTTTTGAAGGGTAAATACACC
Cas13i16	GGTGTTTTTACCTTTCAAAATAAAGGCTTTCACACC
Cas13i17	GGTGTGTCCGCCTTTGATTTGAAAGGTATGTGCACC
Cas13i18	GGTGTGGAAGCCTGCTTTTTGAGAGGTAGATACACC
Cas13i19	GGTGTGAAAGCCTTTGTTTTGAAAGGTAAATACACC
Cas13i20	GGTGTTGCAACCCTCAGTTTGGAGGGTAGTCACACC
Cas13i21	GGTGTGAAAGCCATCTATTTGCATGGCAGGTACACC
Cas13i22	GTTGCAGAAGCCCTCTTTTTGTGGGGTAGAAACAAC
Cas13i23	GGTGTGAAAGCCATCTTTTTGTATGGTAGGGACACC
Cas13i24	TTGTGTATCGCCTCTTTTTGTAAGGCGAAAACAACC
Cas13i25	GGTGTGAACGCGCTTGTTTTGAAGCGTAAATACACC
Cas13i26	GTTGTGACTCTGTTTATTTTGATGACAATTCACAAC
Cas13i27	GGTGTAATTAGGTTTCGTTTGAAAGCCTTACACACC

## Sheet: Table S3
Table S3 | The sequences of mRNA spacers
Name	Spacer
mCherry-30bp-spacer-1	GTTCATCACGCGCTCCCACTTGAAGCCCTC
mCherry-30bp-spacer-2	TGCTTCACGTAGGCCTTGGAGCCGTACATG
ANXA4-30bp-spacer-1	AATTAGGCAGCCCTCATCAGTGCCGGCTCC
ANXA4-30bp-spacer-2	CTTGTAGGCTGTCCTGATCTCCTGGCGCTG
EZH2-Cas13X.1/RfxCas13d-spacer_1	GAGAGCAGCAGCAAACTCCTTTGCTCCCTC
EZH2-Cas13X.1/RfxCas13d-spacer_2	CAGAGGAGCTCGAAGTTTCATCTTTCTTCT
EZH2-Cas13X.1/RfxCas13d-spacer_3	GTATCCTTTGATTCCAGCACATTAATGGTG
NF2-Cas13X.1/RfxCas13d-spacer_1	CTTGTGAACACTGGGGTCGTAGTCACCATA
NF2-Cas13X.1/RfxCas13d-spacer_2	TAGTCACCATACTTGGCCTGGACGGCGTAA
NF2-Cas13X.1/RfxCas13d-spacer_3	CCTTTTTGGAAGCAATTCCTCTTGGGCCAA
HRAS-Cas13X.1/RfxCas13d-spacer_1	CTGTACTGGTGGATGTCCTCAAAAGACTTG
HRAS-Cas13X.1/RfxCas13d-spacer_2	TCCGAGTCCTTCACCCGTTTGATCTGCTCC
HRAS-Cas13X.1/RfxCas13d-spacer_3	TGTTCCCCACCAGCACCATGGGCACGTCAT
NRAS-Cas13X.1/RfxCas13d-spacer_1	TACCAGTGTGTAAAAAGCATCTTCAACACC
NRAS-Cas13X.1/RfxCas13d-spacer_2	CTGTAGAGGTTAATATCCGCAAATGACTTG
NRAS-Cas13X.1/RfxCas13d-spacer_3	CGCTTAATCTGCTCCCTGTAGAGGTTAATA
PPARG-Cas13X.1/RfxCas13d-spacer_1	CATTATGAGACATCCCCACTGCAAGGCATT
PPARG-Cas13X.1/RfxCas13d-spacer_2	CGGCCTGTGGCATCCGCCCAAACCTGATGG
PPARG-Cas13X.1/RfxCas13d-spacer_3	AAACCTGATGGCATTATGAGACATCCCCAC
NT-Cas13X.1/RfxCas13d-spacer_1	CCTACAGGTTCTGAGTGGGTGCACGGCCGT
EZH2-Cas13e3-spacer_1	GAGAGCAGCAGCAAACTCCTTTGCTCC
EZH2-Cas13e3-spacer_2	CAGAGGAGCTCGAAGTTTCATCTTTCT
EZH2-Cas13e3-spacer_3	GTATCCTTTGATTCCAGCACATTAATG
NF2-Cas13e3-spacer_1	CTTGTGAACACTGGGGTCGTAGTCACC
NF2-Cas13e3-spacer_2	TAGTCACCATACTTGGCCTGGACGGCG
NF2-Cas13e3-spacer_3	CCTTTTTGGAAGCAATTCCTCTTGGGC
HRAS-Cas13e3-spacer_1	CTGTACTGGTGGATGTCCTCAAAAGAC
HRAS-Cas13e3-spacer_2	TCCGAGTCCTTCACCCGTTTGATCTGC
HRAS-Cas13e3-spacer_3	TGTTCCCCACCAGCACCATGGGCACGT
NRAS-Cas13e3-spacer_1	TACCAGTGTGTAAAAAGCATCTTCAAC
NRAS-Cas13e3-spacer_2	CTGTAGAGGTTAATATCCGCAAATGAC
NRAS-Cas13e3-spacer_3	CGCTTAATCTGCTCCCTGTAGAGGTTA
PPARG-Cas13e3-spacer_1	CATTATGAGACATCCCCACTGCAAGGC
PPARG-Cas13e3-spacer_2	CGGCCTGTGGCATCCGCCCAAACCTGA
PPARG-Cas13e3-spacer_3	AAACCTGATGGCATTATGAGACATCCC
NT-Cas13e3-spacer_1	CCTACAGGTTCTGAGTGGGTGCACGGC
PFS-Cas13e3-spacer_1	AATTAGGCAGCCCTCATCAGTGCCGGC

## Sheet: Table S4
Table S4 | The CRISPRTarget results of natural spacers
Spacer_description	Spacer (5' to 3')	Protospacer (5' to 3')	Mismatches	Protospacer_seq_id	Protospacer_start	Protospacer_stop	Flank_3p(protospacer)	Flank_5p(protospacer)	Score	Protospacer_Strand	Link	Protospacer_description
Cas13Bt-A10-spacer_10	UCUCCAGCGCAACCUUCUCGACUCAAAAGACGAGCAGA	TGTGCTCGTCTTTTGAAACAAGAAGGTTACGCTACTGA	9	IMGVR_UViG_3300020074_000045|3300020074|Ga0194113_10000857	29731	29694	CCCCGTAT	GTGAAGAG	22	+	https://img.jgi.doe.gov/cgi-bin/vr/main.cgi?section=ViralBrowse&page=uviginfo&uvig_id=IMGVR_UViG_3300020074_000045
Cas13Bt-A10-spacer_10	UCUCCAGCGCAACCUUCUCGACUCAAAAGACGAGCAGA	TGTGCTCGTCTTTTGAAACAAGAAGGTTACGCTACTGA	9	IMGVR_UViG_3300021092_000085|3300021092|Ga0194122_10000867	29189	29152	CCCCGTAT	GTGAAGAG	22	+	https://img.jgi.doe.gov/cgi-bin/vr/main.cgi?section=ViralBrowse&page=uviginfo&uvig_id=IMGVR_UViG_3300021092_000085
Cas13Bt-A10-spacer_10	UCUCCAGCGCAACCUUCUCGACUCAAAAGACGAGCAGA	TGTGCTCGTCTTTTGAAACAAGAAGGTTACGCTACTGA	9	IMGVR_UViG_3300020200_000054|3300020200|Ga0194121_10001163	22849	22812	CCCCGTAT	GTGAAGAG	22	+	https://img.jgi.doe.gov/cgi-bin/vr/main.cgi?section=ViralBrowse&page=uviginfo&uvig_id=IMGVR_UViG_3300020200_000054
Cas13Bt-A10-spacer_10	UCUCCAGCGCAACCUUCUCGACUCAAAAGACGAGCAGA	TGTGCTCGTCTTTTGAAACAAGAAGGTTACGCTACTGA	9	IMGVR_UViG_3300020183_000203|3300020183|Ga0194115_10000970	28141	28104	CCCCGTAT	GTGAAGAG	22	+	https://img.jgi.doe.gov/cgi-bin/vr/main.cgi?section=ViralBrowse&page=uviginfo&uvig_id=IMGVR_UViG_3300020183_000203
Cas13Bt-A10-spacer_10	UCUCCAGCGCAACCUUCUCGACUCAAAAGACGAGCAGA	TGTGCTCGTCTTTTGAAACAAGAAGGTTACGCTACTGA	9	IMGVR_UViG_3300020220_000127|3300020220|Ga0194119_10001621	10727	10764	CCCCGTAT	GTGAAGAG	22	-	https://img.jgi.doe.gov/cgi-bin/vr/main.cgi?section=ViralBrowse&page=uviginfo&uvig_id=IMGVR_UViG_3300020220_000127
Cas13Bt-A10-spacer_10	UCUCCAGCGCAACCUUCUCGACUCAAAAGACGAGCAGA	TGTGCTCGTCTTTTGAAACAAGAAGGTTACGCTACTGA	9	IMGVR_UViG_3300020109_000041|3300020109|Ga0194112_10000860	13107	13144	CCCCGTAT	GTGAAGAG	22	-	https://img.jgi.doe.gov/cgi-bin/vr/main.cgi?section=ViralBrowse&page=uviginfo&uvig_id=IMGVR_UViG_3300020109_000041
Cas13Bt-A10-spacer_10	UCUCCAGCGCAACCUUCUCGACUCAAAAGACGAGCAGA	TGTGCTCGTCTTTTGAAACAAGAAGGTTACGCTACTGA	9	IMGVR_UViG_3300021424_000086|3300021424|Ga0194117_10000669	10937	10974	CCCCGTAT	GTGAAGAG	22	-	https://img.jgi.doe.gov/cgi-bin/vr/main.cgi?section=ViralBrowse&page=uviginfo&uvig_id=IMGVR_UViG_3300021424_000086
Cas13Bt-A10-spacer_10	UCUCCAGCGCAACCUUCUCGACUCAAAAGACGAGCAGA	TGTGCTCGTCTTTTGAAACAAGAAGGTTACGCTACTGA	9	IMGVR_UViG_3300021093_000170|3300021093|Ga0194123_10001284	10727	10764	CCCCGTAT	GTGAAGAG	22	-	https://img.jgi.doe.gov/cgi-bin/vr/main.cgi?section=ViralBrowse&page=uviginfo&uvig_id=IMGVR_UViG_3300021093_000170
Cas13Bt-A10-spacer_10	UCUCCAGCGCAACCUUCUCGACUCAAAAGACGAGCAGA	TGTGCTCGTCTTTTGAAACAAGAAGGTTACGCTACTGA	9	IMGVR_UViG_3300020204_000157|3300020204|Ga0194116_10001185	10727	10764	CCCCGTAT	GTGAAGAG	22	-	https://img.jgi.doe.gov/cgi-bin/vr/main.cgi?section=ViralBrowse&page=uviginfo&uvig_id=IMGVR_UViG_3300020204_000157
Cas13Bt-A10-spacer_10	UCUCCAGCGCAACCUUCUCGACUCAAAAGACGAGCAGA	TGTGCTCGTCTTTTGAAACAAGAAGGTTACGCTACTGA	9	IMGVR_UViG_3300020198_000030|3300020198|Ga0194120_10001316	44663	44700	CCCCGTAT	GTGAAGAG	22	-	https://img.jgi.doe.gov/cgi-bin/vr/main.cgi?section=ViralBrowse&page=uviginfo&uvig_id=IMGVR_UViG_3300020198_000030
Cas13Bt-A10-spacer_10	UCUCCAGCGCAACCUUCUCGACUCAAAAGACGAGCAGA	TGTGCTCGTCTTTTGAAACAAGAAGGTTACGCTACTGA	9	IMGVR_UViG_3300020190_000149|3300020190|Ga0194118_10001175	10727	10764	CCCCGTAT	GTGAAGAG	22	-	https://img.jgi.doe.gov/cgi-bin/vr/main.cgi?section=ViralBrowse&page=uviginfo&uvig_id=IMGVR_UViG_3300020190_000149
Cas13Bt-A10-spacer_11	GCUCCAGCAAGACCAGGUUGUAAUCAUCGACCACUUGA	ACAAGTGGTCAATTATTGCAATCTGGTGGTACTGGAGC	0	IMGVR_UViG_3300018416_000951|3300018416|Ga0181553_10011965	4857	4894	AAATGTTT	GTGCAGGA	22	-	https://img.jgi.doe.gov/cgi-bin/vr/main.cgi?section=ViralBrowse&page=uviginfo&uvig_id=IMGVR_UViG_3300018416_000951
Cas13Bt-A10-spacer_11	GCUCCAGCAAGACCAGGUUGUAAUCAUCGACCACUUGA	ACAAGTGGTCAATTATTGCAATCTGGTGGTACTGGAGC	0	IMGVR_UViG_3300022929_001180|3300022929|Ga0255752_10010891	1910	1873	AAATGTTT	GTGCAGGA	22	+	https://img.jgi.doe.gov/cgi-bin/vr/main.cgi?section=ViralBrowse&page=uviginfo&uvig_id=IMGVR_UViG_3300022929_001180
Cas13Bt-A10-spacer_13	GCUCCAGCUGUAAACCGUUGUAAAGUCUAAAGUUACGU	ACGTAACTTTAGAGTTAACAACGGTTTAGAAGTAGGAG	6	IMGVR_UViG_3300025137_000632|3300025137|Ga0209336_10000796	15683	15720	ATATAGTA	ATGACAAC	20	-	https://img.jgi.doe.gov/cgi-bin/vr/main.cgi?section=ViralBrowse&page=uviginfo&uvig_id=IMGVR_UViG_3300025137_000632
Cas13Bt-A10-spacer_13	GCUCCAGCUGUAAACCGUUGUAAAGUCUAAAGUUACGU	ACGTAACTTTAGAGTTAACAACGGTTTAGAAGTAGGAG	6	IMGVR_UViG_3300025120_000925|3300025120|Ga0209535_1001182	17618	17655	ATATAGTA	ATGACAAC	20	-	https://img.jgi.doe.gov/cgi-bin/vr/main.cgi?section=ViralBrowse&page=uviginfo&uvig_id=IMGVR_UViG_3300025120_000925
Cas13Bt-A10-spacer_13	GCUCCAGCUGUAAACCGUUGUAAAGUCUAAAGUUACGU	ACGTAACTTTAGAGTTAACAACGGTTTAGAAGTTGGTG	6	IMGVR_UViG_3300020381_000125|3300020381|Ga0211476_10001953	1242	1205	ATATTGTA	ATGACAAC	20	+	https://img.jgi.doe.gov/cgi-bin/vr/main.cgi?section=ViralBrowse&page=uviginfo&uvig_id=IMGVR_UViG_3300020381_000125
Cas13Bt-A10-spacer_13	GCUCCAGCUGUAAACCGUUGUAAAGUCUAAAGUUACGU	ACGTAACTTTAGAGTTAACAACGGTTTAGAAGTTGGTG	6	IMGVR_UViG_3300020374_000160|3300020374|Ga0211477_10002276	2822	2785	ATATTGTA	ATGACAAC	20	+	https://img.jgi.doe.gov/cgi-bin/vr/main.cgi?section=ViralBrowse&page=uviginfo&uvig_id=IMGVR_UViG_3300020374_000160
Cas13Bt-A10-spacer_13	GCUCCAGCUGUAAACCGUUGUAAAGUCUAAAGUUACGU	ACGTAACTTTAGAGTTAACAACGGTTTAGAAGTTGGTG	6	IMGVR_UViG_3300020468_000480|3300020468|Ga0211475_10006440	6661	6698	ATATTGTA	ATGACAAC	20	-	https://img.jgi.doe.gov/cgi-bin/vr/main.cgi?section=ViralBrowse&page=uviginfo&uvig_id=IMGVR_UViG_3300020468_000480
Cas13Bt-A10-spacer_2	ACUCCAGCGGCAAAACAAAAGAUGGUAAAUGGGUGGAA	TTCCACCCATTTACCATCTTTTGTTTTTGCTTTACATA	4	IMGVR_UViG_3300009692_000162|3300009692|Ga0116171_10003933	5262	5299	AATGTTCT	AAAAATCC	22	-	https://img.jgi.doe.gov/cgi-bin/vr/main.cgi?section=ViralBrowse&page=uviginfo&uvig_id=IMGVR_UViG_3300009692_000162
Cas13Bt-A10-spacer_2	ACUCCAGCGGCAAAACAAAAGAUGGUAAAUGGGUGGAA	ATAAACCCATTTACCATCTTCTGTTTTTCCTCTGAATT	2	IMGVR_UViG_3300020048_000071|3300020048|Ga0207193_1000280	32621	32584	TTATTTCT	AAAGACCC	22	+	https://img.jgi.doe.gov/cgi-bin/vr/main.cgi?section=ViralBrowse&page=uviginfo&uvig_id=IMGVR_UViG_3300020048_000071
Cas13Bt-A10-spacer_3	ACUCCAGCAAAAAUGGAAAAUAGAUUAGAACACUUUGCU	TGCAAACTTTTTTAATCTTTTTTCTATTTGTTCTGGAGT	0	IMGVR_UViG_3300025138_002763|3300025138|Ga0209634_1007235	5627	5589	AGCTATAT	TAACGAGC	23	+	https://img.jgi.doe.gov/cgi-bin/vr/main.cgi?section=ViralBrowse&page=uviginfo&uvig_id=IMGVR_UViG_3300025138_002763
Cas13Bt-A10-spacer_8	UCUUCAGUUGAAAUUAUCGGCAACAUUUACGAAAACCC	GGGTTTTCGTAGATGTTGCCGATGATTTCAAATGGATA	0	MK448901	11585	11622	TGTGTTAT	AAAGCTCT	28	-	http://www.ncbi.nlm.nih.gov/nuccore/MK448901?report=graph&v=11577:11626&c=339966&theme=Default&flip=false&select=null&content=1&color=0&label=1&geneModel=1&decor=0&layout=0&spacing=0&alncolor=on	MK448901_Streptococcus phage Javan306, complete genome.
Cas13Bt-A10-spacer_8	UCUUCAGUUGAAAUUAUCGGCAACAUUUACGAAAACCC	GGGTTTTCGTAGATGTTGCCGATGATTTCAAACTCAAA	1	MK448918	8650	8687	GTCTCTAC	AAAGTTCT	24	-	http://www.ncbi.nlm.nih.gov/nuccore/MK448918?report=graph&v=8642:8688&c=339966&theme=Default&flip=false&select=null&content=1&color=0&label=1&geneModel=1&decor=0&layout=0&spacing=0&alncolor=on	MK448918_Streptococcus phage Javan366, complete genome.
Cas13Bt-A10-spacer_8	UCUUCAGUUGAAAUUAUCGGCAACAUUUACGAAAACCC	GGGTTTTCGTAGATATTGCCGATAATTTCACAAGTTCC	1	KP735928	39095	39132	GTCTAAAT	ATAACTCT	20	-	http://www.ncbi.nlm.nih.gov/nuccore/KP735928?report=graph&v=39087:39132&c=339966&theme=Default&flip=false&select=null&content=1&color=0&label=1&geneModel=1&decor=0&layout=0&spacing=0&alncolor=on	KP735928_Staphylococcus phage IME-SA4, complete genome.
Cas13Bt-A10-spacer_8	UCUUCAGUUGAAAUUAUCGGCAACAUUUACGAAAACCC	GGATTTTCGTAGATGTTGCCGATAATTTTATCTGTCAT	1	MH937471	35201	35238	CTTAATTT	GTAATTCT	22	-	http://www.ncbi.nlm.nih.gov/nuccore/MH937471?report=graph&v=35193:35242&c=339966&theme=Default&flip=false&select=null&content=1&color=0&label=1&geneModel=1&decor=0&layout=0&spacing=0&alncolor=on	MH937471_Streptococcus phage CHPC927, complete genome.
Cas13Bt-A10-spacer_8	UCUUCAGUUGAAAUUAUCGGCAACAUUUACGAAAACCC	GGGTTTTCGTGGATGTTGCCGATGATTTCAATGGTATA	6	MZ047271	12512	12549	TCCTTCAT	AAAGTTCA	24	-	http://www.ncbi.nlm.nih.gov/nuccore/MZ047271?report=graph&v=12504:12550&c=339966&theme=Default&flip=false&select=null&content=1&color=0&label=1&geneModel=1&decor=0&layout=0&spacing=0&alncolor=on	MZ047271_Campylobacter phage PC10, complete genome.
Cas13Bt-A10-spacer_8	UCUUCAGUUGAAAUUAUCGGCAACAUUUACGAAAACCC	GGATTTTCGTAGATGTTGCCGATAATTTCTAGTATTTC	1	MH937473	38078	38115	AGAAACGG	ATAATTCT	20	-	http://www.ncbi.nlm.nih.gov/nuccore/MH937473?report=graph&v=38070:38114&c=339966&theme=Default&flip=false&select=null&content=1&color=0&label=1&geneModel=1&decor=0&layout=0&spacing=0&alncolor=on	MH937473_Streptococcus phage CHPC929, complete genome.
Cas13Bt-A10-spacer_8	UCUUCAGUUGAAAUUAUCGGCAACAUUUACGAAAACCC	GGGTTTTCGTATATGTTTCCGATAATCTCTATTGATGT	2	KX257490	35516	35553	ATCACCGC	GCAGTTCG	24	-	http://www.ncbi.nlm.nih.gov/nuccore/KX257490?report=graph&v=35508:35558&c=339966&theme=Default&flip=false&select=null&content=1&color=0&label=1&geneModel=1&decor=0&layout=0&spacing=0&alncolor=on	KX257490_Pseudoalteromonas phage vB_PspS-H61, complete genome.
Cas13Bt-A10-spacer_8	UCUUCAGUUGAAAUUAUCGGCAACAUUUACGAAAACCC	GGGTTTTCGTGAATGTTGCCGATAATTTCAACATTAGA	0	IMGVR_UViG_3300031673_000378|3300031673|Ga0307377_10001647	18004	17967	ATAATCTT	TTAGTTCC	30	+	https://img.jgi.doe.gov/cgi-bin/vr/main.cgi?section=ViralBrowse&page=uviginfo&uvig_id=IMGVR_UViG_3300031673_000378
Cas13Bt-A10-spacer_8	UCUUCAGUUGAAAUUAUCGGCAACAUUUACGAAAACCC	GGGTTTTCGTAAATGTTGCCGATAATTTCAACTTTATT	1	UGV-GENOME-0228052	19650	19613	ATTAAGAA	TCAGTTCG	30	+	https://genome.jgi.doe.gov/portal/IMG_VR/IMG_VR.home.html
Cas13Bt-A13-spacer_1	GGAUUCAUAGCCAUAUAUAUAAUAACAUUC	CAATGATATTAAATATATGGCTATGAATAA	1	IMGVR_UViG_3300028603_000326|3300028603|Ga0265293_10005892	2463	2492	AAACCTAA	GGCAGATA	20	-	https://img.jgi.doe.gov/cgi-bin/vr/main.cgi?section=ViralBrowse&page=uviginfo&uvig_id=IMGVR_UViG_3300028603_000326
Cas13Bt-A3-spacer_5	UUCGAGCUAUAUCUGGCUCGGUCUGAUUUG	TAAGTCAGATCGAGCCAGATATAGCTCGAA	7	IMGVR_UViG_3300017987_000171|3300017987|Ga0180431_10000943	8167	8138	ACAGCTTG	GATGGGCG	24	+	https://img.jgi.doe.gov/cgi-bin/vr/main.cgi?section=ViralBrowse&page=uviginfo&uvig_id=IMGVR_UViG_3300017987_000171
Cas13Bt-A3-spacer_5	UUCGAGCUAUAUCUGGCUCGGUCUGAUUUG	TAAGTCAGATCGAGCCAGATATAGCTCGAA	7	IMGVR_UViG_3300017989_000021|3300017989|Ga0180432_10000736	28126	28097	ACAGCTTG	GATGGGCG	24	+	https://img.jgi.doe.gov/cgi-bin/vr/main.cgi?section=ViralBrowse&page=uviginfo&uvig_id=IMGVR_UViG_3300017989_000021
Cas13Bt-A5-spacer_2	ACUAAAUCUUUUUAACAUUCUUCCACUAAA	TTTAGTAGAAAAATGTGAAAAAGATTTAGG	0	IMGVR_UViG_3300028561_000033|3300028561|Ga0255343_1001478	17764	17735	AATTAATG	CATAAAAT	22	+	https://img.jgi.doe.gov/cgi-bin/vr/main.cgi?section=ViralBrowse&page=uviginfo&uvig_id=IMGVR_UViG_3300028561_000033
Cas13Bt-A5-spacer_2	ACUAAAUCUUUUUAACAUUCUUCCACUAAA	TTTATTGGAAGAAGGTTAAAAAGATTTATC	0	IMGVR_UViG_3300028558_000016|3300028558|Ga0265326_10000002	222751	222722	ATTGCCAT	CAAGAGGA	22	+	https://img.jgi.doe.gov/cgi-bin/vr/main.cgi?section=ViralBrowse&page=uviginfo&uvig_id=IMGVR_UViG_3300028558_000016
Cas13Bt-A5-spacer_3	UUGCCAUUGGGAUUUACCUUAUUUACUUUU	AAAAACAAATAAGGTAAATCTCAATGGCAG	3	IMGVR_UViG_3300006164_000333|3300006164|Ga0075441_10002209	9005	9034	AAAAAAGC	CATACGTT	22	-	https://img.jgi.doe.gov/cgi-bin/vr/main.cgi?section=ViralBrowse&page=uviginfo&uvig_id=IMGVR_UViG_3300006164_000333
Cas13Bt-A5-spacer_3	UUGCCAUUGGGAUUUACCUUAUUUACUUUU	AAAAAGAAATAAGGTAAATCTCAATGGCAG	3	IMGVR_UViG_3300031598_000008|3300031598|Ga0308019_10000194	21646	21675	AAAAAAAC	CATACGCT	22	-	https://img.jgi.doe.gov/cgi-bin/vr/main.cgi?section=ViralBrowse&page=uviginfo&uvig_id=IMGVR_UViG_3300031598_000008
Cas13Bt-A5-spacer_3	UUGCCAUUGGGAUUUACCUUAUUUACUUUU	AAAAAGAAATAAGGTAAATCTCAATGGCAG	3	IMGVR_UViG_3300031510_000051|3300031510|Ga0308010_1000743	1022	1051	AAAAAAAC	CATACGCT	22	-	https://img.jgi.doe.gov/cgi-bin/vr/main.cgi?section=ViralBrowse&page=uviginfo&uvig_id=IMGVR_UViG_3300031510_000051
Cas13Bt-A5-spacer_3	UUGCCAUUGGGAUUUACCUUAUUUACUUUU	AAAAAGAAATAAGGTAAATCTCAATGGCAG	3	IMGVR_UViG_3300027714_001085|3300027714|Ga0209815_1006559	5468	5439	ATTTTGAT	CATACGCT	22	+	https://img.jgi.doe.gov/cgi-bin/vr/main.cgi?section=ViralBrowse&page=uviginfo&uvig_id=IMGVR_UViG_3300027714_001085
Cas13Bt-A5-spacer_3	UUGCCAUUGGGAUUUACCUUAUUUACUUUU	AAAAAGAAATAAGGTAAATCTCAATGGCAG	3	IMGVR_UViG_3300027704_001185|3300027704|Ga0209816_1007955	6290	6261	AAAAAAAC	CATACGCT	22	+	https://img.jgi.doe.gov/cgi-bin/vr/main.cgi?section=ViralBrowse&page=uviginfo&uvig_id=IMGVR_UViG_3300027704_001185
Cas13Bt-A5-spacer_3	UUGCCAUUGGGAUUUACCUUAUUUACUUUU	AAAAACAAATAAGGTAAATCTCAATGGCAG	3	IMGVR_UViG_3300025881_000324|3300025881|Ga0209309_10006810	5489	5518	AACCAACC	CATACGCT	22	-	https://img.jgi.doe.gov/cgi-bin/vr/main.cgi?section=ViralBrowse&page=uviginfo&uvig_id=IMGVR_UViG_3300025881_000324
Cas13Bt-A5-spacer_3	UUGCCAUUGGGAUUUACCUUAUUUACUUUU	AAAAACAAATAAGGTAAATCTCAATGGCAG	3	IMGVR_UViG_3300025869_000722|3300025869|Ga0209308_10010413	126	97	AACCAACC	CATACGCT	22	+	https://img.jgi.doe.gov/cgi-bin/vr/main.cgi?section=ViralBrowse&page=uviginfo&uvig_id=IMGVR_UViG_3300025869_000722
Cas13Bt-A5-spacer_3	UUGCCAUUGGGAUUUACCUUAUUUACUUUU	AAAAACAAATAAGGTAAATCTCAATGGCAG	3	IMGVR_UViG_3300025704_000567|3300025704|Ga0209602_1008437	801	772	AACCAACC	CATACGCT	22	+	https://img.jgi.doe.gov/cgi-bin/vr/main.cgi?section=ViralBrowse&page=uviginfo&uvig_id=IMGVR_UViG_3300025704_000567
Cas13Bt-A5-spacer_3	UUGCCAUUGGGAUUUACCUUAUUUACUUUU	AAAAACAAATAAGGTAAATCTCAATGGCAG	3	IMGVR_UViG_3300025699_000245|3300025699|Ga0209715_1008938	457	428	AACCAACC	CATACGCT	22	+	https://img.jgi.doe.gov/cgi-bin/vr/main.cgi?section=ViralBrowse&page=uviginfo&uvig_id=IMGVR_UViG_3300025699_000245
Cas13Bt-A5-spacer_3	UUGCCAUUGGGAUUUACCUUAUUUACUUUU	AAAAACAAATAAGGTAAATCTCAATGGCAG	3	IMGVR_UViG_3300025696_000253|3300025696|Ga0209532_1003781	3915	3886	AACCAACC	CATACGCT	22	+	https://img.jgi.doe.gov/cgi-bin/vr/main.cgi?section=ViralBrowse&page=uviginfo&uvig_id=IMGVR_UViG_3300025696_000253
Cas13Bt-A5-spacer_3	UUGCCAUUGGGAUUUACCUUAUUUACUUUU	AAAAACAAATAAGGTAAATCTCAATGGCAG	3	IMGVR_UViG_3300025654_000246|3300025654|Ga0209196_1005326	2944	2973	AACCAACC	CATACGCT	22	-	https://img.jgi.doe.gov/cgi-bin/vr/main.cgi?section=ViralBrowse&page=uviginfo&uvig_id=IMGVR_UViG_3300025654_000246
Cas13Bt-A5-spacer_3	UUGCCAUUGGGAUUUACCUUAUUUACUUUU	AAAAACAAATAAGGTAAATCTCAATGGCAG	3	IMGVR_UViG_3300025680_000102|3300025680|Ga0209306_1002479	7064	7035	AACCAACC	CATACGCT	22	+	https://img.jgi.doe.gov/cgi-bin/vr/main.cgi?section=ViralBrowse&page=uviginfo&uvig_id=IMGVR_UViG_3300025680_000102
Cas13Bt-A5-spacer_3	UUGCCAUUGGGAUUUACCUUAUUUACUUUU	AAAAACAAATAAGGTAAATCTCAATGGCAG	3	IMGVR_UViG_3300025632_000367|3300025632|Ga0209194_1002940	126	97	AACCAACC	CATACGCT	22	+	https://img.jgi.doe.gov/cgi-bin/vr/main.cgi?section=ViralBrowse&page=uviginfo&uvig_id=IMGVR_UViG_3300025632_000367
Cas13Bt-A5-spacer_3	UUGCCAUUGGGAUUUACCUUAUUUACUUUU	AAAAACAAATAAGGTAAATCTCAATGGCAG	3	IMGVR_UViG_3300025590_000287|3300025590|Ga0209195_1006097	136	107	AACCAACC	CATACGCT	22	+	https://img.jgi.doe.gov/cgi-bin/vr/main.cgi?section=ViralBrowse&page=uviginfo&uvig_id=IMGVR_UViG_3300025590_000287
Cas13Bt-A5-spacer_3	UUGCCAUUGGGAUUUACCUUAUUUACUUUU	AAAAAGAAATAAGGTAAATCTCAATGGCAG	3	IMGVR_UViG_3300025276_000488|3300025276|Ga0208814_1001002	8407	8436	AAAAAAAC	CATACGCT	22	-	https://img.jgi.doe.gov/cgi-bin/vr/main.cgi?section=ViralBrowse&page=uviginfo&uvig_id=IMGVR_UViG_3300025276_000488
Cas13Bt-A5-spacer_3	UUGCCAUUGGGAUUUACCUUAUUUACUUUU	AAAAACAAATAAGGTAAATCTCAATGGCAG	3	IMGVR_UViG_3300028194_000234|3300028194|Ga0257106_1006028	2002	2031	AAAAAAGC	CATACGCT	22	-	https://img.jgi.doe.gov/cgi-bin/vr/main.cgi?section=ViralBrowse&page=uviginfo&uvig_id=IMGVR_UViG_3300028194_000234
Cas13Bt-A5-spacer_3	UUGCCAUUGGGAUUUACCUUAUUUACUUUU	AAAAACAAATAAGGTAAATCTCAATGGCAG	3	IMGVR_UViG_3300001353_000249|3300001353|JGI20159J14440_10005866	110	81	AACCAACC	CATACGCT	22	+	https://img.jgi.doe.gov/cgi-bin/vr/main.cgi?section=ViralBrowse&page=uviginfo&uvig_id=IMGVR_UViG_3300001353_000249
Cas13Bt-A5-spacer_3	UUGCCAUUGGGAUUUACCUUAUUUACUUUU	AAAAACAAATAAGGTAAATCTCAATGGCAG	3	IMGVR_UViG_3300000101_002329|3300000101|DelMOSum2010_c10012899	1981	2010	ATTTTGAT	CATACGCT	22	-	https://img.jgi.doe.gov/cgi-bin/vr/main.cgi?section=ViralBrowse&page=uviginfo&uvig_id=IMGVR_UViG_3300000101_002329
Cas13Bt-A5-spacer_3	UUGCCAUUGGGAUUUACCUUAUUUACUUUU	AAAAACAAATAAGGTAAATCTCAATGGCAG	3	IMGVR_UViG_3300001347_000271|3300001347|JGI20156J14371_10005233	1976	1947	AACCAACC	CATACGCT	22	+	https://img.jgi.doe.gov/cgi-bin/vr/main.cgi?section=ViralBrowse&page=uviginfo&uvig_id=IMGVR_UViG_3300001347_000271
Cas13Bt-A6-spacer_5	GACUGGGCUGUACAAUACGCAAGCGCCACA	TGCGGCGCTTGCGTGTTGTACAGCCCAGTC	2	IMGVR_UViG_3300031650_000031|3300031650|Ga0315539_1007703	6673	6644	AGTGAACC	CGGCATCC	26	+	https://img.jgi.doe.gov/cgi-bin/vr/main.cgi?section=ViralBrowse&page=uviginfo&uvig_id=IMGVR_UViG_3300031650_000031
Cas13Bt-A8-spacer_5	AACGCGCGAGGAUUUGUACAACGACGAUCU	AGATCGTCGTTATACAAATCCTGCCGCGTC	3	IMGVR_UViG_3300027963_000631|3300027963|Ga0209400_1002330	6929	6958	ACTTGCGT	GCGCGTTA	22	-	https://img.jgi.doe.gov/cgi-bin/vr/main.cgi?section=ViralBrowse&page=uviginfo&uvig_id=IMGVR_UViG_3300027963_000631
Cas13Bt-A8-spacer_5	AACGCGCGAGGAUUUGUACAACGACGAUCU	AGATCGTCGTTATACAAATCCTGCCGCGTC	3	IMGVR_UViG_3300009155_000527|3300009155|Ga0114968_10002107	11675	11646	ACTTGCGT	GCGCGTTA	22	+	https://img.jgi.doe.gov/cgi-bin/vr/main.cgi?section=ViralBrowse&page=uviginfo&uvig_id=IMGVR_UViG_3300009155_000527
Cas13Bt-A8-spacer_6	UAAGGGUUCCUGCUUUAUGGAUUGUUUGAU	ATCAAACAATCCATAAAGCAGGAACCCTTT	3	IMGVR_UViG_3300002168_000012|3300002168|JGI24712J26585_10000743	27582	27611	TATGAGTG	TATCCCTT	28	-	https://img.jgi.doe.gov/cgi-bin/vr/main.cgi?section=ViralBrowse&page=uviginfo&uvig_id=IMGVR_UViG_3300002168_000012
Cas13Bt-A8-spacer_6	UAAGGGUUCCUGCUUUAUGGAUUGUUUGAU	ATCAAACAATCCATAAAGCAGGAACCCTTT	3	IMGVR_UViG_3300002170_000005|3300002170|JGI24711J26586_10000272	10438	10409	TATGAGTG	TATCCCTT	28	+	https://img.jgi.doe.gov/cgi-bin/vr/main.cgi?section=ViralBrowse&page=uviginfo&uvig_id=IMGVR_UViG_3300002170_000005
Cas13Bt-B1-spacer_6	UCAAGGUUCCAAAUAUAUUUAAUGUAAGCG	TGGTTACATTAAATATATTTGCAACCTTAA	2	IMGVR_UViG_3300009702_000119|3300009702|Ga0114931_10004865	14486	14457	TAATTATC	CATATCCC	22	+	https://img.jgi.doe.gov/cgi-bin/vr/main.cgi?section=ViralBrowse&page=uviginfo&uvig_id=IMGVR_UViG_3300009702_000119
Cas13Bt-B3-spacer_1	AUUUAUCAGGAAACGGAAAUGAUGGGAUGU	CAGTCCCATCATTTCCGTTTCCTGAAAAAT	1	IMGVR_UViG_3300021490_000004|3300021490|Ga0190330_1000027	1980	2009	CATAAATA	ATTATAAG	22	-	https://img.jgi.doe.gov/cgi-bin/vr/main.cgi?section=ViralBrowse&page=uviginfo&uvig_id=IMGVR_UViG_3300021490_000004
Cas13Bt-B3-spacer_1	AUUUAUCAGGAAACGGAAAUGAUGGGAUGU	ATGTCCCATCATTCCCATTTCCTGATAAAT	0	IMGVR_UViG_3300009034_000263|3300009034|Ga0115863_1006248	854	825	CAAAGACT	ACCTCCAA	22	+	https://img.jgi.doe.gov/cgi-bin/vr/main.cgi?section=ViralBrowse&page=uviginfo&uvig_id=IMGVR_UViG_3300009034_000263
Cas13Bt-B3-spacer_1	AUUUAUCAGGAAACGGAAAUGAUGGGAUGU	AAGTACCATCATTACCGTTTCCTGATAAAT	0	IMGVR_UViG_3300025697_000220|3300025697|Ga0208769_1000565	16804	16833	CCTGAACA	CGCATTAA	22	-	https://img.jgi.doe.gov/cgi-bin/vr/main.cgi?section=ViralBrowse&page=uviginfo&uvig_id=IMGVR_UViG_3300025697_000220
Cas13Bt-B3-spacer_5	UUUCAGAAAAAUACUGUGAUAUAGCACGUC	TTCTTGCTATATCACAGTATTCTTCTGAAA	1	IMGVR_UViG_3300025698_000206|3300025698|Ga0208771_1002275	94	65	TATCTATA	AACTCTAT	22	+	https://img.jgi.doe.gov/cgi-bin/vr/main.cgi?section=ViralBrowse&page=uviginfo&uvig_id=IMGVR_UViG_3300025698_000206
Cas13Bt-B3-spacer_5	UUUCAGAAAAAUACUGUGAUAUAGCACGUC	TTCTTGCTATATCACAGTATTCTTCTGAAA	1	IMGVR_UViG_3300023235_000318|3300023235|Ga0222634_1000921|1645-11277	884	855	TATCTATA	AACTCTAT	22	+	https://img.jgi.doe.gov/cgi-bin/vr/main.cgi?section=ViralBrowse&page=uviginfo&uvig_id=IMGVR_UViG_3300023235_000318
Cas13Bt-B3-spacer_5	UUUCAGAAAAAUACUGUGAUAUAGCACGUC	TTCTTGCTATATCACAGTATTCTTCTGAAA	1	IMGVR_UViG_3300025697_000358|3300025697|Ga0208769_1001146	109	80	TATCTATA	AACTCTAT	22	+	https://img.jgi.doe.gov/cgi-bin/vr/main.cgi?section=ViralBrowse&page=uviginfo&uvig_id=IMGVR_UViG_3300025697_000358
Cas13Bt-B3-spacer_5	UUUCAGAAAAAUACUGUGAUAUAGCACGUC	TTCTTGCTATATCACAGTATTCTTCTGAAA	1	IMGVR_UViG_3300025362_000194|3300025362|Ga0208647_1000820	7043	7072	TATCTATA	AACTCTAT	22	-	https://img.jgi.doe.gov/cgi-bin/vr/main.cgi?section=ViralBrowse&page=uviginfo&uvig_id=IMGVR_UViG_3300025362_000194
Cas13Bt-B3-spacer_6	UCUUCGCCAAAAAGCUAUCAAUGACGCAAA	TTTGCGTCATTGCCAGCTTTTTGGCGCAGC	1	IMGVR_UViG_3300031857_002409|3300031857|Ga0315909_10004756	6285	6314	GCTGGCAA	GCAGTTTG	22	-	https://img.jgi.doe.gov/cgi-bin/vr/main.cgi?section=ViralBrowse&page=uviginfo&uvig_id=IMGVR_UViG_3300031857_002409
Cas13Bt-B6-spacer_4	AAUAAUAAUAUCAUUAAACGAUAAAUUCGC	AATAATTTATCATTTAATGATATTATTATT	6	IMGVR_UViG_GVMAG-S-1091231-78_000001|3300027983|Ga0209284_10006809	4054	4083	TTTAAATT	TAGATTGT	22	-	https://gold.jgi.doe.gov/analysis_projects?id=Ga0209284
Cas13Bt-B6-spacer_4	AAUAAUAAUAUCAUUAAACGAUAAAUUCGC	ACTTATTTATCATTTAATGATATTATTATT	6	IMGVR_UViG_3300001598_000044|3300001598|EMG_10000324|2343-78431	75103	75074	AATGTAAA	TTTAGTTT	22	+	https://img.jgi.doe.gov/cgi-bin/vr/main.cgi?section=ViralBrowse&page=uviginfo&uvig_id=IMGVR_UViG_3300001598_000044
Cas13Bt-B6-spacer_5	AUAAUCCCUGGAGAGGAGAAAGAGUUCACU	AACTAACTCTTTCACCTCTCCAGGGATTAT	2	IMGVR_UViG_3300027868_000002|3300027868|Ga0255053_10000053	22581	22610	CACAAGCA	TTTTGCTG	22	-	https://img.jgi.doe.gov/cgi-bin/vr/main.cgi?section=ViralBrowse&page=uviginfo&uvig_id=IMGVR_UViG_3300027868_000002
Cas13Bt-B6-spacer_5	AUAAUCCCUGGAGAGGAGAAAGAGUUCACU	AGTGAACTCTTTCTCTTCGCCATGGATTAG	2	IMGVR_UViG_3300007289_000035|3300007289|Ga0104734_1002279	9649	9620	GTACTCGT	CAGATGTT	22	+	https://img.jgi.doe.gov/cgi-bin/vr/main.cgi?section=ViralBrowse&page=uviginfo&uvig_id=IMGVR_UViG_3300007289_000035
Cas13Bt-B7-spacer_14	UUCAGGUUUAUCUUUUUCAAACAAUGCUGU	GCAGCATTGCTTAACAAAGATAAACCTGAA	1	IMGVR_UViG_3300017762_000304|3300017762|Ga0181422_1000543	4818	4789	ATACAAGA	AGCTAGCT	22	+	https://img.jgi.doe.gov/cgi-bin/vr/main.cgi?section=ViralBrowse&page=uviginfo&uvig_id=IMGVR_UViG_3300017762_000304
Cas13Bt-B7-spacer_14	UUCAGGUUUAUCUUUUUCAAACAAUGCUGU	GCAGCATTGCTTAACAAAGATAAACCTGAA	1	IMGVR_UViG_3300027859_000386|3300027859|Ga0209503_10005532	1354	1325	ATACAAGA	AATTAGCT	22	+	https://img.jgi.doe.gov/cgi-bin/vr/main.cgi?section=ViralBrowse&page=uviginfo&uvig_id=IMGVR_UViG_3300027859_000386
Cas13Bt-B7-spacer_14	UUCAGGUUUAUCUUUUUCAAACAAUGCUGU	GCAGCATTGCTTAACAAAGATAAACCTGAA	1	IMGVR_UViG_3300025127_000071|3300025127|Ga0209348_1000131	2928	2899	ATACAAGA	AGTTAGCT	22	+	https://img.jgi.doe.gov/cgi-bin/vr/main.cgi?section=ViralBrowse&page=uviginfo&uvig_id=IMGVR_UViG_3300025127_000071
Cas13Bt-B7-spacer_21	ACCUUUUCUUUUUACUAUUGUUAUUGUACC	GGTACAATATCAAAAGTACAAAGAAAAGGT	1	IMGVR_UViG_3300027672_000190|3300027672|Ga0209383_1001257	12025	11996	AATTCTTA	CTACTACT	24	+	https://img.jgi.doe.gov/cgi-bin/vr/main.cgi?section=ViralBrowse&page=uviginfo&uvig_id=IMGVR_UViG_3300027672_000190
Cas13Bt-B7-spacer_21	ACCUUUUCUUUUUACUAUUGUUAUUGUACC	GGTACAATATCAAAAGTACAAAGAAAAGGT	1	IMGVR_UViG_3300027522_000069|3300027522|Ga0209384_1000789	13144	13115	AATTCTTA	CTACTACT	24	+	https://img.jgi.doe.gov/cgi-bin/vr/main.cgi?section=ViralBrowse&page=uviginfo&uvig_id=IMGVR_UViG_3300027522_000069
Cas13Bt-B7-spacer_21	ACCUUUUCUUUUUACUAUUGUUAUUGUACC	GGTACAATATCAAAAGTACAAAGAAAAGGT	1	IMGVR_UViG_3300027704_000015|3300027704|Ga0209816_1000065	12381	12352	AATTCTTA	CTACTACT	24	+	https://img.jgi.doe.gov/cgi-bin/vr/main.cgi?section=ViralBrowse&page=uviginfo&uvig_id=IMGVR_UViG_3300027704_000015
Cas13Bt-B7-spacer_3	GACCACAUAAAAGCCUCCUUUCUUUAACUU	ACTAAAAAGAAAGGAGGCTTTTATGCGGTC	2	IMGVR_UViG_3300031726_000010|3300031726|Ga0302321_100000271	29409	29438	TGTGAGTA	CAAAATTC	20	-	https://img.jgi.doe.gov/cgi-bin/vr/main.cgi?section=ViralBrowse&page=uviginfo&uvig_id=IMGVR_UViG_3300031726_000010
Cas13Bt-B7-spacer_3	GACCACAUAAAAGCCUCCUUUCUUUAACUU	ACTAAAAAGAAAGGAGGCTTTTATGCGGTC	2	IMGVR_UViG_3300031521_000171|3300031521|Ga0311364_10000922	23632	23661	TGTGAGTA	CAAAATTC	20	-	https://img.jgi.doe.gov/cgi-bin/vr/main.cgi?section=ViralBrowse&page=uviginfo&uvig_id=IMGVR_UViG_3300031521_000171
Cas13Bt-B7-spacer_3	GACCACAUAAAAGCCUCCUUUCUUUAACUU	ACTAAAAAGAAAGGAGGCTTTTATGCGGTC	2	IMGVR_UViG_3300031232_000007|3300031232|Ga0302323_100000201	28706	28735	TGTGAGTA	CAAAATTC	20	-	https://img.jgi.doe.gov/cgi-bin/vr/main.cgi?section=ViralBrowse&page=uviginfo&uvig_id=IMGVR_UViG_3300031232_000007
Cas13Bt-B7-spacer_3	GACCACAUAAAAGCCUCCUUUCUUUAACUU	ACTAAAAAGAAAGGAGGCTTTTATGCGGTC	2	IMGVR_UViG_3300031902_000018|3300031902|Ga0302322_100000195	18282	18253	TGTGAGTA	CAAAATTC	20	+	https://img.jgi.doe.gov/cgi-bin/vr/main.cgi?section=ViralBrowse&page=uviginfo&uvig_id=IMGVR_UViG_3300031902_000018
Cas13Bt-B7-spacer_3	GACCACAUAAAAGCCUCCUUUCUUUAACUU	ACTAAAAAGAAAGGAGGCTTTTATGCGGTC	2	IMGVR_UViG_3300030943_000253|3300030943|Ga0311366_10003186	7085	7056	TGTGAGTA	CAAAATTC	20	+	https://img.jgi.doe.gov/cgi-bin/vr/main.cgi?section=ViralBrowse&page=uviginfo&uvig_id=IMGVR_UViG_3300030943_000253
Cas13Bt-B7-spacer_3	GACCACAUAAAAGCCUCCUUUCUUUAACUU	ACTAAAAAGAAAGGAGGCTTTTATGCGGTC	2	IMGVR_UViG_3300030019_000197|3300030019|Ga0311348_10001785	3636	3607	TGTGAGTA	CAAAATTC	20	+	https://img.jgi.doe.gov/cgi-bin/vr/main.cgi?section=ViralBrowse&page=uviginfo&uvig_id=IMGVR_UViG_3300030019_000197
Cas13Bt-B7-spacer_8	GCUUCCGUUGCUGUAUCAUUUUUUCGUUUA	AAAAGAAAAAAATGATACAGCAACAGAAGC	5	UGV-GENOME-0344214	41573	41602	AACTAACA	AAAAATGT	22	-	https://genome.jgi.doe.gov/portal/IMG_VR/IMG_VR.home.html
Cas13e1-spacer_1	CUACGAGUUUCAAAAAAUAUUGGAUAAAUA	TATTTTTCCAATATTTTTTAAAACTCGGGT	4	IMGVR_UViG_3300028602_000183|3300028602|Ga0265294_10005721	3768	3797	CATAAGCA	ACCAAAAG	20	-	https://img.jgi.doe.gov/cgi-bin/vr/main.cgi?section=ViralBrowse&page=uviginfo&uvig_id=IMGVR_UViG_3300028602_000183
Cas13e3-1-spacer_1	GGGACGAAGAAUACAGCUUCGUGAAUCGACGUUGUGCUUA	GAAGCACAACGTGAATTCATGATGCTTCATTCTATGTCCC	4	IMGVR_UViG_3300027656_000072|3300027656|Ga0209357_1000294	6667	6706	CTTCCCAA	CTGATGCC	22	-	https://img.jgi.doe.gov/cgi-bin/vr/main.cgi?section=ViralBrowse&page=uviginfo&uvig_id=IMGVR_UViG_3300027656_000072
Cas13e3-1-spacer_2	AUAUUGCUCCGUAUAACGCUUCUUGGUUGGGUUGUGCUUA	AATCTACAAGCCAAACAAGAAGCGTTTTACGTTGCAACAT	3	IMGVR_UViG_GVMAG-M-3300027963-21_000001|3300027963|Ga0209400_1000047	25175	25214	ATCAAAGC	ATACAAGA	20	-	https://gold.jgi.doe.gov/analysis_projects?id=Ga0209400
Cas13e3-1-spacer_2	AUAUUGCUCCGUAUAACGCUUCUUGGUUGGGUUGUGCUUA	CCGTTAGATGCCAACCAAGAAGCGTTATACGGAGCATTCT	5	DTR_541838	16487	16448	CTGAATAC	TATACTGC	20	+	https://genome.jgi.doe.gov/portal/IMG_VR/IMG_VR.home.html
Cas13e3-1-spacer_2	AUAUUGCUCCGUAUAACGCUUCUUGGUUGGGUUGUGCUUA	CCGTTAGATGCCAACCAAGAAGCGTTATACGGAGCATTCT	5	UGV-GENOME-0297237	16487	16448	CTGAATAC	TATACTGC	20	+	https://genome.jgi.doe.gov/portal/IMG_VR/IMG_VR.home.html
Cas13e4-spacer_1	AUUUUAUGCCUCUUUUAGAAGCUUUAGAAAC	TATTTTAAAGATTCTAAAAGAGGCAAAAAAT	6	NZ_CP015781.1	604	634	ATTTTATC	TTAAAATT	21	-	http://www.ncbi.nlm.nih.gov/nuccore/NZ_CP015781.1?report=graph&v=596:640&c=339966&theme=Default&flip=false&select=null&content=1&color=0&label=1&geneModel=1&decor=0&layout=0&spacing=0&alncolor=on	Borreliella_mayonii strain MN14-1420 plasmid cp26, complete sequence
Cas13e4-spacer_1	AUUUUAUGCCUCUUUUAGAAGCUUUAGAAAC	TATTTTAAAGATTCTAAAAGAGGCAAAAAAT	6	NZ_CP015797.1	604	634	ATTTTATC	TTAAAATT	21	-	http://www.ncbi.nlm.nih.gov/nuccore/NZ_CP015797.1?report=graph&v=596:640&c=339966&theme=Default&flip=false&select=null&content=1&color=0&label=1&geneModel=1&decor=0&layout=0&spacing=0&alncolor=on	Borreliella_mayonii strain MN14-1539 plasmid cp26, complete sequence
Cas13e4-spacer_1	AUUUUAUGCCUCUUUUAGAAGCUUUAGAAAC	TATTTTAAAGATTCTAAAAGAGGCAAAAAAT	6	NZ_CP015781.1	604	634	ATTTTATC	TTAAAATT	21	-	http://www.ncbi.nlm.nih.gov/nuccore/NZ_CP015781.1?report=graph&v=596:640&c=339966&theme=Default&flip=false&select=null&content=1&color=0&label=1&geneModel=1&decor=0&layout=0&spacing=0&alncolor=on	Borreliella_mayonii strain MN14-1420 plasmid cp26, complete sequence
Cas13e4-spacer_1	AUUUUAUGCCUCUUUUAGAAGCUUUAGAAAC	TATTTTAAAGATTCTAAAAGAGGCAAAAAAT	6	NZ_CP015797.1	604	634	ATTTTATC	TTAAAATT	21	-	http://www.ncbi.nlm.nih.gov/nuccore/NZ_CP015797.1?report=graph&v=596:640&c=339966&theme=Default&flip=false&select=null&content=1&color=0&label=1&geneModel=1&decor=0&layout=0&spacing=0&alncolor=on	Borreliella_mayonii strain MN14-1539 plasmid cp26, complete sequence
Cas13e4-spacer_2	CAUAUCUUCAUCUAUAAAACCUAUAAUUUG	CAAATTAAAGGTTTTATAGATGAAAGTATT	0	NZ_CP011152.1	327264	327235	AAGTCATA	CATATTAC	22	+	http://www.ncbi.nlm.nih.gov/nuccore/NZ_CP011152.1?report=graph&v=327254:327242&c=339966&theme=Default&flip=false&select=null&content=1&color=0&label=1&geneModel=1&decor=0&layout=0&spacing=0&alncolor=on	Bacillus_cereus strain CMCC P0021 plasmid pRML04, complete sequence
Cas13e4-spacer_2	CAUAUCUUCAUCUAUAAAACCUAUAAUUUG	CAAATTAAAGGTTTTATAGATGAAAGTATT	0	NZ_CP011154.1	219651	219680	AAGTCATA	CATATTAC	22	-	http://www.ncbi.nlm.nih.gov/nuccore/NZ_CP011154.1?report=graph&v=219643:219687&c=339966&theme=Default&flip=false&select=null&content=1&color=0&label=1&geneModel=1&decor=0&layout=0&spacing=0&alncolor=on	Bacillus_cereus strain CMCC P0011 plasmid pRML05, complete sequence
Cas13e4-spacer_2	CAUAUCUUCAUCUAUAAAACCUAUAAUUUG	CAAATTAAAGGTTTTATAGATGAAAGTATT	0	NZ_CP068718.1	415106	415135	AAGTCATA	CATATTAC	22	-	http://www.ncbi.nlm.nih.gov/nuccore/NZ_CP068718.1?report=graph&v=415098:415142&c=339966&theme=Default&flip=false&select=null&content=1&color=0&label=1&geneModel=1&decor=0&layout=0&spacing=0&alncolor=on	Bacillus_cereus strain CH plasmid p1, complete sequence
Cas13e4-spacer_2	CAUAUCUUCAUCUAUAAAACCUAUAAUUUG	CAAATTATAGGCATTATAAATGAAGATATT	1	IMGVR_UViG_3300031951_001458|3300031951|Ga0315904_10004166	13692	13663	ACTGTTAA	TTGGTAAT	22	+	https://img.jgi.doe.gov/cgi-bin/vr/main.cgi?section=ViralBrowse&page=uviginfo&uvig_id=IMGVR_UViG_3300031951_001458
Cas13e4-spacer_2	CAUAUCUUCAUCUAUAAAACCUAUAAUUUG	GAAATAATAGATTTTATAGATGAAGATTTG	2	IMGVR_UViG_3300030294_000015|3300030294|Ga0311349_10000061	58954	58925	GTAAATAG	CTAATCTA	22	+	https://img.jgi.doe.gov/cgi-bin/vr/main.cgi?section=ViralBrowse&page=uviginfo&uvig_id=IMGVR_UViG_3300030294_000015
Cas13e4-spacer_2	CAUAUCUUCAUCUAUAAAACCUAUAAUUUG	CAAATTATAGGCATTATAAATGAAGATATT	1	IMGVR_UViG_3300032116_002911|3300032116|Ga0315903_10008197	4012	4041	ACTGTTAA	TTGGTAAT	22	-	https://img.jgi.doe.gov/cgi-bin/vr/main.cgi?section=ViralBrowse&page=uviginfo&uvig_id=IMGVR_UViG_3300032116_002911
Cas13e4-spacer_2	CAUAUCUUCAUCUAUAAAACCUAUAAUUUG	CAAATTAAAGGTTTTATAGATGAAAGTATT	0	NZ_CP011152.1	327264	327235	AAGTCATA	CATATTAC	22	+	http://www.ncbi.nlm.nih.gov/nuccore/NZ_CP011152.1?report=graph&v=327254:327242&c=339966&theme=Default&flip=false&select=null&content=1&color=0&label=1&geneModel=1&decor=0&layout=0&spacing=0&alncolor=on	Bacillus_cereus strain CMCC P0021 plasmid pRML04, complete sequence
Cas13e4-spacer_2	CAUAUCUUCAUCUAUAAAACCUAUAAUUUG	CAAATTATAGGCATTATAAATGAAGATATT	1	IMGVR_UViG_3300032093_002526|3300032093|Ga0315902_10015490	7536	7565	ACTGTTAA	TTGGTAAT	22	-	https://img.jgi.doe.gov/cgi-bin/vr/main.cgi?section=ViralBrowse&page=uviginfo&uvig_id=IMGVR_UViG_3300032093_002526
Cas13e4-spacer_2	CAUAUCUUCAUCUAUAAAACCUAUAAUUUG	CAAATTATAGGCATTATAAATGAAGATATT	1	IMGVR_UViG_3300031857_002662|3300031857|Ga0315909_10005401	8220	8249	ACTGTTAA	TTGGTAAT	22	-	https://img.jgi.doe.gov/cgi-bin/vr/main.cgi?section=ViralBrowse&page=uviginfo&uvig_id=IMGVR_UViG_3300031857_002662
Cas13e4-spacer_2	CAUAUCUUCAUCUAUAAAACCUAUAAUUUG	CAAATTATAGGCATTATAAATGAAGATATT	1	IMGVR_UViG_3300031787_003311|3300031787|Ga0315900_10026559	1030	1059	ACTGTTAA	TTGGTAAT	22	-	https://img.jgi.doe.gov/cgi-bin/vr/main.cgi?section=ViralBrowse&page=uviginfo&uvig_id=IMGVR_UViG_3300031787_003311
Cas13e4-spacer_2	CAUAUCUUCAUCUAUAAAACCUAUAAUUUG	CAAATTAAAGGTTTTATAGATGAAAGTATT	0	NZ_CP011154.1	219651	219680	AAGTCATA	CATATTAC	22	-	http://www.ncbi.nlm.nih.gov/nuccore/NZ_CP011154.1?report=graph&v=219643:219687&c=339966&theme=Default&flip=false&select=null&content=1&color=0&label=1&geneModel=1&decor=0&layout=0&spacing=0&alncolor=on	Bacillus_cereus strain CMCC P0011 plasmid pRML05, complete sequence
Cas13e4-spacer_2	CAUAUCUUCAUCUAUAAAACCUAUAAUUUG	CAAATTAAAGGTTTTATAGATGAAAGTATT	0	NZ_CP068718.1	415106	415135	AAGTCATA	CATATTAC	22	-	http://www.ncbi.nlm.nih.gov/nuccore/NZ_CP068718.1?report=graph&v=415098:415142&c=339966&theme=Default&flip=false&select=null&content=1&color=0&label=1&geneModel=1&decor=0&layout=0&spacing=0&alncolor=on	Bacillus_cereus strain CH plasmid p1, complete sequence
Cas13e6-spacer_3	AGGUCGAGAGAACCCCCGACAGUCAGGUUA	TAACCTGACAGTCGGAGGTTATCTCGACCT	3	IMGVR_UViG_3300029842_000032|3300029842|Ga0245273_101342	21590	21619	CGAAGGTA	CTTCCTGA	24	-	https://img.jgi.doe.gov/cgi-bin/vr/main.cgi?section=ViralBrowse&page=uviginfo&uvig_id=IMGVR_UViG_3300029842_000032
Cas13e6-spacer_3	AGGUCGAGAGAACCCCCGACAGUCAGGUUA	TAACCTGACAGTCGGAGGTTCTCTCTACCT	3	IMGVR_UViG_3300029842_000032|3300029842|Ga0245273_101342	21650	21679	CAGAGGTA	CTTCCTGA	24	-	https://img.jgi.doe.gov/cgi-bin/vr/main.cgi?section=ViralBrowse&page=uviginfo&uvig_id=IMGVR_UViG_3300029842_000032
Cas13e6-spacer_3	AGGUCGAGAGAACCCCCGACAGUCAGGUUA	TAACCTGACAGTCGGAGGTTATCTCGACCT	3	IMGVR_UViG_3300029842_000032|3300029842|Ga0245273_101342	21710	21739	CGAAGGTA	CTTCCTGA	24	-	https://img.jgi.doe.gov/cgi-bin/vr/main.cgi?section=ViralBrowse&page=uviginfo&uvig_id=IMGVR_UViG_3300029842_000032
Cas13e6-spacer_3	AGGUCGAGAGAACCCCCGACAGUCAGGUUA	TAACCTGACAGTCGGAGGTTATCTCGACCT	3	IMGVR_UViG_3300029842_000032|3300029842|Ga0245273_101342	21770	21799	CAGAGGTA	CTTCCTGA	24	-	https://img.jgi.doe.gov/cgi-bin/vr/main.cgi?section=ViralBrowse&page=uviginfo&uvig_id=IMGVR_UViG_3300029842_000032
Cas13e6-spacer_3	AGGUCGAGAGAACCCCCGACAGUCAGGUUA	TAACTTGACTGTCGGCGGTTCTCTCGACTT	7	IMGVR_UViG_3300009856_000004|3300009856|Ga0131695_1008843	28595	28566	GCGCGGTA	CTTCCTGA	24	+	https://img.jgi.doe.gov/cgi-bin/vr/main.cgi?section=ViralBrowse&page=uviginfo&uvig_id=IMGVR_UViG_3300009856_000004
Cas13e6-spacer_3	AGGUCGAGAGAACCCCCGACAGUCAGGUUA	TAACCTGACAGTCGGAGGTTATCTCGACCT	3	IMGVR_UViG_3300000276_000026|3300000276|EM166_1001620|1-10069	53	24	CAGAGGTA	CTTCCTGA	24	+	https://img.jgi.doe.gov/cgi-bin/vr/main.cgi?section=ViralBrowse&page=uviginfo&uvig_id=IMGVR_UViG_3300000276_000026
Cas13e6-spacer_3	AGGUCGAGAGAACCCCCGACAGUCAGGUUA	TAACCTGACAGTCGGAGGTTCTCTCTACCT	3	IMGVR_UViG_3300010259_000021|3300010259|Ga0129316_1002413	177	148	CGAAGGTA	CTTCCTGA	24	+	https://img.jgi.doe.gov/cgi-bin/vr/main.cgi?section=ViralBrowse&page=uviginfo&uvig_id=IMGVR_UViG_3300010259_000021
Cas13f10-spacer_11	GCCGUAAAAAAUCCACACAACGAUAAGAUG	CATCTTATCATTGTGTGGATTTTTTACGGC	0	IMGVR_UViG_3300031722_000235|3300031722|Ga0311351_10002815	8517	8488	CAACATAG	AGCTTTTC	28	+	https://img.jgi.doe.gov/cgi-bin/vr/main.cgi?section=ViralBrowse&page=uviginfo&uvig_id=IMGVR_UViG_3300031722_000235
Cas13f10-spacer_11	GCCGUAAAAAAUCCACACAACGAUAAGAUG	CATCTTATCATTGTGTGGATTTTTTACGGC	0	IMGVR_UViG_3300030230_000034|3300030230|Ga0302207_1000112	30288	30259	CAACATAG	AGCTTTTC	28	+	https://img.jgi.doe.gov/cgi-bin/vr/main.cgi?section=ViralBrowse&page=uviginfo&uvig_id=IMGVR_UViG_3300030230_000034
Cas13f10-spacer_11	GCCGUAAAAAAUCCACACAACGAUAAGAUG	CATCTTATCATTGTGTGGATTTTTTACGGC	0	IMGVR_UViG_3300029998_000155|3300029998|Ga0302271_10002104	10567	10538	CAACATAG	AGCTTTTC	28	+	https://img.jgi.doe.gov/cgi-bin/vr/main.cgi?section=ViralBrowse&page=uviginfo&uvig_id=IMGVR_UViG_3300029998_000155
Cas13f10-spacer_11	GCCGUAAAAAAUCCACACAACGAUAAGAUG	CATCTTATCATTGTGTGGATTTTTTACGGC	0	IMGVR_UViG_3300028774_000047|3300028774|Ga0302208_10000464	11655	11626	CAACATAG	AGCTTTTC	28	+	https://img.jgi.doe.gov/cgi-bin/vr/main.cgi?section=ViralBrowse&page=uviginfo&uvig_id=IMGVR_UViG_3300028774_000047
Cas13f10-spacer_11	GCCGUAAAAAAUCCACACAACGAUAAGAUG	CATCTTATCATTGTGTGGATTTTTTACGGC	0	IMGVR_UViG_3300030943_000215|3300030943|Ga0311366_10002471	7771	7800	CAACATAG	AGCTTTTC	28	-	https://img.jgi.doe.gov/cgi-bin/vr/main.cgi?section=ViralBrowse&page=uviginfo&uvig_id=IMGVR_UViG_3300030943_000215
Cas13f10-spacer_11	GCCGUAAAAAAUCCACACAACGAUAAGAUG	CATCTTATCATTGTGTGGATTTTTTACGGC	0	IMGVR_UViG_3300030002_000160|3300030002|Ga0311350_10002475	4263	4292	CAACATAG	AGCTTTTC	28	-	https://img.jgi.doe.gov/cgi-bin/vr/main.cgi?section=ViralBrowse&page=uviginfo&uvig_id=IMGVR_UViG_3300030002_000160
Cas13f10-spacer_11	GCCGUAAAAAAUCCACACAACGAUAAGAUG	CATCTTATCATTGTGTGGATTTTTTACGGC	0	IMGVR_UViG_3300028862_000135|3300028862|Ga0302296_1001385	10342	10313	CAACATAG	AGCTTTTC	28	+	https://img.jgi.doe.gov/cgi-bin/vr/main.cgi?section=ViralBrowse&page=uviginfo&uvig_id=IMGVR_UViG_3300028862_000135
Cas13f10-spacer_11	GCCGUAAAAAAUCCACACAACGAUAAGAUG	CATCTTATCATTGTGTGGATTTTTTACGGC	0	IMGVR_UViG_3300028769_000042|3300028769|Ga0302213_1000417	7693	7722	CAACATAG	AGCTTTTC	28	-	https://img.jgi.doe.gov/cgi-bin/vr/main.cgi?section=ViralBrowse&page=uviginfo&uvig_id=IMGVR_UViG_3300028769_000042
Cas13f10-spacer_11	GCCGUAAAAAAUCCACACAACGAUAAGAUG	CATCTTATCATTGTGTGGATTTTTTACGGC	0	IMGVR_UViG_3300028767_000092|3300028767|Ga0302288_1000747	7786	7815	CAACATAG	AGCTTTTC	28	-	https://img.jgi.doe.gov/cgi-bin/vr/main.cgi?section=ViralBrowse&page=uviginfo&uvig_id=IMGVR_UViG_3300028767_000092
Cas13f10-spacer_11	GCCGUAAAAAAUCCACACAACGAUAAGAUG	CATCTTATCATTGTGTGGATTTTTTACGGC	0	IMGVR_UViG_3300028738_000112|3300028738|Ga0302292_1001398	4009	4038	CAACATAG	AGCTTTTC	28	-	https://img.jgi.doe.gov/cgi-bin/vr/main.cgi?section=ViralBrowse&page=uviginfo&uvig_id=IMGVR_UViG_3300028738_000112
Cas13f10-spacer_11	GCCGUAAAAAAUCCACACAACGAUAAGAUG	CATCTTATCATTGTGTGGATTTTTTACGGC	0	IMGVR_UViG_3300028734_000065|3300028734|Ga0302206_1000373	7770	7799	CAACATAG	AGCTTTTC	28	-	https://img.jgi.doe.gov/cgi-bin/vr/main.cgi?section=ViralBrowse&page=uviginfo&uvig_id=IMGVR_UViG_3300028734_000065
Cas13f10-spacer_13	AGAAAGAGUGAUGAACGACGAGCAGGAUAU	ATATCTTTCTCTTCGTTCATCACTCTTTCT	4	IMGVR_UViG_3300027865_000004|3300027865|Ga0255052_10000032	9095	9124	CTTAGCCC	GAGTTCTG	24	-	https://img.jgi.doe.gov/cgi-bin/vr/main.cgi?section=ViralBrowse&page=uviginfo&uvig_id=IMGVR_UViG_3300027865_000004
Cas13f10-spacer_13	AGAAAGAGUGAUGAACGACGAGCAGGAUAU	ATATCTTTCTCTTCGTTCATCACTCTTTCT	4	IMGVR_UViG_3300024520_000292|3300024520|Ga0255047_10000451	24802	24773	CTTAGCCC	GAGTTCTG	24	+	https://img.jgi.doe.gov/cgi-bin/vr/main.cgi?section=ViralBrowse&page=uviginfo&uvig_id=IMGVR_UViG_3300024520_000292
Cas13f10-spacer_14	UUACACCUGAUCAAUGGAAAUUGCUUAGUG	CACTAAGCACTTTCCATTGATCCGGAGTAA	3	IMGVR_UViG_3300008304_000034|3300008304|Ga0115174_100809	15661	15690	GCTTGGCA	TGCCATAT	24	-	https://img.jgi.doe.gov/cgi-bin/vr/main.cgi?section=ViralBrowse&page=uviginfo&uvig_id=IMGVR_UViG_3300008304_000034
Cas13f10-spacer_15	UGUGAUUAAUGAUAUUACCGUAGCUAACGG	CCGTTAGCTACGGTAATATCATTCTCTGCA	0	IMGVR_UViG_3300025894_000214|3300025894|Ga0209335_10006171	2007	2036	TTGCCTGA	TGATGCCA	20	-	https://img.jgi.doe.gov/cgi-bin/vr/main.cgi?section=ViralBrowse&page=uviginfo&uvig_id=IMGVR_UViG_3300025894_000214
Cas13f10-spacer_15	UGUGAUUAAUGAUAUUACCGUAGCUAACGG	CCGTTAGCTACGGTAATATCATTCTCTGCA	0	IMGVR_UViG_3300025890_000371|3300025890|Ga0209631_10005031	1492	1521	TTGCCTGA	TGATGCCA	20	-	https://img.jgi.doe.gov/cgi-bin/vr/main.cgi?section=ViralBrowse&page=uviginfo&uvig_id=IMGVR_UViG_3300025890_000371
Cas13f10-spacer_15	UGUGAUUAAUGAUAUUACCGUAGCUAACGG	CCGTTAGCTACGGTAATATCATTCTCTGCA	0	IMGVR_UViG_3300025876_000524|3300025876|Ga0209223_10017454	1987	2016	TTGCCTGA	TGATGCCA	20	-	https://img.jgi.doe.gov/cgi-bin/vr/main.cgi?section=ViralBrowse&page=uviginfo&uvig_id=IMGVR_UViG_3300025876_000524
Cas13f10-spacer_15	UGUGAUUAAUGAUAUUACCGUAGCUAACGG	CCGTTAGCTACGGTAATATCATTCTCTGCA	0	IMGVR_UViG_3300005512_000848|3300005512|Ga0074648_1003788	936	907	TTGCCTGA	TGATGCCA	20	+	https://img.jgi.doe.gov/cgi-bin/vr/main.cgi?section=ViralBrowse&page=uviginfo&uvig_id=IMGVR_UViG_3300005512_000848
Cas13f10-spacer_15	UGUGAUUAAUGAUAUUACCGUAGCUAACGG	CCGTTAGCTACGGTAATATCATTCTCTGCA	0	IMGVR_UViG_3300025641_000220|3300025641|Ga0209833_1005385	3967	3938	TTGCCTGA	TGATGCCA	20	+	https://img.jgi.doe.gov/cgi-bin/vr/main.cgi?section=ViralBrowse&page=uviginfo&uvig_id=IMGVR_UViG_3300025641_000220
Cas13f10-spacer_16	AAAACAACCUGCAUGGAUAAAUUAUAUGAC	GTCATGTAATCTATCCATGCAGGTTGTTTT	1	MG945288	2062	2091	CCTATGGC	TAAAATTA	26	-	http://www.ncbi.nlm.nih.gov/nuccore/MG945288?report=graph&v=2054:2099&c=339966&theme=Default&flip=false&select=null&content=1&color=0&label=1&geneModel=1&decor=0&layout=0&spacing=0&alncolor=on	MG945288_UNVERIFIED: Microviridae sp. isolate 291-1702, partial genome.
Cas13f10-spacer_16	AAAACAACCUGCAUGGAUAAAUUAUAUGAC	GTCATATAATTTATCCAGGCTGGTTGTTTG	8	MK765564	1752	1781	CCCGCGCT	TGTAATTG	24	-	http://www.ncbi.nlm.nih.gov/nuccore/MK765564?report=graph&v=1744:1788&c=339966&theme=Default&flip=false&select=null&content=1&color=0&label=1&geneModel=1&decor=0&layout=0&spacing=0&alncolor=on	MK765564_Tortoise microvirus 14 isolate 14_SP_70, complete genome.
Cas13f10-spacer_16	AAAACAACCUGCAUGGAUAAAUUAUAUGAC	GTCATATAATTTATCCATGCGGGTTGTTTT	4	GCA_003375745.2	1698	1727	CCTGCGCT	TCAGATTA	28	-	http://www.ncbi.nlm.nih.gov/nuccore/GCA_003375745.2?report=graph&v=1690:1735&c=339966&theme=Default&flip=false&select=null&content=1&color=0&label=1&geneModel=1&decor=0&layout=0&spacing=0&alncolor=on
Cas13f10-spacer_16	AAAACAACCUGCAUGGAUAAAUUAUAUGAC	GTCATGTAATTTATCCATGCAGGTTGTTTT	1	GCA_003375245.2	1752	1781	CCTGCGCT	TTATGTTT	28	-	http://www.ncbi.nlm.nih.gov/nuccore/GCA_003375245.2?report=graph&v=1744:1789&c=339966&theme=Default&flip=false&select=null&content=1&color=0&label=1&geneModel=1&decor=0&layout=0&spacing=0&alncolor=on
Cas13f10-spacer_16	AAAACAACCUGCAUGGAUAAAUUAUAUGAC	GTCATATAATTTATCCATGCTGGTTGTTTT	4	DTR_543270	1277	1248	CCTACAAA	TTATATTT	28	+	https://genome.jgi.doe.gov/portal/IMG_VR/IMG_VR.home.html
Cas13f10-spacer_17	UAAAAACAUAUUUGCUGAAGACUAUGGAAG	TTTGCATAGTTTTCAGCAAATATGGTTTTA	1	IMGVR_UViG_3300009163_000225|3300009163|Ga0114970_10001158	2334	2305	GCAAGATT	AACCGCTT	22	+	https://img.jgi.doe.gov/cgi-bin/vr/main.cgi?section=ViralBrowse&page=uviginfo&uvig_id=IMGVR_UViG_3300009163_000225
Cas13f10-spacer_17	UAAAAACAUAUUUGCUGAAGACUAUGGAAG	TTTGCATAGTTTTCAGCAAATATGGTTTTA	1	IMGVR_UViG_3300027963_000971|3300027963|Ga0209400_1004363	3812	3841	GCAAGATT	AACCGCTT	22	-	https://img.jgi.doe.gov/cgi-bin/vr/main.cgi?section=ViralBrowse&page=uviginfo&uvig_id=IMGVR_UViG_3300027963_000971
Cas13f10-spacer_2	UAUUACUGCUGCAAUGCAGAUUGGCGUAU	ACACGCCGATCTGCATTGCAGCGGTAATA	3	IMGVR_UViG_3300031722_000162|3300031722|Ga0311351_10001255	14090	14118	ATTTGTTC	CGTATTGT	23	-	https://img.jgi.doe.gov/cgi-bin/vr/main.cgi?section=ViralBrowse&page=uviginfo&uvig_id=IMGVR_UViG_3300031722_000162
Cas13f10-spacer_2	UAUUACUGCUGCAAUGCAGAUUGGCGUAU	ACACGCCGATCTGCATTGCAGCGGTAATA	3	IMGVR_UViG_3300029998_000227|3300029998|Ga0302271_10004131	6433	6461	ATTTGTTC	CGTATTGT	23	-	https://img.jgi.doe.gov/cgi-bin/vr/main.cgi?section=ViralBrowse&page=uviginfo&uvig_id=IMGVR_UViG_3300029998_000227
Cas13f10-spacer_2	UAUUACUGCUGCAAUGCAGAUUGGCGUAU	ACACGCCGATCTGCATTGCAGCGGTAATA	3	IMGVR_UViG_3300028738_000072|3300028738|Ga0302292_1000638	14374	14402	ATTTGTTC	CGTATTGT	23	-	https://img.jgi.doe.gov/cgi-bin/vr/main.cgi?section=ViralBrowse&page=uviginfo&uvig_id=IMGVR_UViG_3300028738_000072
Cas13f10-spacer_2	UAUUACUGCUGCAAUGCAGAUUGGCGUAU	ACACGCCGATCTGCATTGCAGCGGTAATA	3	IMGVR_UViG_3300028864_000093|3300028864|Ga0302215_10000652	15256	15284	ATTTGTTC	CGTATTGT	23	-	https://img.jgi.doe.gov/cgi-bin/vr/main.cgi?section=ViralBrowse&page=uviginfo&uvig_id=IMGVR_UViG_3300028864_000093
Cas13f10-spacer_2	UAUUACUGCUGCAAUGCAGAUUGGCGUAU	ACACGCCGATCTGCATTGCAGCGGTAATA	3	IMGVR_UViG_3300031918_000148|3300031918|Ga0311367_10001835|2332-24173	7671	7643	ATTTGTTC	CGTATTGT	23	+	https://img.jgi.doe.gov/cgi-bin/vr/main.cgi?section=ViralBrowse&page=uviginfo&uvig_id=IMGVR_UViG_3300031918_000148
Cas13f10-spacer_2	UAUUACUGCUGCAAUGCAGAUUGGCGUAU	ACACGCCGATCTGCATTGCAGCGGTAATA	3	IMGVR_UViG_3300028650_000014|3300028650|Ga0302170_10000190	14374	14402	ATTTGTTC	CGTATTGT	23	-	https://img.jgi.doe.gov/cgi-bin/vr/main.cgi?section=ViralBrowse&page=uviginfo&uvig_id=IMGVR_UViG_3300028650_000014
Cas13f10-spacer_2	UAUUACUGCUGCAAUGCAGAUUGGCGUAU	ACACGCCGATCTGCATTGCAGCGGTAATA	3	IMGVR_UViG_3300029923_000100|3300029923|Ga0311347_10000772	10598	10570	ATTTGTTC	CGTATTGT	23	+	https://img.jgi.doe.gov/cgi-bin/vr/main.cgi?section=ViralBrowse&page=uviginfo&uvig_id=IMGVR_UViG_3300029923_000100
Cas13f10-spacer_2	UAUUACUGCUGCAAUGCAGAUUGGCGUAU	ACACGCCGATCTGCATTGCAGCGGTAATA	3	IMGVR_UViG_3300029987_000063|3300029987|Ga0311334_10001301	2792	2764	ATTTGTTC	CGTATTGT	23	+	https://img.jgi.doe.gov/cgi-bin/vr/main.cgi?section=ViralBrowse&page=uviginfo&uvig_id=IMGVR_UViG_3300029987_000063
Cas13f10-spacer_2	UAUUACUGCUGCAAUGCAGAUUGGCGUAU	ACACGCCGATCTGCATTGCAGCGGTAATA	3	IMGVR_UViG_3300028676_000032|3300028676|Ga0302167_10000309	10598	10570	ATTTGTTC	CGTATTGT	23	+	https://img.jgi.doe.gov/cgi-bin/vr/main.cgi?section=ViralBrowse&page=uviginfo&uvig_id=IMGVR_UViG_3300028676_000032
Cas13f10-spacer_2	UAUUACUGCUGCAAUGCAGAUUGGCGUAU	ACACGCCGATCTGCATTGCAGCGGTAATA	3	IMGVR_UViG_3300028862_000104|3300028862|Ga0302296_1000826|2332-24173	7671	7643	ATTTGTTC	CGTATTGT	23	+	https://img.jgi.doe.gov/cgi-bin/vr/main.cgi?section=ViralBrowse&page=uviginfo&uvig_id=IMGVR_UViG_3300028862_000104
Cas13f10-spacer_20	AGAAAUCAAAAAUUGAUUCUUCAGUAGCUU	GAGCTACTAAAGAATCAATTTTAGATTTGA	1	IMGVR_UViG_3300005611_000206|3300005611|Ga0074647_1000455	8903	8932	TTAAGTTT	TTTGTTGG	20	-	https://img.jgi.doe.gov/cgi-bin/vr/main.cgi?section=ViralBrowse&page=uviginfo&uvig_id=IMGVR_UViG_3300005611_000206
Cas13f10-spacer_20	AGAAAUCAAAAAUUGAUUCUUCAGUAGCUU	TTCCTACAGAAGAATCAATTTTTGAATTCT	1	IMGVR_UViG_GVMAG-S-1096102-67_000001|3300024262|Ga0210003_1005592	5280	5309	TAGGAATG	TATAGATT	20	-	https://gold.jgi.doe.gov/analysis_projects?id=Ga0210003
Cas13f10-spacer_20	AGAAAUCAAAAAUUGAUUCUUCAGUAGCUU	TTCCTACAGAAGAATCAATTTTTGAATTCT	1	IMGVR_UViG_3300001460_000102|3300001460|JGI24003J15210_10000110	15868	15897	TAGGAATG	TATAGATT	20	-	https://img.jgi.doe.gov/cgi-bin/vr/main.cgi?section=ViralBrowse&page=uviginfo&uvig_id=IMGVR_UViG_3300001460_000102
Cas13f10-spacer_20	AGAAAUCAAAAAUUGAUUCUUCAGUAGCUU	TTCCTACAGAAGAATCAATTTTTGAATTCT	1	IMGVR_UViG_3300025120_000018|3300025120|Ga0209535_1000006	150010	149981	TAGGAATG	TATAGATT	20	+	https://img.jgi.doe.gov/cgi-bin/vr/main.cgi?section=ViralBrowse&page=uviginfo&uvig_id=IMGVR_UViG_3300025120_000018
Cas13f10-spacer_23	AAACGAAUCACAGAACAUGUGAACCUGGUA	CACCAGGTTCACATGTTCTGTGATTCGTTT	1	IMGVR_UViG_3300030019_000294|3300030019|Ga0311348_10005364	5020	4991	AGAAATAA	GGCAAAAA	28	+	https://img.jgi.doe.gov/cgi-bin/vr/main.cgi?section=ViralBrowse&page=uviginfo&uvig_id=IMGVR_UViG_3300030019_000294
Cas13f10-spacer_26	UAAAACAUUGGCUAAUAACAGAACUAGGGC	GTCCTAATTCTGTTATTAGCCAATGTTTTG	1	MK765568	3864	3893	GTGCTTTT	ATTATTGT	24	-	http://www.ncbi.nlm.nih.gov/nuccore/MK765568?report=graph&v=3856:3898&c=339966&theme=Default&flip=false&select=null&content=1&color=0&label=1&geneModel=1&decor=0&layout=0&spacing=0&alncolor=on	MK765568_Tortoise microvirus 18 isolate 18_SP_84, complete genome.
Cas13f10-spacer_26	UAAAACAUUGGCUAAUAACAGAACUAGGGC	GCCCTAGTTCTGTTACCAGCCAATGTCTTA	1	MK765638	3893	3922	GACTTTTT	ACCGTTGT	24	-	http://www.ncbi.nlm.nih.gov/nuccore/MK765638?report=graph&v=3885:3930&c=339966&theme=Default&flip=false&select=null&content=1&color=0&label=1&geneModel=1&decor=0&layout=0&spacing=0&alncolor=on	MK765638_Tortoise microvirus 85 isolate 85_SP_90, complete genome.
Cas13f10-spacer_26	UAAAACAUUGGCUAAUAACAGAACUAGGGC	GTCCTAATTCTGTTACTAGCCAATGTTTTA	1	MG883728	350	379	TTGATTTT	TCCGTTTT	24	-	http://www.ncbi.nlm.nih.gov/nuccore/MG883728?report=graph&v=342:385&c=339966&theme=Default&flip=false&select=null&content=1&color=0&label=1&geneModel=1&decor=0&layout=0&spacing=0&alncolor=on	MG883728_Microviridae sp. isolate Flamingo05, partial genome.
Cas13f10-spacer_26	UAAAACAUUGGCUAAUAACAGAACUAGGGC	GCCCTAATTCTGTAATTAGCCAGTGTTTTG	3	MT135352	4676	4705	CCGATTTC	TCCATTGT	22	-	http://www.ncbi.nlm.nih.gov/nuccore/MT135352?report=graph&v=4668:4712&c=339966&theme=Default&flip=false&select=null&content=1&color=0&label=1&geneModel=1&decor=0&layout=0&spacing=0&alncolor=on	MT135352_UNVERIFIED: Microvirus sp. isolate VIRES_GZ02_2265141, complete genome.
Cas13f10-spacer_26	UAAAACAUUGGCUAAUAACAGAACUAGGGC	GTCCTAGTTCTGTTATTAGCCAATGTTTTA	1	GCA_003372765.1	356	385	TGGATTTT	TCCCTTGT	28	-	http://www.ncbi.nlm.nih.gov/nuccore/GCA_003372765.1?report=graph&v=348:391&c=339966&theme=Default&flip=false&select=null&content=1&color=0&label=1&geneModel=1&decor=0&layout=0&spacing=0&alncolor=on
Cas13f10-spacer_4	GAAAACGAAAAUUAUAACUUCAAUAAAUUC	CAATTTATTGAAGTTATAAGTTTTGTTTTT	4	IMGVR_UViG_3300009183_000088|3300009183|Ga0114974_10000114	44811	44840	ATTAACAA	ACATCATA	22	-	https://img.jgi.doe.gov/cgi-bin/vr/main.cgi?section=ViralBrowse&page=uviginfo&uvig_id=IMGVR_UViG_3300009183_000088
Cas13f10-spacer_4	GAAAACGAAAAUUAUAACUUCAAUAAAUUC	CAATTTATTGAAGTTATAAGTTTTGTTTTT	4	IMGVR_UViG_3300027754_000116|3300027754|Ga0209596_1000189|688-54707	23941	23970	ATTAACAA	ACATCATA	22	-	https://img.jgi.doe.gov/cgi-bin/vr/main.cgi?section=ViralBrowse&page=uviginfo&uvig_id=IMGVR_UViG_3300027754_000116
Cas13f10-spacer_4	GAAAACGAAAAUUAUAACUUCAAUAAAUUC	AAATTTATTAAAGTTATAGTTTTGGTTTTC	4	IMGVR_UViG_3300030685_000096|3300030685|Ga0302285_10000432	19140	19169	AGTGAAGT	TATATCAC	22	-	https://img.jgi.doe.gov/cgi-bin/vr/main.cgi?section=ViralBrowse&page=uviginfo&uvig_id=IMGVR_UViG_3300030685_000096
Cas13f10-spacer_4	GAAAACGAAAAUUAUAACUUCAAUAAAUUC	CAATTTATTGAAGTTATAAGTTTTGTTTTT	4	IMGVR_UViG_3300009181_000068|3300009181|Ga0114969_10000096	40771	40742	ATTAACAA	ACATCATA	22	+	https://img.jgi.doe.gov/cgi-bin/vr/main.cgi?section=ViralBrowse&page=uviginfo&uvig_id=IMGVR_UViG_3300009181_000068
Cas13f10-spacer_4	GAAAACGAAAAUUAUAACUUCAAUAAAUUC	AAATTTATTAAAGTTATAGTTTTGGTTTTC	4	IMGVR_UViG_3300028858_000022|3300028858|Ga0302216_1000212	3821	3792	AGTGAAGT	TATATCAC	22	+	https://img.jgi.doe.gov/cgi-bin/vr/main.cgi?section=ViralBrowse&page=uviginfo&uvig_id=IMGVR_UViG_3300028858_000022
Cas13f10-spacer_4	GAAAACGAAAAUUAUAACUUCAAUAAAUUC	AAATTTATTTGAGTTATAATTTTGGTTTTC	0	IMGVR_UViG_3300012018_000073|3300012018|Ga0119867_1001173	6013	5984	TTTAAAGT	ATGTTTTT	22	+	https://img.jgi.doe.gov/cgi-bin/vr/main.cgi?section=ViralBrowse&page=uviginfo&uvig_id=IMGVR_UViG_3300012018_000073
Cas13f10-spacer_4	GAAAACGAAAAUUAUAACUUCAAUAAAUUC	TAATATATTTAAGTTATAATTTTTGTTTTC	4	IMGVR_UViG_GVMAG-M-3300021371-30_000001|3300021371|Ga0213863_10000954	13055	13026	TTTATTGA	ATTAAATC	22	+	https://gold.jgi.doe.gov/analysis_projects?id=Ga0213863
Cas13f10-spacer_6	AGCGGUGCGGAUUUGAGCGAUGCGAAUUUG	TAAATCCGCATAGCTCAAATCCGCACGGCT	4	KJ591605	201	172	TAAATTAG	GCATTACT	22	+	http://www.ncbi.nlm.nih.gov/nuccore/KJ591605?report=graph&v=193:181&c=339966&theme=Default&flip=false&select=null&content=1&color=0&label=1&geneModel=1&decor=0&layout=0&spacing=0&alncolor=on	KJ591605_Listeria phage LMTA-57, complete genome.
Cas13f10-spacer_6	AGCGGUGCGGAUUUGAGCGAUGCGAAUUUG	TAAATCCGCATAGCTCAAATCCGCACGGCT	4	KJ591605	136462	136433	TAAATTAG	GCATTACT	22	+	http://www.ncbi.nlm.nih.gov/nuccore/KJ591605?report=graph&v=136454:136442&c=339966&theme=Default&flip=false&select=null&content=1&color=0&label=1&geneModel=1&decor=0&layout=0&spacing=0&alncolor=on	KJ591605_Listeria phage LMTA-57, complete genome.
Cas13f10-spacer_6	AGCGGUGCGGAUUUGAGCGAUGCGAAUUUG	TAAATCCGCATAGCTCAAATCCGCACGGCT	4	KJ586795	126371	126342	TAAATTAG	GCATTACT	22	+	http://www.ncbi.nlm.nih.gov/nuccore/KJ586795?report=graph&v=126363:126351&c=339966&theme=Default&flip=false&select=null&content=1&color=0&label=1&geneModel=1&decor=0&layout=0&spacing=0&alncolor=on	KJ586795_Listeria phage LMTA-94, complete genome.
Cas13f10-spacer_6	AGCGGUGCGGAUUUGAGCGAUGCGAAUUUG	TAAATCCGCATAGCTCAAATCCGCACGGCT	4	KJ586794	21254	21283	TAAATTAG	GCATTACT	22	-	http://www.ncbi.nlm.nih.gov/nuccore/KJ586794?report=graph&v=21246:21290&c=339966&theme=Default&flip=false&select=null&content=1&color=0&label=1&geneModel=1&decor=0&layout=0&spacing=0&alncolor=on	KJ586794_Listeria phage LMTA-34, complete genome.
Cas13f10-spacer_6	AGCGGUGCGGAUUUGAGCGAUGCGAAUUUG	TAAATCCGCATAGCTCAAATCCGCACGGCT	4	KJ535722	21254	21283	TAAATTAG	GCATTACT	22	-	http://www.ncbi.nlm.nih.gov/nuccore/KJ535722?report=graph&v=21246:21290&c=339966&theme=Default&flip=false&select=null&content=1&color=0&label=1&geneModel=1&decor=0&layout=0&spacing=0&alncolor=on	KJ535722_Listeria phage LMSP-25, complete genome.
Cas13f10-spacer_6	AGCGGUGCGGAUUUGAGCGAUGCGAAUUUG	CAAGTTCGCATCGCTCAAGTCCGCACCGCT	3	UGV-GENOME-0204086_1	66	95	CAAGTCCG	GCACCGCT	26	-	https://genome.jgi.doe.gov/portal/IMG_VR/IMG_VR.home.html
Cas13f10-spacer_7	GAAUUAGGAUUAUGAGUUUAUAUAGUUUGA	TCAAACTATATAAACTCATAATCCTAGTTC	0	IMGVR_UViG_3300030047_000106|3300030047|Ga0302286_10000670	25049	25078	CTTTCTTT	GTCTTTTA	28	-	https://img.jgi.doe.gov/cgi-bin/vr/main.cgi?section=ViralBrowse&page=uviginfo&uvig_id=IMGVR_UViG_3300030047_000106
Cas13f10-spacer_7	GAAUUAGGAUUAUGAGUUUAUAUAGUUUGA	TCAAACTATATAAACTCATAATCCTAGTTC	0	IMGVR_UViG_3300030019_000110|3300030019|Ga0311348_10000484|1654-33704	29826	29855	CTTTCTTT	GTCTTTTA	28	-	https://img.jgi.doe.gov/cgi-bin/vr/main.cgi?section=ViralBrowse&page=uviginfo&uvig_id=IMGVR_UViG_3300030019_000110
Cas13f10-spacer_7	GAAUUAGGAUUAUGAGUUUAUAUAGUUUGA	TCAAACTATATAAACTCATAATCCTAGTTC	0	IMGVR_UViG_3300030339_000235|3300030339|Ga0311360_10002200	2170	2141	CTTTCTTT	GTCTTTTA	28	+	https://img.jgi.doe.gov/cgi-bin/vr/main.cgi?section=ViralBrowse&page=uviginfo&uvig_id=IMGVR_UViG_3300030339_000235
Cas13f10-spacer_8	UAAACAUUAAAACAAUAAACGGAAGUUCGA	CAGAACTTCCGTTTATTGTTTTAATGTTTG	1	IMGVR_UViG_3300020048_000523|3300020048|Ga0207193_1003074	27845	27874	TACCGCTA	ACCTAAAA	24	-	https://img.jgi.doe.gov/cgi-bin/vr/main.cgi?section=ViralBrowse&page=uviginfo&uvig_id=IMGVR_UViG_3300020048_000523
Cas13f10-spacer_9	AAAGCAAAAAUGAACACAAAACAAUUUGAA	TTGCTATTGTTTTGTGTTCATTTTTGCTTT	1	UGV-GENOME-0312339	2913	2942	ACCTTTGC	ACGTAAAT	24	-	https://genome.jgi.doe.gov/portal/IMG_VR/IMG_VR.home.html
Cas13f11-spacer_6	CUAAUGAAACAAAUAGAGCUGUUGUUAACA	GTTTAACAACAGCTCTATTTGTTTCTTTTG	0	IMGVR_UViG_GVMAG-M-3300012954-26_000001|3300012954|Ga0163111_10000110	25436	25407	CAATAGAA	TTTAGGAG	22	+	https://gold.jgi.doe.gov/analysis_projects?id=Ga0163111
Cas13f11-spacer_8	UGAUGAAAAAAGAGAUGUUAAUUUGCAAUU	GGATGCAAATTAACTTCTTTTTTTTCATCA	2	IMGVR_UViG_GVMAG-M-3300027708-39_000001|3300027708|Ga0209188_1000022	105753	105782	TCTGTATC	ATATTTTA	20	-	https://gold.jgi.doe.gov/analysis_projects?id=Ga0209188
Cas13f12-spacer_2	UAAAUUCGCUUUGAUACUCAUAAAACAAU	ATTGTTTTAGGAGTATCAAAGCCAATGTA	2	IMGVR_UViG_3300010998_000202|3300010998|Ga0139311_1007796	5364	5336	TTCTAAAA	TATATCCT	23	+	https://img.jgi.doe.gov/cgi-bin/vr/main.cgi?section=ViralBrowse&page=uviginfo&uvig_id=IMGVR_UViG_3300010998_000202
Cas13f12-spacer_2	UAAAUUCGCUUUGAUACUCAUAAAACAAU	ATTGTTTTAGGAGTATCAAAGCCAATGTA	2	IMGVR_UViG_3300011008_000137|3300011008|Ga0139362_1002046	25113	25085	TTCTAAAA	TATATCCT	23	+	https://img.jgi.doe.gov/cgi-bin/vr/main.cgi?section=ViralBrowse&page=uviginfo&uvig_id=IMGVR_UViG_3300011008_000137
Cas13f12-spacer_2	UAAAUUCGCUUUGAUACUCAUAAAACAAU	ATTGTTTTAGGAGTATCAAAGCCAATGTA	2	IMGVR_UViG_3300020039_000039|3300020039|Ga0207352_1867	24873	24845	TTCTAAAA	TATATCCT	23	+	https://img.jgi.doe.gov/cgi-bin/vr/main.cgi?section=ViralBrowse&page=uviginfo&uvig_id=IMGVR_UViG_3300020039_000039
Cas13f12-spacer_2	UAAAUUCGCUUUGAUACUCAUAAAACAAU	ATTGTTTTAGGAGTATCAAAGCCAATGTA	2	IMGVR_UViG_3300011005_000029|3300011005|Ga0139361_1000112	24873	24845	TTCTAAAA	TATATCCT	23	+	https://img.jgi.doe.gov/cgi-bin/vr/main.cgi?section=ViralBrowse&page=uviginfo&uvig_id=IMGVR_UViG_3300011005_000029
Cas13f12-spacer_3	AUCUUUUGGGUUUAACUUAAUUGCUUUAUG	AACAAAGAATTTAAGTTAAACCCAAAAGAT	4	IMGVR_UViG_3300020264_000219|3300020264|Ga0211526_1000393	2722	2693	ATCGAATT	CTAGGTAT	22	+	https://img.jgi.doe.gov/cgi-bin/vr/main.cgi?section=ViralBrowse&page=uviginfo&uvig_id=IMGVR_UViG_3300020264_000219
Cas13f12-spacer_3	AUCUUUUGGGUUUAACUUAAUUGCUUUAUG	AACAAAGAATTTAAGTTAAACCCAAAAGAT	4	IMGVR_UViG_3300010300_000058|3300010300|Ga0129351_1000073|1-30838	26430	26401	ATCGAATT	CTAGGTAT	22	+	https://img.jgi.doe.gov/cgi-bin/vr/main.cgi?section=ViralBrowse&page=uviginfo&uvig_id=IMGVR_UViG_3300010300_000058
Cas13f13-spacer_4	AGUAAAGGAUUACGGGCUUCGUACCUGUCA	TGACAGGCACGAAGCCCGTAATCCTTTACT	1	IMGVR_UViG_3300028654_000127|3300028654|Ga0265322_10001277	1046	1017	GGTCATAG	GTATATTT	28	+	https://img.jgi.doe.gov/cgi-bin/vr/main.cgi?section=ViralBrowse&page=uviginfo&uvig_id=IMGVR_UViG_3300028654_000127
Cas13f13-spacer_4	AGUAAAGGAUUACGGGCUUCGUACCUGUCA	TGACAGGCACGAAGCCCGTAATCCTTTACT	1	IMGVR_UViG_3300031344_000007|3300031344|Ga0265316_10000188	62136	62107	GGTCATAG	GTATATTT	28	+	https://img.jgi.doe.gov/cgi-bin/vr/main.cgi?section=ViralBrowse&page=uviginfo&uvig_id=IMGVR_UViG_3300031344_000007
Cas13f13-spacer_4	AGUAAAGGAUUACGGGCUUCGUACCUGUCA	TGACAGGCACGAAGCCCGTAATCCTTTACT	1	IMGVR_UViG_3300028558_000119|3300028558|Ga0265326_10000431	5587	5616	GGTCATAG	GTATATTT	28	-	https://img.jgi.doe.gov/cgi-bin/vr/main.cgi?section=ViralBrowse&page=uviginfo&uvig_id=IMGVR_UViG_3300028558_000119
Cas13f13-spacer_4	AGUAAAGGAUUACGGGCUUCGUACCUGUCA	TGACAGGCACGAAGCCCGTAATCCTTTACT	1	IMGVR_UViG_3300028653_000035|3300028653|Ga0265323_10000179	4304	4275	GGTCATAG	GTATATTT	28	+	https://img.jgi.doe.gov/cgi-bin/vr/main.cgi?section=ViralBrowse&page=uviginfo&uvig_id=IMGVR_UViG_3300028653_000035
Cas13f13-spacer_4	AGUAAAGGAUUACGGGCUUCGUACCUGUCA	TGACAGGTACGAAGCCCGTAATACTTTACT	7	IMGVR_UViG_3300027724_000009|3300027724|Ga0209582_1000144	68770	68799	GGTCATAG	GTGTATTT	28	-	https://img.jgi.doe.gov/cgi-bin/vr/main.cgi?section=ViralBrowse&page=uviginfo&uvig_id=IMGVR_UViG_3300027724_000009
Cas13f13-spacer_4	AGUAAAGGAUUACGGGCUUCGUACCUGUCA	TGACAGGCACGAAGCCCGTAATCCTTTACT	1	IMGVR_UViG_3300023248_000005|3300023248|Ga0224525_1001090	4307	4336	GGTCATAG	GTGTATTT	28	-	https://img.jgi.doe.gov/cgi-bin/vr/main.cgi?section=ViralBrowse&page=uviginfo&uvig_id=IMGVR_UViG_3300023248_000005
Cas13f14-spacer_1	GGAACAGUAUGAUAUAAUCUAUAAUAUUUU	AAAATATTATAGATTTTATCATAATATTCA	2	IMGVR_UViG_GVMAG-M-3300020187-27_000001|3300020187|Ga0206130_10001854	17776	17747	TTGTAATC	TATTAGAA	22	+	https://gold.jgi.doe.gov/analysis_projects?id=Ga0206130
Cas13f16-spacer_12	AAUUGAAACAAAAGGUGAUUCUUUUGAGGU	TTGTCAAAAGAATCACTTTTTGTTTCACTT	0	IMGVR_UViG_3300000116_000419|3300000116|DelMOSpr2010_c10000915	16006	16035	ACAAGAAT	AATAAAAA	20	-	https://img.jgi.doe.gov/cgi-bin/vr/main.cgi?section=ViralBrowse&page=uviginfo&uvig_id=IMGVR_UViG_3300000116_000419
Cas13f16-spacer_12	AAUUGAAACAAAAGGUGAUUCUUUUGAGGU	TTGTCAAAAGAATCACTTTTTGTTTCACTT	0	IMGVR_UViG_3300000115_000327|3300000115|DelMOSum2011_c10001055	2351	2322	ACAAGAAT	AATAAAAA	20	+	https://img.jgi.doe.gov/cgi-bin/vr/main.cgi?section=ViralBrowse&page=uviginfo&uvig_id=IMGVR_UViG_3300000115_000327
Cas13f16-spacer_3	UUCCCAGUUGUUUGUGGCAAUUUUCUUUUU	AAAAAGGAAATCGCCAGAAACAACTGGGAA	0	IMGVR_UViG_3300023175_000529|3300023175|Ga0255777_10004335	9038	9009	GGATTAGA	ACATACTC	24	+	https://img.jgi.doe.gov/cgi-bin/vr/main.cgi?section=ViralBrowse&page=uviginfo&uvig_id=IMGVR_UViG_3300023175_000529
Cas13f16-spacer_3	UUCCCAGUUGUUUGUGGCAAUUUUCUUUUU	AAAAAGGAAATCGCCAGAAACAACTGGGAA	0	IMGVR_UViG_3300022934_000257|3300022934|Ga0255781_10001327	15199	15228	GGATTAGA	ACATACTC	24	-	https://img.jgi.doe.gov/cgi-bin/vr/main.cgi?section=ViralBrowse&page=uviginfo&uvig_id=IMGVR_UViG_3300022934_000257
Cas13f16-spacer_3	UUCCCAGUUGUUUGUGGCAAUUUUCUUUUU	AAAAAGGAAATCGCCAGAAACAACTGGGAA	0	IMGVR_UViG_3300018426_000431|3300018426|Ga0181566_10003479	10229	10200	GGATTAGA	ACATACTC	24	+	https://img.jgi.doe.gov/cgi-bin/vr/main.cgi?section=ViralBrowse&page=uviginfo&uvig_id=IMGVR_UViG_3300018426_000431
Cas13f16-spacer_3	UUCCCAGUUGUUUGUGGCAAUUUUCUUUUU	AAAAAGGAAATCGCCAGAAACAACTGGGAA	0	IMGVR_UViG_3300017986_000368|3300017986|Ga0181569_10003079	7225	7196	GGATTAGA	ACATACTC	24	+	https://img.jgi.doe.gov/cgi-bin/vr/main.cgi?section=ViralBrowse&page=uviginfo&uvig_id=IMGVR_UViG_3300017986_000368
Cas13f16-spacer_3	UUCCCAGUUGUUUGUGGCAAUUUUCUUUUU	AAAAAGGAAATCGCCAGAAACAACTGGGAA	0	IMGVR_UViG_3300017957_000538|3300017957|Ga0181571_10008095	633	604	GGATTAGA	ACATACTC	24	+	https://img.jgi.doe.gov/cgi-bin/vr/main.cgi?section=ViralBrowse&page=uviginfo&uvig_id=IMGVR_UViG_3300017957_000538
Cas13f16-spacer_3	UUCCCAGUUGUUUGUGGCAAUUUUCUUUUU	AAGAAGGAAATTGCCAAAAACAACTGGGAA	1	IMGVR_UViG_3300017951_000724|3300017951|Ga0181577_10005033	8752	8781	GGATTAGA	ATGTCCTC	24	-	https://img.jgi.doe.gov/cgi-bin/vr/main.cgi?section=ViralBrowse&page=uviginfo&uvig_id=IMGVR_UViG_3300017951_000724
Cas13f16-spacer_3	UUCCCAGUUGUUUGUGGCAAUUUUCUUUUU	AAAAAGGAAATCGCCAGAAACAACTGGGAA	0	IMGVR_UViG_3300010368_000697|3300010368|Ga0129324_10003648	7588	7559	GGATTAGA	ACATACTC	24	+	https://img.jgi.doe.gov/cgi-bin/vr/main.cgi?section=ViralBrowse&page=uviginfo&uvig_id=IMGVR_UViG_3300010368_000697
Cas13f16-spacer_5	UGUUUUUCCACCUGGUAUCAAUCAGGUUCU	GGAACCGGATGGATACCAGGTGGAAAAACA	8	UGV-GENOME-0288828_1	9397	9368	GCGACTGG	TACGGGAA	24	+	https://genome.jgi.doe.gov/portal/IMG_VR/IMG_VR.home.html
Cas13f16-spacer_5	UGUUUUUCCACCUGGUAUCAAUCAGGUUCU	GGAACCGGATGGATACCAGGTGGAAAAACA	8	UGV-GENOME-0255446_1	26358	26387	GCGACTGG	TACGGGAA	24	-	https://genome.jgi.doe.gov/portal/IMG_VR/IMG_VR.home.html
Cas13f16-spacer_8	GCAACUUUCGGCUGUCUCUUUAUCCAUUGU	ACAATGGATAAAGAGACAGCGGAAGATTGT	2	IMGVR_UViG_3300007316_000048|3300007316|Ga0104922_101168|1-9664	8467	8496	TTTTACGT	CTTACGCA	22	-	https://img.jgi.doe.gov/cgi-bin/vr/main.cgi?section=ViralBrowse&page=uviginfo&uvig_id=IMGVR_UViG_3300007316_000048
Cas13f16-spacer_8	GCAACUUUCGGCUGUCUCUUUAUCCAUUGU	ACAATGGATAAAGAGACAGCGGAAGATTGT	2	IMGVR_UViG_7000000203_000029|7000000203|C3124295|1-19554	16410	16439	TTTTACGT	CTTACGCA	22	-	https://img.jgi.doe.gov/cgi-bin/vr/main.cgi?section=ViralBrowse&page=uviginfo&uvig_id=IMGVR_UViG_7000000203_000029
Cas13f17-spacer_4	ACUCGUCUUACUGAUAGAAGCGAUAUUCG	CGAATATCGCTTCTATCAGTAAGACGAGT	5	DTR_419223	44979	44951	GAAACGGT	GAAGAATG	29	+	https://genome.jgi.doe.gov/portal/IMG_VR/IMG_VR.home.html
Cas13f17-spacer_4	ACUCGUCUUACUGAUAGAAGCGAUAUUCG	CGAATATCGCTTCTATCAGTAAGACGAGT	5	UGV-GENOME-4434934	24095	24067	GAAACGGT	GAAGAATG	29	+	https://genome.jgi.doe.gov/portal/IMG_VR/IMG_VR.home.html
Cas13f17-spacer_4	ACUCGUCUUACUGAUAGAAGCGAUAUUCG	CGAATATCGCTTCTATCAGTAAGACGAGT	5	UGV-GENOME-4434907	49785	49757	GAATCTGT	GAAGAATG	29	+	https://genome.jgi.doe.gov/portal/IMG_VR/IMG_VR.home.html
Cas13f17-spacer_4	ACUCGUCUUACUGAUAGAAGCGAUAUUCG	CGAATATCGCTTCTATCAGTAAGACGAGT	5	UGV-GENOME-4434870	23121	23093	GAAACGGT	GAAGAATG	29	+	https://genome.jgi.doe.gov/portal/IMG_VR/IMG_VR.home.html
Cas13f17-spacer_4	ACUCGUCUUACUGAUAGAAGCGAUAUUCG	CGAATATCGCTTCTATCAGTAAGACGAGT	5	UGV-GENOME-0370365	29129	29101	GAAACGGT	GAAGAATG	29	+	https://genome.jgi.doe.gov/portal/IMG_VR/IMG_VR.home.html
Cas13f17-spacer_4	ACUCGUCUUACUGAUAGAAGCGAUAUUCG	CGAATATCGCTTCTATCAGTAAGACGAGT	5	UGV-GENOME-0370338	52012	51984	GAATCCGT	AAAGAATG	29	+	https://genome.jgi.doe.gov/portal/IMG_VR/IMG_VR.home.html
Cas13f17-spacer_4	ACUCGUCUUACUGAUAGAAGCGAUAUUCG	CGAATATCGCTTCTATCAGTAAGACGAGT	5	UGV-GENOME-0370323	44979	44951	GAAACGGT	GAAGAATG	29	+	https://genome.jgi.doe.gov/portal/IMG_VR/IMG_VR.home.html
Cas13f17-spacer_4	ACUCGUCUUACUGAUAGAAGCGAUAUUCG	CGAATATCGCTTCTATCAGTAAGACGAGT	5	UGV-GENOME-0370161_1	51719	51691	GAATCTGT	GAAGAATG	29	+	https://genome.jgi.doe.gov/portal/IMG_VR/IMG_VR.home.html
Cas13f17-spacer_4	ACUCGUCUUACUGAUAGAAGCGAUAUUCG	CGAATATCGCTTCTATCAGTAAGACGAGT	5	UGV-GENOME-0370307	22399	22371	GAAACGGT	GAAGAATG	29	+	https://genome.jgi.doe.gov/portal/IMG_VR/IMG_VR.home.html
Cas13f17-spacer_4	ACUCGUCUUACUGAUAGAAGCGAUAUUCG	CGAATATCGCTTCTATCAGTAAGACGAGT	5	UGV-GENOME-0370130	26249	26221	GAAACGGT	GAAGAATG	29	+	https://genome.jgi.doe.gov/portal/IMG_VR/IMG_VR.home.html
Cas13f17-spacer_4	ACUCGUCUUACUGAUAGAAGCGAUAUUCG	CGAATATCGCTTCTATCAGTAAGACGAGT	5	UGV-GENOME-0370150	59212	59184	GAATCTGT	GAAGAATG	29	+	https://genome.jgi.doe.gov/portal/IMG_VR/IMG_VR.home.html
Cas13f17-spacer_4	ACUCGUCUUACUGAUAGAAGCGAUAUUCG	CGAATATCGCTTCTATCAGTAAGACGAGT	5	UGV-GENOME-0370253	21948	21920	GAAACGGT	GAAGAATG	29	+	https://genome.jgi.doe.gov/portal/IMG_VR/IMG_VR.home.html
Cas13f17-spacer_4	ACUCGUCUUACUGAUAGAAGCGAUAUUCG	CGAATATCGCTTCTATCAGTAAGACGAGT	5	UGV-GENOME-0370129	44222	44194	GAAACGGT	GAAGAATG	29	+	https://genome.jgi.doe.gov/portal/IMG_VR/IMG_VR.home.html
Cas13f17-spacer_4	ACUCGUCUUACUGAUAGAAGCGAUAUUCG	CGAATATCGCTTCTATCAGTAAGACGAGT	5	UGV-GENOME-0370124	22501	22473	GAAACGGT	GAAGAATG	29	+	https://genome.jgi.doe.gov/portal/IMG_VR/IMG_VR.home.html
Cas13f17-spacer_4	ACUCGUCUUACUGAUAGAAGCGAUAUUCG	CGAATATCGCTTCTATCAGTAAGACGAGT	5	UGV-GENOME-0370089	26829	26801	GAAACGGT	GAAGAATG	29	+	https://genome.jgi.doe.gov/portal/IMG_VR/IMG_VR.home.html
Cas13f17-spacer_4	ACUCGUCUUACUGAUAGAAGCGAUAUUCG	CGAATATCGCTTCTATCAGTAAGACGAGT	5	UGV-GENOME-0370051	24926	24898	GAATCTGT	GAAGAATG	29	+	https://genome.jgi.doe.gov/portal/IMG_VR/IMG_VR.home.html
Cas13f17-spacer_4	ACUCGUCUUACUGAUAGAAGCGAUAUUCG	CGAATATCGCTTCTATCAGTAAGACGAGT	5	UGV-GENOME-0370029	22158	22130	GAAACGGT	GAAGAATG	29	+	https://genome.jgi.doe.gov/portal/IMG_VR/IMG_VR.home.html
Cas13f17-spacer_4	ACUCGUCUUACUGAUAGAAGCGAUAUUCG	CGAATATCGCTTCTATCAGTAAGACGAGT	5	UGV-GENOME-0370026	41818	41790	GAATCCGT	GAAGAATG	29	+	https://genome.jgi.doe.gov/portal/IMG_VR/IMG_VR.home.html
Cas13f17-spacer_4	ACUCGUCUUACUGAUAGAAGCGAUAUUCG	CGAATATCGCTTCTATCAGTAAGACGAGT	5	UGV-GENOME-0370025_1	47775	47747	GAAACGGT	GAAGAATG	29	+	https://genome.jgi.doe.gov/portal/IMG_VR/IMG_VR.home.html
Cas13f17-spacer_4	ACUCGUCUUACUGAUAGAAGCGAUAUUCG	CGAATATCGCTTCTATCAGTAAGACGAGT	5	UGV-GENOME-0369958	22241	22213	GAATCGGT	GAAGAATG	29	+	https://genome.jgi.doe.gov/portal/IMG_VR/IMG_VR.home.html
Cas13f17-spacer_4	ACUCGUCUUACUGAUAGAAGCGAUAUUCG	CGAATATCGCTTCTATCAGTAAGACGAGT	5	UGV-GENOME-0369840	39131	39103	GAAACGGT	GAAGAATG	29	+	https://genome.jgi.doe.gov/portal/IMG_VR/IMG_VR.home.html
Cas13f17-spacer_4	ACUCGUCUUACUGAUAGAAGCGAUAUUCG	CGAATATCGCTTCTATCAGTAAGACGAGT	5	UGV-GENOME-0369792	22305	22277	GAAACGGT	GAAGAATG	29	+	https://genome.jgi.doe.gov/portal/IMG_VR/IMG_VR.home.html
Cas13f17-spacer_4	ACUCGUCUUACUGAUAGAAGCGAUAUUCG	CGAATATCGCTTCTATCAGTAAGACGAGT	5	UGV-GENOME-0369728	23121	23093	GAAACGGT	GAAGAATG	29	+	https://genome.jgi.doe.gov/portal/IMG_VR/IMG_VR.home.html
Cas13f17-spacer_4	ACUCGUCUUACUGAUAGAAGCGAUAUUCG	CGAATATCGCTTCTATCAGTAAGACGAGT	5	UGV-GENOME-0369742	21942	21914	GAATCTGT	GAAGAATG	29	+	https://genome.jgi.doe.gov/portal/IMG_VR/IMG_VR.home.html
Cas13f17-spacer_4	ACUCGUCUUACUGAUAGAAGCGAUAUUCG	CGAATATCGCTTCTATCAGTAAGACGAGT	5	UGV-GENOME-0369681	24013	23985	GAATCCGT	GAAGAATG	29	+	https://genome.jgi.doe.gov/portal/IMG_VR/IMG_VR.home.html
Cas13f17-spacer_4	ACUCGUCUUACUGAUAGAAGCGAUAUUCG	CGAATATCGCTTCTATCAGTAAGACGAGT	5	UGV-GENOME-0369620	22751	22723	GAAACGGT	GAAGAATG	29	+	https://genome.jgi.doe.gov/portal/IMG_VR/IMG_VR.home.html
Cas13f17-spacer_4	ACUCGUCUUACUGAUAGAAGCGAUAUUCG	CGAATATCGCTTCTATCAGTAAGACGAGT	5	UGV-GENOME-0369439	22741	22713	GAAACGGT	GAAGAATG	29	+	https://genome.jgi.doe.gov/portal/IMG_VR/IMG_VR.home.html
Cas13f17-spacer_4	ACUCGUCUUACUGAUAGAAGCGAUAUUCG	CGAATATCGCTTCTATCAGTAAGACGAGT	5	UGV-GENOME-0369429	22512	22484	GAAACGGT	GAAGAATG	29	+	https://genome.jgi.doe.gov/portal/IMG_VR/IMG_VR.home.html
Cas13f17-spacer_4	ACUCGUCUUACUGAUAGAAGCGAUAUUCG	CGAATATCGCTTCTATCAGTAAGACGAGT	5	UGV-GENOME-0369322	23091	23063	GAATCTGT	GAAGAATG	29	+	https://genome.jgi.doe.gov/portal/IMG_VR/IMG_VR.home.html
Cas13f17-spacer_4	ACUCGUCUUACUGAUAGAAGCGAUAUUCG	CGAATATCGCTTCTATCAGTAAGACGAGT	5	UGV-GENOME-0369254	24101	24073	GAAACGGT	GAAGAATG	29	+	https://genome.jgi.doe.gov/portal/IMG_VR/IMG_VR.home.html
Cas13f17-spacer_4	ACUCGUCUUACUGAUAGAAGCGAUAUUCG	CGAATATCGCTTCTATCAGTAAGACGAGT	5	UGV-GENOME-0369132	23445	23417	GAAACGGT	GAAGAATG	29	+	https://genome.jgi.doe.gov/portal/IMG_VR/IMG_VR.home.html
Cas13f17-spacer_4	ACUCGUCUUACUGAUAGAAGCGAUAUUCG	CGAATATCGCTTCTATCAGTAAGACGAGT	5	UGV-GENOME-0368578	17717	17689	GAATCCGT	GAAGAATG	29	+	https://genome.jgi.doe.gov/portal/IMG_VR/IMG_VR.home.html
Cas13f17-spacer_4	ACUCGUCUUACUGAUAGAAGCGAUAUUCG	CGAATATCGCTTCTATCAGTAAGACGAGT	5	UGV-GENOME-0367806	17017	16989	GAATCGGT	GAAGAATG	29	+	https://genome.jgi.doe.gov/portal/IMG_VR/IMG_VR.home.html
Cas13f17-spacer_4	ACUCGUCUUACUGAUAGAAGCGAUAUUCG	CGAATATCGCTTCTATCAGTAAGACGAGT	5	UGV-GENOME-0367130	14933	14905	GAAACGGT	GAAGAATG	29	+	https://genome.jgi.doe.gov/portal/IMG_VR/IMG_VR.home.html
Cas13f17-spacer_4	ACUCGUCUUACUGAUAGAAGCGAUAUUCG	CGAATATCGCTTCTATCAGTAAGACGAGT	5	UGV-GENOME-0366479	43454	43426	GAATCTGT	GAAGAATG	29	+	https://genome.jgi.doe.gov/portal/IMG_VR/IMG_VR.home.html
Cas13f17-spacer_4	ACUCGUCUUACUGAUAGAAGCGAUAUUCG	CGAATATCGCTTCTATCAGTAAGACGAGT	5	UGV-GENOME-0365385	80434	80406	GAAACGGT	GAAGAATG	29	+	https://genome.jgi.doe.gov/portal/IMG_VR/IMG_VR.home.html
Cas13f17-spacer_4	ACUCGUCUUACUGAUAGAAGCGAUAUUCG	CGAATATCGCTTCTATCAGTAAGACGAGT	5	UGV-GENOME-0364171	38299	38271	GAATCCGT	GAAGAATG	29	+	https://genome.jgi.doe.gov/portal/IMG_VR/IMG_VR.home.html
Cas13f17-spacer_4	ACUCGUCUUACUGAUAGAAGCGAUAUUCG	CGAATATCGCTTCTATCAGTAAGACGAGT	5	UGV-GENOME-0358930	5474	5446	GAAACGGT	GAAGAATG	29	+	https://genome.jgi.doe.gov/portal/IMG_VR/IMG_VR.home.html
Cas13f17-spacer_4	ACUCGUCUUACUGAUAGAAGCGAUAUUCG	CGAATATCGCTTCTATCAGTAAGACGAGT	5	UGV-GENOME-0354421_1	43683	43655	GAATCGGT	GAAGAATG	29	+	https://genome.jgi.doe.gov/portal/IMG_VR/IMG_VR.home.html
Cas13f17-spacer_4	ACUCGUCUUACUGAUAGAAGCGAUAUUCG	CGAATATCGCTTCTATCAGTAAGACGAGT	5	UGV-GENOME-0358036	22769	22741	GAAACGGT	GAAGAATG	29	+	https://genome.jgi.doe.gov/portal/IMG_VR/IMG_VR.home.html
Cas13f17-spacer_4	ACUCGUCUUACUGAUAGAAGCGAUAUUCG	CGAATATCGCTTCTATCAGTAAGACGAGT	5	UGV-GENOME-0354218_1	24442	24414	GAAACGGT	GAAGAATG	29	+	https://genome.jgi.doe.gov/portal/IMG_VR/IMG_VR.home.html
Cas13f17-spacer_4	ACUCGUCUUACUGAUAGAAGCGAUAUUCG	CGAATATCGCTTCTATCAGTAAGACGAGT	5	UGV-GENOME-0358018	22768	22740	GAAACGGT	GAAGAATG	29	+	https://genome.jgi.doe.gov/portal/IMG_VR/IMG_VR.home.html
Cas13f17-spacer_4	ACUCGUCUUACUGAUAGAAGCGAUAUUCG	CGAATATCGCTTCTATCAGTAAGACGAGT	5	UGV-GENOME-0355861	25478	25450	GAATCCGT	AAAGAATG	29	+	https://genome.jgi.doe.gov/portal/IMG_VR/IMG_VR.home.html
Cas13f17-spacer_4	ACUCGUCUUACUGAUAGAAGCGAUAUUCG	CGAATATCGCTTCTATCAGTAAGACGAGT	5	UGV-GENOME-0352752_1	21550	21522	GAATCGGT	GAAGAATG	29	+	https://genome.jgi.doe.gov/portal/IMG_VR/IMG_VR.home.html
Cas13f17-spacer_4	ACUCGUCUUACUGAUAGAAGCGAUAUUCG	CGAATATCGCTTCTATCAGTAAGACGAGT	5	UGV-GENOME-0353022	24926	24898	GAATCTGT	GAAGAATG	29	+	https://genome.jgi.doe.gov/portal/IMG_VR/IMG_VR.home.html
Cas13f17-spacer_4	ACUCGUCUUACUGAUAGAAGCGAUAUUCG	CGAATATCGCTTCTATCAGTAAGACGAGT	5	UGV-GENOME-0352413	22320	22292	GAATCTGT	GAAGAATG	29	+	https://genome.jgi.doe.gov/portal/IMG_VR/IMG_VR.home.html
Cas13f17-spacer_4	ACUCGUCUUACUGAUAGAAGCGAUAUUCG	CGAATATCGCTTCTATCAGTAAGACGAGT	5	UGV-GENOME-0350727	39119	39091	GAAACGGT	GAAGAATG	29	+	https://genome.jgi.doe.gov/portal/IMG_VR/IMG_VR.home.html
Cas13f17-spacer_4	ACUCGUCUUACUGAUAGAAGCGAUAUUCG	CGAATATCGCTTCTATCAGTAAGACGAGT	5	UGV-GENOME-0348681	18106	18078	GAAACGGT	GAAGAATG	29	+	https://genome.jgi.doe.gov/portal/IMG_VR/IMG_VR.home.html
Cas13f17-spacer_4	ACUCGUCUUACUGAUAGAAGCGAUAUUCG	CGAATATCGCTTCTATCAGTAAGACGAGT	5	UGV-GENOME-0348430	17720	17692	GAATCCGT	GAAGAATG	29	+	https://genome.jgi.doe.gov/portal/IMG_VR/IMG_VR.home.html
Cas13f17-spacer_4	ACUCGUCUUACUGAUAGAAGCGAUAUUCG	CGAATATCGCTTCTATCAGTAAGACGAGT	5	UGV-GENOME-0344962	62512	62484	GAAACGGT	GAAGAATG	29	+	https://genome.jgi.doe.gov/portal/IMG_VR/IMG_VR.home.html
Cas13f17-spacer_4	ACUCGUCUUACUGAUAGAAGCGAUAUUCG	CGAATATCGCTTCTATCAGTAAGACGAGT	5	UGV-GENOME-0334282	22139	22111	GAAACGGT	GAAGAATG	29	+	https://genome.jgi.doe.gov/portal/IMG_VR/IMG_VR.home.html
Cas13f17-spacer_4	ACUCGUCUUACUGAUAGAAGCGAUAUUCG	CGAATATCGCTTCTATCAGTAAGACGAGT	5	UGV-GENOME-0330524	16134	16106	GAATCGGT	GAAGAATG	29	+	https://genome.jgi.doe.gov/portal/IMG_VR/IMG_VR.home.html
Cas13f17-spacer_4	ACUCGUCUUACUGAUAGAAGCGAUAUUCG	CGAATATCGCTTCTATCAGTAAGACGAGT	5	UGV-GENOME-0329983	27299	27271	GAATCTGT	GAAGAATG	29	+	https://genome.jgi.doe.gov/portal/IMG_VR/IMG_VR.home.html
Cas13f17-spacer_4	ACUCGUCUUACUGAUAGAAGCGAUAUUCG	CGAATATCGCTTCTATCAGTAAGACGAGT	5	UGV-GENOME-0327378	282	254	GAATCCGT	AAAGAATG	29	+	https://genome.jgi.doe.gov/portal/IMG_VR/IMG_VR.home.html
Cas13f17-spacer_4	ACUCGUCUUACUGAUAGAAGCGAUAUUCG	CGAATATCGCTTCTATCAGTAAGACGAGT	5	UGV-GENOME-0329962	24124	24096	GAATCCGT	GAAGAATG	29	+	https://genome.jgi.doe.gov/portal/IMG_VR/IMG_VR.home.html
Cas13f17-spacer_4	ACUCGUCUUACUGAUAGAAGCGAUAUUCG	CGAATATCGCTTCTATCAGTAAGACGAGT	5	UGV-GENOME-0326834	22532	22504	GAATCCGT	GAAGAATG	29	+	https://genome.jgi.doe.gov/portal/IMG_VR/IMG_VR.home.html
Cas13f17-spacer_4	ACUCGUCUUACUGAUAGAAGCGAUAUUCG	CGAATATCGCTTCTATCAGTAAGACGAGT	5	IMGVR_UViG_3300029502_000001|3300029502|Ga0244223_100164	38782	38754	GAATCTGT	GAAGAATG	29	+	https://img.jgi.doe.gov/cgi-bin/vr/main.cgi?section=ViralBrowse&page=uviginfo&uvig_id=IMGVR_UViG_3300029502_000001
Cas13f17-spacer_4	ACUCGUCUUACUGAUAGAAGCGAUAUUCG	CGAATATCGCTTCTATCAGTAAGACGAGT	5	IMGVR_UViG_3300029713_000001|3300029713|Ga0245252_100147	22402	22374	GAATCTGT	GAAGAATG	29	+	https://img.jgi.doe.gov/cgi-bin/vr/main.cgi?section=ViralBrowse&page=uviginfo&uvig_id=IMGVR_UViG_3300029713_000001
Cas13f17-spacer_4	ACUCGUCUUACUGAUAGAAGCGAUAUUCG	CGAATATCGCTTCTATCAGTAAGACGAGT	5	UGV-GENOME-0326292	15862	15834	GAATCGGT	GAAGAATG	29	+	https://genome.jgi.doe.gov/portal/IMG_VR/IMG_VR.home.html
Cas13f17-spacer_4	ACUCGUCUUACUGAUAGAAGCGAUAUUCG	CGAATATCGCTTCTATCAGTAAGACGAGT	5	IMGVR_UViG_3300029123_000002|3300029123|Ga0168800_100153	29200	29172	GAAACGGT	GAAGAATG	29	+	https://img.jgi.doe.gov/cgi-bin/vr/main.cgi?section=ViralBrowse&page=uviginfo&uvig_id=IMGVR_UViG_3300029123_000002
Cas13f17-spacer_4	ACUCGUCUUACUGAUAGAAGCGAUAUUCG	CGAATATCGCTTCTATCAGTAAGACGAGT	5	UGV-GENOME-4434838	82091	82119	GAAACGGT	GAAGAATG	29	-	https://genome.jgi.doe.gov/portal/IMG_VR/IMG_VR.home.html
Cas13f17-spacer_4	ACUCGUCUUACUGAUAGAAGCGAUAUUCG	CGAATATCGCTTCTATCAGTAAGACGAGT	5	UGV-GENOME-4434823	84392	84420	GAAACGGT	GAAGAATG	29	-	https://genome.jgi.doe.gov/portal/IMG_VR/IMG_VR.home.html
Cas13f17-spacer_4	ACUCGUCUUACUGAUAGAAGCGAUAUUCG	CGAATATCGCTTCTATCAGTAAGACGAGT	5	UGV-GENOME-0370324_1	54872	54900	GAAACGGT	GAAGAATG	29	-	https://genome.jgi.doe.gov/portal/IMG_VR/IMG_VR.home.html
Cas13f17-spacer_4	ACUCGUCUUACUGAUAGAAGCGAUAUUCG	CGAATATCGCTTCTATCAGTAAGACGAGT	5	UGV-GENOME-4434191	77183	77211	GAAACGGT	GAAGAATG	29	-	https://genome.jgi.doe.gov/portal/IMG_VR/IMG_VR.home.html
Cas13f17-spacer_4	ACUCGUCUUACUGAUAGAAGCGAUAUUCG	CGAATATCGCTTCTATCAGTAAGACGAGT	5	UGV-GENOME-4434808	82680	82708	GAAACGGT	GAAGAATG	29	-	https://genome.jgi.doe.gov/portal/IMG_VR/IMG_VR.home.html
Cas13f17-spacer_4	ACUCGUCUUACUGAUAGAAGCGAUAUUCG	CGAATATCGCTTCTATCAGTAAGACGAGT	5	UGV-GENOME-0371256	66448	66476	GAATCGGT	GAAGAATG	29	-	https://genome.jgi.doe.gov/portal/IMG_VR/IMG_VR.home.html
Cas13f17-spacer_4	ACUCGUCUUACUGAUAGAAGCGAUAUUCG	CGAATATCGCTTCTATCAGTAAGACGAGT	5	UGV-GENOME-0370165_1	54699	54727	GAATCTGT	GAAGAATG	29	-	https://genome.jgi.doe.gov/portal/IMG_VR/IMG_VR.home.html
Cas13f17-spacer_4	ACUCGUCUUACUGAUAGAAGCGAUAUUCG	CGAATATCGCTTCTATCAGTAAGACGAGT	5	UGV-GENOME-0370293	59668	59696	GAATCCGT	AAAGAATG	29	-	https://genome.jgi.doe.gov/portal/IMG_VR/IMG_VR.home.html
Cas13f17-spacer_4	ACUCGUCUUACUGAUAGAAGCGAUAUUCG	CGAATATCGCTTCTATCAGTAAGACGAGT	5	UGV-GENOME-0370203	85147	85175	GAAACGGT	GAAGAATG	29	-	https://genome.jgi.doe.gov/portal/IMG_VR/IMG_VR.home.html
Cas13f17-spacer_4	ACUCGUCUUACUGAUAGAAGCGAUAUUCG	CGAATATCGCTTCTATCAGTAAGACGAGT	5	UGV-GENOME-0370192	85105	85133	GAATCCGT	GAAGAATG	29	-	https://genome.jgi.doe.gov/portal/IMG_VR/IMG_VR.home.html
Cas13f17-spacer_4	ACUCGUCUUACUGAUAGAAGCGAUAUUCG	CGAATATCGCTTCTATCAGTAAGACGAGT	5	UGV-GENOME-0370171	82953	82981	GAATCTGT	GAAGAATG	29	-	https://genome.jgi.doe.gov/portal/IMG_VR/IMG_VR.home.html
Cas13f17-spacer_4	ACUCGUCUUACUGAUAGAAGCGAUAUUCG	CGAATATCGCTTCTATCAGTAAGACGAGT	5	UGV-GENOME-0370079	85201	85229	GAAACGGT	GAAGAATG	29	-	https://genome.jgi.doe.gov/portal/IMG_VR/IMG_VR.home.html
Cas13f17-spacer_4	ACUCGUCUUACUGAUAGAAGCGAUAUUCG	CGAATATCGCTTCTATCAGTAAGACGAGT	5	UGV-GENOME-0369953	83385	83413	GAAACGGT	GAAGAATG	29	-	https://genome.jgi.doe.gov/portal/IMG_VR/IMG_VR.home.html
Cas13f17-spacer_4	ACUCGUCUUACUGAUAGAAGCGAUAUUCG	CGAATATCGCTTCTATCAGTAAGACGAGT	5	UGV-GENOME-0370044	84996	85024	GAAACGGT	GAAGAATG	29	-	https://genome.jgi.doe.gov/portal/IMG_VR/IMG_VR.home.html
Cas13f17-spacer_4	ACUCGUCUUACUGAUAGAAGCGAUAUUCG	CGAATATCGCTTCTATCAGTAAGACGAGT	5	UGV-GENOME-0369862	84975	85003	GAATCTGT	GAAGAATG	29	-	https://genome.jgi.doe.gov/portal/IMG_VR/IMG_VR.home.html
Cas13f17-spacer_4	ACUCGUCUUACUGAUAGAAGCGAUAUUCG	CGAATATCGCTTCTATCAGTAAGACGAGT	5	UGV-GENOME-0369846	68525	68553	GAAACGGT	GAAGAATG	29	-	https://genome.jgi.doe.gov/portal/IMG_VR/IMG_VR.home.html
Cas13f17-spacer_4	ACUCGUCUUACUGAUAGAAGCGAUAUUCG	CGAATATCGCTTCTATCAGTAAGACGAGT	5	UGV-GENOME-0369841	68510	68538	GAAACGGT	GAAGAATG	29	-	https://genome.jgi.doe.gov/portal/IMG_VR/IMG_VR.home.html
Cas13f17-spacer_4	ACUCGUCUUACUGAUAGAAGCGAUAUUCG	CGAATATCGCTTCTATCAGTAAGACGAGT	5	UGV-GENOME-0369821	84491	84519	GAATCTGT	GAAGAATG	29	-	https://genome.jgi.doe.gov/portal/IMG_VR/IMG_VR.home.html
Cas13f17-spacer_4	ACUCGUCUUACUGAUAGAAGCGAUAUUCG	CGAATATCGCTTCTATCAGTAAGACGAGT	5	UGV-GENOME-0369590_1	58178	58206	GAATCCGT	GAAGAATG	29	-	https://genome.jgi.doe.gov/portal/IMG_VR/IMG_VR.home.html
Cas13f17-spacer_4	ACUCGUCUUACUGAUAGAAGCGAUAUUCG	CGAATATCGCTTCTATCAGTAAGACGAGT	5	UGV-GENOME-0369786	86936	86964	GAAACGGT	GAAGAATG	29	-	https://genome.jgi.doe.gov/portal/IMG_VR/IMG_VR.home.html
Cas13f17-spacer_4	ACUCGUCUUACUGAUAGAAGCGAUAUUCG	CGAATATCGCTTCTATCAGTAAGACGAGT	5	UGV-GENOME-0369798	84389	84417	GAAACGGT	GAAGAATG	29	-	https://genome.jgi.doe.gov/portal/IMG_VR/IMG_VR.home.html
Cas13f17-spacer_4	ACUCGUCUUACUGAUAGAAGCGAUAUUCG	CGAATATCGCTTCTATCAGTAAGACGAGT	5	UGV-GENOME-0369702	84574	84602	GAAACGGT	GAAGAATG	29	-	https://genome.jgi.doe.gov/portal/IMG_VR/IMG_VR.home.html
Cas13f17-spacer_4	ACUCGUCUUACUGAUAGAAGCGAUAUUCG	CGAATATCGCTTCTATCAGTAAGACGAGT	5	UGV-GENOME-0369594	82979	83007	GAAACGGT	GAAGAATG	29	-	https://genome.jgi.doe.gov/portal/IMG_VR/IMG_VR.home.html
Cas13f17-spacer_4	ACUCGUCUUACUGAUAGAAGCGAUAUUCG	CGAATATCGCTTCTATCAGTAAGACGAGT	5	UGV-GENOME-0369507	82093	82121	GAAACGGT	GAAGAATG	29	-	https://genome.jgi.doe.gov/portal/IMG_VR/IMG_VR.home.html
Cas13f17-spacer_4	ACUCGUCUUACUGAUAGAAGCGAUAUUCG	CGAATATCGCTTCTATCAGTAAGACGAGT	5	UGV-GENOME-0369156	82497	82525	GAAACGGT	GAAGAATG	29	-	https://genome.jgi.doe.gov/portal/IMG_VR/IMG_VR.home.html
Cas13f17-spacer_4	ACUCGUCUUACUGAUAGAAGCGAUAUUCG	CGAATATCGCTTCTATCAGTAAGACGAGT	5	UGV-GENOME-0369136	81541	81569	GAATCCGT	GAAGAATG	29	-	https://genome.jgi.doe.gov/portal/IMG_VR/IMG_VR.home.html
Cas13f17-spacer_4	ACUCGUCUUACUGAUAGAAGCGAUAUUCG	CGAATATCGCTTCTATCAGTAAGACGAGT	5	UGV-GENOME-0368610	81373	81401	GAAACGGT	GAAGAATG	29	-	https://genome.jgi.doe.gov/portal/IMG_VR/IMG_VR.home.html
Cas13f17-spacer_4	ACUCGUCUUACUGAUAGAAGCGAUAUUCG	CGAATATCGCTTCTATCAGTAAGACGAGT	5	UGV-GENOME-0367191	85179	85207	GAAACGGT	GAAGAATG	29	-	https://genome.jgi.doe.gov/portal/IMG_VR/IMG_VR.home.html
Cas13f17-spacer_4	ACUCGUCUUACUGAUAGAAGCGAUAUUCG	CGAATATCGCTTCTATCAGTAAGACGAGT	5	UGV-GENOME-0368095	78519	78547	GAAACGGT	GAAGAATG	29	-	https://genome.jgi.doe.gov/portal/IMG_VR/IMG_VR.home.html
Cas13f17-spacer_4	ACUCGUCUUACUGAUAGAAGCGAUAUUCG	CGAATATCGCTTCTATCAGTAAGACGAGT	5	UGV-GENOME-0366041	77183	77211	GAAACGGT	GAAGAATG	29	-	https://genome.jgi.doe.gov/portal/IMG_VR/IMG_VR.home.html
Cas13f17-spacer_4	ACUCGUCUUACUGAUAGAAGCGAUAUUCG	CGAATATCGCTTCTATCAGTAAGACGAGT	5	UGV-GENOME-0359377	59052	59080	GAATCTGT	GAAGAATG	29	-	https://genome.jgi.doe.gov/portal/IMG_VR/IMG_VR.home.html
Cas13f17-spacer_4	ACUCGUCUUACUGAUAGAAGCGAUAUUCG	CGAATATCGCTTCTATCAGTAAGACGAGT	5	UGV-GENOME-0358919	64633	64661	GAAACGGT	GAAGAATG	29	-	https://genome.jgi.doe.gov/portal/IMG_VR/IMG_VR.home.html
Cas13f17-spacer_4	ACUCGUCUUACUGAUAGAAGCGAUAUUCG	CGAATATCGCTTCTATCAGTAAGACGAGT	5	UGV-GENOME-0353976_1	59197	59225	GAAACGGT	GAAGAATG	29	-	https://genome.jgi.doe.gov/portal/IMG_VR/IMG_VR.home.html
Cas13f17-spacer_4	ACUCGUCUUACUGAUAGAAGCGAUAUUCG	CGAATATCGCTTCTATCAGTAAGACGAGT	5	UGV-GENOME-0365282	78882	78910	GAAACGGT	GAAGAATG	29	-	https://genome.jgi.doe.gov/portal/IMG_VR/IMG_VR.home.html
Cas13f17-spacer_4	ACUCGUCUUACUGAUAGAAGCGAUAUUCG	CGAATATCGCTTCTATCAGTAAGACGAGT	5	UGV-GENOME-0350014_1	58510	58538	GAAACGGT	GAAGAATG	29	-	https://genome.jgi.doe.gov/portal/IMG_VR/IMG_VR.home.html
Cas13f17-spacer_4	ACUCGUCUUACUGAUAGAAGCGAUAUUCG	CGAATATCGCTTCTATCAGTAAGACGAGT	5	UGV-GENOME-0352619	58136	58164	GAATCTGT	GAAGAATG	29	-	https://genome.jgi.doe.gov/portal/IMG_VR/IMG_VR.home.html
Cas13f17-spacer_4	ACUCGUCUUACUGAUAGAAGCGAUAUUCG	CGAATATCGCTTCTATCAGTAAGACGAGT	5	UGV-GENOME-0339024	47196	47224	GAAACGGT	GAAGAATG	29	-	https://genome.jgi.doe.gov/portal/IMG_VR/IMG_VR.home.html
Cas13f17-spacer_4	ACUCGUCUUACUGAUAGAAGCGAUAUUCG	CGAATATCGCTTCTATCAGTAAGACGAGT	5	UGV-GENOME-0343797	45815	45843	GAAACGGT	GAAGAATG	29	-	https://genome.jgi.doe.gov/portal/IMG_VR/IMG_VR.home.html
Cas13f17-spacer_4	ACUCGUCUUACUGAUAGAAGCGAUAUUCG	CGAATATCGCTTCTATCAGTAAGACGAGT	5	UGV-GENOME-0345580	48733	48761	GAATCCGT	AAAGAATG	29	-	https://genome.jgi.doe.gov/portal/IMG_VR/IMG_VR.home.html
Cas13f17-spacer_4	ACUCGUCUUACUGAUAGAAGCGAUAUUCG	CGAATATCGCTTCTATCAGTAAGACGAGT	5	UGV-GENOME-0347795	35079	35107	GAAACGGT	GAAGAATG	29	-	https://genome.jgi.doe.gov/portal/IMG_VR/IMG_VR.home.html
Cas13f17-spacer_4	ACUCGUCUUACUGAUAGAAGCGAUAUUCG	CGAATATCGCTTCTATCAGTAAGACGAGT	5	UGV-GENOME-0337376	44228	44256	GAAACGGT	GAAGAATG	29	-	https://genome.jgi.doe.gov/portal/IMG_VR/IMG_VR.home.html
Cas13f17-spacer_4	ACUCGUCUUACUGAUAGAAGCGAUAUUCG	CGAATATCGCTTCTATCAGTAAGACGAGT	5	UGV-GENOME-0337233	50248	50276	GAAACGGT	GAAGAATG	29	-	https://genome.jgi.doe.gov/portal/IMG_VR/IMG_VR.home.html
Cas13f17-spacer_4	ACUCGUCUUACUGAUAGAAGCGAUAUUCG	CGAATATCGCTTCTATCAGTAAGACGAGT	5	IMGVR_UViG_3300029672_000006|3300029672|Ga0243361_100259	31087	31115	GAAACGGT	GAAGAATG	29	-	https://img.jgi.doe.gov/cgi-bin/vr/main.cgi?section=ViralBrowse&page=uviginfo&uvig_id=IMGVR_UViG_3300029672_000006
Cas13f17-spacer_4	ACUCGUCUUACUGAUAGAAGCGAUAUUCG	CGAATATCGCTTCTATCAGTAAGACGAGT	5	UGV-GENOME-0334278	57628	57656	GAAACGGT	GAAGAATG	29	-	https://genome.jgi.doe.gov/portal/IMG_VR/IMG_VR.home.html
Cas13f17-spacer_4	ACUCGUCUUACUGAUAGAAGCGAUAUUCG	CGAATATCGCTTCTATCAGTAAGACGAGT	5	UGV-GENOME-0333785	37118	37146	GAATCCGT	GAAGAATG	29	-	https://genome.jgi.doe.gov/portal/IMG_VR/IMG_VR.home.html
Cas13f17-spacer_4	ACUCGUCUUACUGAUAGAAGCGAUAUUCG	CGAATATCGCTTCTATCAGTAAGACGAGT	5	UGV-GENOME-0325859	34903	34931	GAAACGGT	GAAGAATG	29	-	https://genome.jgi.doe.gov/portal/IMG_VR/IMG_VR.home.html
Cas13f17-spacer_4	ACUCGUCUUACUGAUAGAAGCGAUAUUCG	CGAATATCGCTTCTATCAGTAAGACGAGT	5	UGV-GENOME-0328388	35494	35522	GAAACGGT	GAAGAATG	29	-	https://genome.jgi.doe.gov/portal/IMG_VR/IMG_VR.home.html
Cas13f17-spacer_4	ACUCGUCUUACUGAUAGAAGCGAUAUUCG	CGAATATCGCTTCTATCAGTAAGACGAGT	5	UGV-GENOME-0325856	34903	34931	GAAACGGT	GAAGAATG	29	-	https://genome.jgi.doe.gov/portal/IMG_VR/IMG_VR.home.html
Cas13f17-spacer_4	ACUCGUCUUACUGAUAGAAGCGAUAUUCG	CGAATATCGCTTCTATCAGTAAGACGAGT	5	IMGVR_UViG_3300029185_000003|3300029185|Ga0168712_100152	86775	86803	GAAACGGT	GAAGAATG	29	-	https://img.jgi.doe.gov/cgi-bin/vr/main.cgi?section=ViralBrowse&page=uviginfo&uvig_id=IMGVR_UViG_3300029185_000003
Cas13f17-spacer_4	ACUCGUCUUACUGAUAGAAGCGAUAUUCG	CGAATATCGCTTCTATCAGTAAGACGAGT	5	IMGVR_UViG_3300029477_000003|3300029477|Ga0244129_100378	37578	37606	GAAACGGT	GAAGAATG	29	-	https://img.jgi.doe.gov/cgi-bin/vr/main.cgi?section=ViralBrowse&page=uviginfo&uvig_id=IMGVR_UViG_3300029477_000003
Cas13f17-spacer_4	ACUCGUCUUACUGAUAGAAGCGAUAUUCG	CGAATATCGCTTCTATCAGTAAGACGAGT	5	IMGVR_UViG_3300029492_000004|3300029492|Ga0244090_100360	24349	24377	GAAACGGT	GAAGAATG	29	-	https://img.jgi.doe.gov/cgi-bin/vr/main.cgi?section=ViralBrowse&page=uviginfo&uvig_id=IMGVR_UViG_3300029492_000004
Cas13f17-spacer_4	ACUCGUCUUACUGAUAGAAGCGAUAUUCG	CGAATATCGCTTCTATCAGTAAGACGAGT	5	IMGVR_UViG_3300029578_000003|3300029578|Ga0245007_100131	84419	84447	GAATCTGT	GAAGAATG	29	-	https://img.jgi.doe.gov/cgi-bin/vr/main.cgi?section=ViralBrowse&page=uviginfo&uvig_id=IMGVR_UViG_3300029578_000003
Cas13f17-spacer_5	ACGCCAGCGAUAGAAGUUUUUCAGCAGGGC	GCCTTGCTGAAAAACTTCTATCGCTGGCGT	2	IMGVR_UViG_3300004628_000001|3300004628|Ga0070399_1000342|2183-52623	20335	20306	GAAAACAT	GCGAAGAT	28	+	https://img.jgi.doe.gov/cgi-bin/vr/main.cgi?section=ViralBrowse&page=uviginfo&uvig_id=IMGVR_UViG_3300004628_000001
Cas13f17-spacer_6	GUCAGCUUCAUCUACUAAUACCAUAUCUA	TAGATATGGTATTAGTAGATGAAGCTGAC	0	DTR_620241	44319	44291	TTAGCTGG	ATCCATGA	29	+	https://genome.jgi.doe.gov/portal/IMG_VR/IMG_VR.home.html
Cas13f17-spacer_6	GUCAGCUUCAUCUACUAAUACCAUAUCUA	TAGATATGGTATTAGTAGATGAAGCTGAC	0	UGV-GENOME-0350595	44319	44291	TTAGCTGG	ATCCATGA	29	+	https://genome.jgi.doe.gov/portal/IMG_VR/IMG_VR.home.html
Cas13f17-spacer_7	CUUGUAAGGUUUUAGUAAAUACUUAUUCCA	TGGAATAAGTATTTGCTGAAACCTTACGAG	0	DTR_564982	42138	42167	AAAGGTGA	GCAAGCCT	24	-	https://genome.jgi.doe.gov/portal/IMG_VR/IMG_VR.home.html
Cas13f17-spacer_7	CUUGUAAGGUUUUAGUAAAUACUUAUUCCA	TGGAATAAGTATTTGCTGAAACCTTACGAG	0	UGV-GENOME-4433603	13212	13241	AAAGGTGA	GCAAGCCT	24	-	https://genome.jgi.doe.gov/portal/IMG_VR/IMG_VR.home.html
Cas13f17-spacer_7	CUUGUAAGGUUUUAGUAAAUACUUAUUCCA	TGGAATAAGTATTTGCTGAAACCTTACGAG	0	UGV-GENOME-4429185	52140	52169	AAAGGTGA	GCAAGCCT	24	-	https://genome.jgi.doe.gov/portal/IMG_VR/IMG_VR.home.html
Cas13f17-spacer_7	CUUGUAAGGUUUUAGUAAAUACUUAUUCCA	TGGAATAAGTATTTGCTGAAACCTTACGAG	0	DTR_529915	76869	76898	AAAGGTGA	GCAAGCCT	24	-	https://genome.jgi.doe.gov/portal/IMG_VR/IMG_VR.home.html
Cas13f17-spacer_7	CUUGUAAGGUUUUAGUAAAUACUUAUUCCA	TGGAATAAGTATTTGCTGAAACCTTACGAG	0	UGV-GENOME-0367914	42138	42167	AAAGGTGA	GCAAGCCT	24	-	https://genome.jgi.doe.gov/portal/IMG_VR/IMG_VR.home.html
Cas13f17-spacer_7	CUUGUAAGGUUUUAGUAAAUACUUAUUCCA	TGGAATAAGTATTTGCTGAAACCTTACGAG	0	UGV-GENOME-0367041	76869	76898	AAAGGTGA	GCAAGCCT	24	-	https://genome.jgi.doe.gov/portal/IMG_VR/IMG_VR.home.html
Cas13f17-spacer_7	CUUGUAAGGUUUUAGUAAAUACUUAUUCCA	TGGAATAAGTATTTGCTGAAACCTTACGAG	0	UGV-GENOME-0366621	95056	95085	AAAGGTGA	GCAAGCCT	24	-	https://genome.jgi.doe.gov/portal/IMG_VR/IMG_VR.home.html
Cas13f17-spacer_7	CUUGUAAGGUUUUAGUAAAUACUUAUUCCA	TGGAATAAGTATTTGCTGAAACCTTACGAG	0	UGV-GENOME-0346749	47365	47394	AAAGGTGA	GCAAGCCT	24	-	https://genome.jgi.doe.gov/portal/IMG_VR/IMG_VR.home.html
Cas13f17-spacer_7	CUUGUAAGGUUUUAGUAAAUACUUAUUCCA	TGGAATAAGTATTTGCTGAAACCTTACGAG	0	UGV-GENOME-0357815	58773	58802	AAAGGTGA	GCAAGCCT	24	-	https://genome.jgi.doe.gov/portal/IMG_VR/IMG_VR.home.html
Cas13f17-spacer_7	CUUGUAAGGUUUUAGUAAAUACUUAUUCCA	TGGAATAAGTATTTGCTGAAACCTTACGAG	0	UGV-GENOME-0355494	52547	52576	AAAGGTGA	GCAAGCCT	24	-	https://genome.jgi.doe.gov/portal/IMG_VR/IMG_VR.home.html
Cas13f17-spacer_7	CUUGUAAGGUUUUAGUAAAUACUUAUUCCA	TGGAATAAGTATTTGCTGAAACCTTACGAG	0	IMGVR_UViG_7000000484_000030|7000000484|SRS016018_WUGC_scaffold_13	56246	56275	AAAGGTGA	GCAAGCCT	24	-	https://img.jgi.doe.gov/cgi-bin/vr/main.cgi?section=ViralBrowse&page=uviginfo&uvig_id=IMGVR_UViG_7000000484_000030
Cas13f17-spacer_7	CUUGUAAGGUUUUAGUAAAUACUUAUUCCA	TGGAATAAGTATTTGCTGAAACCTTACGAG	0	UGV-GENOME-0335384	52140	52169	AAAGGTGA	GCAAGCCT	24	-	https://genome.jgi.doe.gov/portal/IMG_VR/IMG_VR.home.html
Cas13f17-spacer_7	CUUGUAAGGUUUUAGUAAAUACUUAUUCCA	TGGAATAAGTATTTGCTGAAACCTTACGAG	0	UGV-GENOME-0330542	28721	28750	AAAGGTGA	GCAAGCCT	24	-	https://genome.jgi.doe.gov/portal/IMG_VR/IMG_VR.home.html
Cas13f17-spacer_7	CUUGUAAGGUUUUAGUAAAUACUUAUUCCA	TGGAATAAGTATTTGCTGAAACCTTACGAG	0	IMGVR_UViG_3300008063_000001|3300008063|Ga0113867_100230	95112	95141	AAAGGTGA	GCAAGCCT	24	-	https://img.jgi.doe.gov/cgi-bin/vr/main.cgi?section=ViralBrowse&page=uviginfo&uvig_id=IMGVR_UViG_3300008063_000001
Cas13f17-spacer_7	CUUGUAAGGUUUUAGUAAAUACUUAUUCCA	TGGAATAAGTATTTGCTGAAACCTTACGAG	0	IMGVR_UViG_7000000107_000013|7000000107|C2758887	6281	6310	AAAGGTGA	GCAAGCCT	24	-	https://img.jgi.doe.gov/cgi-bin/vr/main.cgi?section=ViralBrowse&page=uviginfo&uvig_id=IMGVR_UViG_7000000107_000013
Cas13f17-spacer_7	CUUGUAAGGUUUUAGUAAAUACUUAUUCCA	TGGAATAAGTATTTGCTGAAACCTTACGAG	0	UGV-GENOME-0366633	5107	5078	AAAGGTGA	GCAAGCCT	24	+	https://genome.jgi.doe.gov/portal/IMG_VR/IMG_VR.home.html
Cas13f17-spacer_7	CUUGUAAGGUUUUAGUAAAUACUUAUUCCA	TGGAATAAGTATTTGCTGAAACCTTACGAG	0	UGV-GENOME-0363599	59183	59154	AAAGGTGA	GCAAGCCT	24	+	https://genome.jgi.doe.gov/portal/IMG_VR/IMG_VR.home.html
Cas13f17-spacer_7	CUUGUAAGGUUUUAGUAAAUACUUAUUCCA	TGGAATAAGTATTTGCTGAAACCTTACGAG	0	UGV-GENOME-0365621	48257	48228	AAAGGTGA	GCAAGCCT	24	+	https://genome.jgi.doe.gov/portal/IMG_VR/IMG_VR.home.html
Cas13f17-spacer_7	CUUGUAAGGUUUUAGUAAAUACUUAUUCCA	TGGAATAAGTATTTGCTGAAACCTTACGAG	0	UGV-GENOME-0326060_1	17574	17545	AAAGGTGA	GCAAGCCT	24	+	https://genome.jgi.doe.gov/portal/IMG_VR/IMG_VR.home.html
Cas13f17-spacer_7	CUUGUAAGGUUUUAGUAAAUACUUAUUCCA	TGGAATAAGTATTTGCTGAAACCTTACGAG	0	UGV-GENOME-0358926	32354	32325	AAAGGTGA	GCAAGCCT	24	+	https://genome.jgi.doe.gov/portal/IMG_VR/IMG_VR.home.html
Cas13f17-spacer_7	CUUGUAAGGUUUUAGUAAAUACUUAUUCCA	TGGAATAAGTATTTGCTGAAACCTTACGAG	0	IMGVR_UViG_3300007105_000029|3300007105|Ga0102630_101185|1-16742	11724	11695	AAAGGTGA	GCAAGCCT	24	+	https://img.jgi.doe.gov/cgi-bin/vr/main.cgi?section=ViralBrowse&page=uviginfo&uvig_id=IMGVR_UViG_3300007105_000029
Cas13f17-spacer_7	CUUGUAAGGUUUUAGUAAAUACUUAUUCCA	TGGAATAAGTATTTGCTGAAACCTTACGAG	0	UGV-GENOME-0313945	41324	41295	AAAGGTGA	GCAAGCCT	24	+	https://genome.jgi.doe.gov/portal/IMG_VR/IMG_VR.home.html
Cas13f17-spacer_8	ACGCUUUGAUUUUCGACAAUCUUUGUUGCC	AGCAACGAAAATTGTCGAAAATGAAAGCGT	1	IMGVR_UViG_3300029590_000078|3300029590|Ga0245099_1005967	3200	3229	ACAAGCAA	GCACTTCC	22	-	https://img.jgi.doe.gov/cgi-bin/vr/main.cgi?section=ViralBrowse&page=uviginfo&uvig_id=IMGVR_UViG_3300029590_000078
Cas13f17-spacer_8	ACGCUUUGAUUUUCGACAAUCUUUGUUGCC	CGCAACAAAGATTGTCGCAAATCAAGGCGG	1	Station189_MES_ALL_assembly_NODE_2808_length_24823_cov_13.043564	5564	5593	TACGCGTA	ATGCAAGC	22	-	https://genome.jgi.doe.gov/portal/IMG_VR/IMG_VR.home.html
Cas13f17-spacer_8	ACGCUUUGAUUUUCGACAAUCUUUGUUGCC	AGCAACGAAAATTGTCGAAAATGAAAGCGT	1	IMGVR_UViG_3300029037_000005|3300029037|Ga0169705_100236	46177	46206	ACAAGCAA	GCACTTCC	22	-	https://img.jgi.doe.gov/cgi-bin/vr/main.cgi?section=ViralBrowse&page=uviginfo&uvig_id=IMGVR_UViG_3300029037_000005
Cas13f17-spacer_8	ACGCUUUGAUUUUCGACAAUCUUUGUUGCC	AGCAACGAAAATTGTCGAAAATGAAAGCGT	1	IMGVR_UViG_3300007298_000045|3300007298|Ga0104838_100943	1852	1823	ACAAGCAA	GCACTTCC	22	+	https://img.jgi.doe.gov/cgi-bin/vr/main.cgi?section=ViralBrowse&page=uviginfo&uvig_id=IMGVR_UViG_3300007298_000045
Cas13f17-spacer_8	ACGCUUUGAUUUUCGACAAUCUUUGUUGCC	AGCAACGAAAATTGTCGAAAATGAAAGCGT	1	IMGVR_UViG_3300029485_000035|3300029485|Ga0244147_101826	617	588	ACAAGCAA	GCACTTCC	22	+	https://img.jgi.doe.gov/cgi-bin/vr/main.cgi?section=ViralBrowse&page=uviginfo&uvig_id=IMGVR_UViG_3300029485_000035
Cas13f18-spacer_1	UAAAGCUUUGGAAUUACUAUGUCAAAAAA	TTTTTTGACATAGAAATTCCCAAGCTTGA	3	IMGVR_UViG_3300025546_000005|3300025546|Ga0209225_1001142	14303	14331	GCCTAAGC	TTCTTGGA	23	-	https://img.jgi.doe.gov/cgi-bin/vr/main.cgi?section=ViralBrowse&page=uviginfo&uvig_id=IMGVR_UViG_3300025546_000005
Cas13f18-spacer_1	UAAAGCUUUGGAAUUACUAUGUCAAAAAA	TTTTTTGACATAGAAATTCCCAAGCTTGA	3	IMGVR_UViG_3300017461_000009|3300017461|Ga0187309_12089|1-18516	11379	11407	GCCTAAGC	TTCTTGGA	23	-	https://img.jgi.doe.gov/cgi-bin/vr/main.cgi?section=ViralBrowse&page=uviginfo&uvig_id=IMGVR_UViG_3300017461_000009
Cas13f18-spacer_2	GGGAGCUAUCCCACAACAAAAAAAAAGGG	CCCTTTTTTCTTGTTGTGGGATAGCTCTC	0	IMGVR_UViG_3300028410_000020|3300028410|Ga0306866_1000058	33844	33816	TTTCGTTT	GACAATTC	25	+	https://img.jgi.doe.gov/cgi-bin/vr/main.cgi?section=ViralBrowse&page=uviginfo&uvig_id=IMGVR_UViG_3300028410_000020
Cas13f18-spacer_2	GGGAGCUAUCCCACAACAAAAAAAAAGGG	CCCTTTTTTCTTGTTGTGGGATAGCTCTC	0	IMGVR_UViG_3300028375_000001|3300028375|Ga0306865_1000082	33844	33816	TTTCGTTT	GACAATTC	25	+	https://img.jgi.doe.gov/cgi-bin/vr/main.cgi?section=ViralBrowse&page=uviginfo&uvig_id=IMGVR_UViG_3300028375_000001
Cas13f18-spacer_2	GGGAGCUAUCCCACAACAAAAAAAAAGGG	CCCTTTTTTCTTGTTGTGGGATAGCTCTC	0	IMGVR_UViG_3300012271_000016|3300012271|Ga0136555_1000042	33829	33801	TTTCGTTT	GACAATTC	25	+	https://img.jgi.doe.gov/cgi-bin/vr/main.cgi?section=ViralBrowse&page=uviginfo&uvig_id=IMGVR_UViG_3300012271_000016
Cas13f18-spacer_2	GGGAGCUAUCCCACAACAAAAAAAAAGGG	CCCTTTTTTCTTGTTGTGGGATAGCTCTC	0	IMGVR_UViG_3300012032_000001|3300012032|Ga0136554_1000058	33841	33813	TTTCGTTT	GACAATTC	25	+	https://img.jgi.doe.gov/cgi-bin/vr/main.cgi?section=ViralBrowse&page=uviginfo&uvig_id=IMGVR_UViG_3300012032_000001
Cas13f19-spacer_1	GGCUUGGUUAUAAUCUUUUCAGGUAUAGAA	TTCCATACCTGAAAAGATTATAACCAAGCC	2	IMGVR_UViG_3300031398_000044|3300031398|Ga0307979_1003543	3204	3175	CTTAAACT	ACTGGTAT	28	+	https://img.jgi.doe.gov/cgi-bin/vr/main.cgi?section=ViralBrowse&page=uviginfo&uvig_id=IMGVR_UViG_3300031398_000044
Cas13f19-spacer_1	GGCUUGGUUAUAAUCUUUUCAGGUAUAGAA	TTCCATACCTGAAAAGATTATAACCAAGCC	2	IMGVR_UViG_3300031223_000035|3300031223|Ga0307981_1000874	13702	13673	CTTAAACT	ACTGGTAT	28	+	https://img.jgi.doe.gov/cgi-bin/vr/main.cgi?section=ViralBrowse&page=uviginfo&uvig_id=IMGVR_UViG_3300031223_000035
Cas13f19-spacer_1	GGCUUGGUUAUAAUCUUUUCAGGUAUAGAA	TTCCATACCTGAAAAGATTATAACCAAGCC	2	IMGVR_UViG_3300031216_000095|3300031216|Ga0307980_1000455	2292	2263	CTTAAACT	ACTGGTAT	28	+	https://img.jgi.doe.gov/cgi-bin/vr/main.cgi?section=ViralBrowse&page=uviginfo&uvig_id=IMGVR_UViG_3300031216_000095
Cas13f19-spacer_1	GGCUUGGUUAUAAUCUUUUCAGGUAUAGAA	TTCCATACCTGAAAAGATTATAACCAAGCC	2	IMGVR_UViG_3300031403_000033|3300031403|Ga0307933_1000740	26402	26431	CTTAAACT	ACTGGTAT	28	-	https://img.jgi.doe.gov/cgi-bin/vr/main.cgi?section=ViralBrowse&page=uviginfo&uvig_id=IMGVR_UViG_3300031403_000033
Cas13f19-spacer_1	GGCUUGGUUAUAAUCUUUUCAGGUAUAGAA	TTCCATACCTGAAAAGATTATAACCAAGCC	2	IMGVR_UViG_3300028375_000035|3300028375|Ga0306865_1000962	2952	2923	CTTAAACT	ACTGGTAT	28	+	https://img.jgi.doe.gov/cgi-bin/vr/main.cgi?section=ViralBrowse&page=uviginfo&uvig_id=IMGVR_UViG_3300028375_000035
Cas13f19-spacer_1	GGCUUGGUUAUAAUCUUUUCAGGUAUAGAA	TTCCATACCTGAAAAGATTATAACCAAGCC	2	IMGVR_UViG_3300028410_000038|3300028410|Ga0306866_1000117	15524	15553	CTTAAACT	ACTGGTAT	28	-	https://img.jgi.doe.gov/cgi-bin/vr/main.cgi?section=ViralBrowse&page=uviginfo&uvig_id=IMGVR_UViG_3300028410_000038
Cas13f19-spacer_1	GGCUUGGUUAUAAUCUUUUCAGGUAUAGAA	TTCCATACCTGAAAAGATTATAACCAAGCC	2	IMGVR_UViG_3300031269_000125|3300031269|Ga0307983_1000604	16376	16405	CTTAAACT	ACTGGTAT	28	-	https://img.jgi.doe.gov/cgi-bin/vr/main.cgi?section=ViralBrowse&page=uviginfo&uvig_id=IMGVR_UViG_3300031269_000125
Cas13f19-spacer_1	GGCUUGGUUAUAAUCUUUUCAGGUAUAGAA	TTCCATACCTGAAAAGATTATAACCAAGCC	2	IMGVR_UViG_3300031329_000030|3300031329|Ga0307934_1000917	15145	15174	CTTAAACT	ACTGGTAT	28	-	https://img.jgi.doe.gov/cgi-bin/vr/main.cgi?section=ViralBrowse&page=uviginfo&uvig_id=IMGVR_UViG_3300031329_000030
Cas13f19-spacer_1	GGCUUGGUUAUAAUCUUUUCAGGUAUAGAA	TTCCATACCTGAAAAGATTATAACCAAGCC	2	IMGVR_UViG_3300028408_000026|3300028408|Ga0306864_1002827	3236	3265	CTTAAACT	ACTGGTAT	28	-	https://img.jgi.doe.gov/cgi-bin/vr/main.cgi?section=ViralBrowse&page=uviginfo&uvig_id=IMGVR_UViG_3300028408_000026
Cas13f19-spacer_11	AUUAAUUCGUAUUGAUACCCUAAAUCGGUA	TACCGATTTAGGGTATAAATACGAATTAAT	3	IMGVR_UViG_3300028410_000017|3300028410|Ga0306866_1000051	32742	32771	TAATTAAT	TTATCAAA	28	-	https://img.jgi.doe.gov/cgi-bin/vr/main.cgi?section=ViralBrowse&page=uviginfo&uvig_id=IMGVR_UViG_3300028410_000017
Cas13f19-spacer_11	AUUAAUUCGUAUUGAUACCCUAAAUCGGUA	TACCGATTTAGGGTATAAATACGAATTAAT	3	IMGVR_UViG_3300012271_000033|3300012271|Ga0136555_1000084	28424	28453	TAATTAAT	TTATCAAA	28	-	https://img.jgi.doe.gov/cgi-bin/vr/main.cgi?section=ViralBrowse&page=uviginfo&uvig_id=IMGVR_UViG_3300012271_000033
Cas13f19-spacer_12	GUCUACUGCAUUUGCAUUCUCAACUUGCUU	AATCAAGTTGAGAATGCAAATGCAGTAGTT	3	IMGVR_UViG_3300028412_000019|3300028412|Ga0306910_1000295	4069	4040	CAATTATT	AAATGGTA	24	+	https://img.jgi.doe.gov/cgi-bin/vr/main.cgi?section=ViralBrowse&page=uviginfo&uvig_id=IMGVR_UViG_3300028412_000019
Cas13f19-spacer_12	GUCUACUGCAUUUGCAUUCUCAACUUGCUU	AATCAAGTTGAGAATGCAAATGCAGTAGTT	3	IMGVR_UViG_3300028405_000015|3300028405|Ga0306909_100111	24059	24088	CAATTATT	AAATGGTA	24	-	https://img.jgi.doe.gov/cgi-bin/vr/main.cgi?section=ViralBrowse&page=uviginfo&uvig_id=IMGVR_UViG_3300028405_000015
Cas13f19-spacer_12	GUCUACUGCAUUUGCAUUCUCAACUUGCUU	AATCAAGTTGAGAATGCAAATGCAGTAGTT	3	IMGVR_UViG_3300012036_000017|3300012036|Ga0136600_1000286	3870	3841	CAATTATT	AAATGGTA	24	+	https://img.jgi.doe.gov/cgi-bin/vr/main.cgi?section=ViralBrowse&page=uviginfo&uvig_id=IMGVR_UViG_3300012036_000017
Cas13f19-spacer_12	GUCUACUGCAUUUGCAUUCUCAACUUGCUU	AATCAAGTTGAGAATGCAAATGCAGTAGTT	3	IMGVR_UViG_3300012128_000005|3300012128|Ga0136582_1000354	4103	4074	CAATTATT	AAATGGTA	24	+	https://img.jgi.doe.gov/cgi-bin/vr/main.cgi?section=ViralBrowse&page=uviginfo&uvig_id=IMGVR_UViG_3300012128_000005
Cas13f19-spacer_13	AACUACUGCAUUUGCAUUCUCAACUUGCUU	AATCAAGTTGAGAATGCAAATGCAGTAGTT	3	IMGVR_UViG_3300028412_000019|3300028412|Ga0306910_1000295	4069	4040	CAATTATT	AAATGGTA	28	+	https://img.jgi.doe.gov/cgi-bin/vr/main.cgi?section=ViralBrowse&page=uviginfo&uvig_id=IMGVR_UViG_3300028412_000019
Cas13f19-spacer_13	AACUACUGCAUUUGCAUUCUCAACUUGCUU	AATCAAGTTGAGAATGCAAATGCAGTAGTT	3	IMGVR_UViG_3300012036_000017|3300012036|Ga0136600_1000286	3870	3841	CAATTATT	AAATGGTA	28	+	https://img.jgi.doe.gov/cgi-bin/vr/main.cgi?section=ViralBrowse&page=uviginfo&uvig_id=IMGVR_UViG_3300012036_000017
Cas13f19-spacer_13	AACUACUGCAUUUGCAUUCUCAACUUGCUU	AATCAAGTTGAGAATGCAAATGCAGTAGTT	3	IMGVR_UViG_3300012128_000005|3300012128|Ga0136582_1000354	4103	4074	CAATTATT	AAATGGTA	28	+	https://img.jgi.doe.gov/cgi-bin/vr/main.cgi?section=ViralBrowse&page=uviginfo&uvig_id=IMGVR_UViG_3300012128_000005
Cas13f19-spacer_13	AACUACUGCAUUUGCAUUCUCAACUUGCUU	AATCAAGTTGAGAATGCAAATGCAGTAGTT	3	IMGVR_UViG_3300028405_000015|3300028405|Ga0306909_100111	24059	24088	CAATTATT	AAATGGTA	28	-	https://img.jgi.doe.gov/cgi-bin/vr/main.cgi?section=ViralBrowse&page=uviginfo&uvig_id=IMGVR_UViG_3300028405_000015
Cas13f19-spacer_14	UGCUUUGAAAAUGUAUGUUGUGAAGGUUGC	GCAACCTTCACAACATACACTTTCAAAGCA	2	IMGVR_UViG_3300012271_000065|3300012271|Ga0136555_1000254	18667	18638	GAAATTCA	TATAGCCT	28	+	https://img.jgi.doe.gov/cgi-bin/vr/main.cgi?section=ViralBrowse&page=uviginfo&uvig_id=IMGVR_UViG_3300012271_000065
Cas13f19-spacer_14	UGCUUUGAAAAUGUAUGUUGUGAAGGUUGC	GCAACCTTCACAACATACACTTTCAAAGCA	2	IMGVR_UViG_3300028410_000002|3300028410|Ga0306866_1000074	1295	1324	GAAATTCA	TATAGCCT	28	-	https://img.jgi.doe.gov/cgi-bin/vr/main.cgi?section=ViralBrowse&page=uviginfo&uvig_id=IMGVR_UViG_3300028410_000002
Cas13f19-spacer_16	GCUAUAAAGGGGAUAAAAGUAAACGCAUUG	TAATGCGTTTACTTTTATCCCCTTTATAGC	1	IMGVR_UViG_3300031704_000025|3300031704|Ga0307943_1000925	6092	6063	TCAAAATC	AACTCTTT	28	+	https://img.jgi.doe.gov/cgi-bin/vr/main.cgi?section=ViralBrowse&page=uviginfo&uvig_id=IMGVR_UViG_3300031704_000025
Cas13f19-spacer_16	GCUAUAAAGGGGAUAAAAGUAAACGCAUUG	TAATGCGTTTACTTTTATCCCCTTTATAGC	1	IMGVR_UViG_3300031684_000003|3300031684|Ga0307946_1000191	31693	31722	TCAAAATC	AACTCTTT	28	-	https://img.jgi.doe.gov/cgi-bin/vr/main.cgi?section=ViralBrowse&page=uviginfo&uvig_id=IMGVR_UViG_3300031684_000003
Cas13f19-spacer_16	GCUAUAAAGGGGAUAAAAGUAAACGCAUUG	TAATGCGTTTACTTTTATCCCCTTTATAGC	1	IMGVR_UViG_3300031613_000027|3300031613|Ga0307978_1001027	4873	4902	TCAAAATC	AACTCTTT	28	-	https://img.jgi.doe.gov/cgi-bin/vr/main.cgi?section=ViralBrowse&page=uviginfo&uvig_id=IMGVR_UViG_3300031613_000027
Cas13f19-spacer_16	GCUAUAAAGGGGAUAAAAGUAAACGCAUUG	TAATGCGTTTACTTTTATCCCCTTTATAGC	1	IMGVR_UViG_3300031600_000120|3300031600|Ga0307930_1005274	2551	2580	TCAAAATC	AACTCTTT	28	-	https://img.jgi.doe.gov/cgi-bin/vr/main.cgi?section=ViralBrowse&page=uviginfo&uvig_id=IMGVR_UViG_3300031600_000120
Cas13f19-spacer_16	GCUAUAAAGGGGAUAAAAGUAAACGCAUUG	TAATGCGTTTACTTTTATCCCCTTTATAGC	1	IMGVR_UViG_3300031397_000005|3300031397|Ga0307960_1000159	31693	31722	TCAAAATC	AACTCTTT	28	-	https://img.jgi.doe.gov/cgi-bin/vr/main.cgi?section=ViralBrowse&page=uviginfo&uvig_id=IMGVR_UViG_3300031397_000005
Cas13f19-spacer_16	GCUAUAAAGGGGAUAAAAGUAAACGCAUUG	TAATGCGTTTACTTTTATCCCCTTTATAGC	1	IMGVR_UViG_3300031396_000004|3300031396|Ga0307944_1000143	32759	32788	TCAAAATC	AACTCTTT	28	-	https://img.jgi.doe.gov/cgi-bin/vr/main.cgi?section=ViralBrowse&page=uviginfo&uvig_id=IMGVR_UViG_3300031396_000004
Cas13f19-spacer_16	GCUAUAAAGGGGAUAAAAGUAAACGCAUUG	TAATGCGTTTACTTTTATCCCCTTTATAGC	1	IMGVR_UViG_3300031404_000004|3300031404|Ga0307945_1000188	31693	31722	TCAAAATC	AACTCTTT	28	-	https://img.jgi.doe.gov/cgi-bin/vr/main.cgi?section=ViralBrowse&page=uviginfo&uvig_id=IMGVR_UViG_3300031404_000004
Cas13f19-spacer_16	GCUAUAAAGGGGAUAAAAGUAAACGCAUUG	TAATGCGTTTACTTTTATCCCCTTTATAGC	1	IMGVR_UViG_3300031395_000087|3300031395|Ga0307957_1002951	738	767	TCAAAATC	AACTCTTT	28	-	https://img.jgi.doe.gov/cgi-bin/vr/main.cgi?section=ViralBrowse&page=uviginfo&uvig_id=IMGVR_UViG_3300031395_000087
Cas13f19-spacer_16	GCUAUAAAGGGGAUAAAAGUAAACGCAUUG	TAATGCGTTTACTTTTATCCCCTTTATAGC	1	IMGVR_UViG_3300031394_000045|3300031394|Ga0307963_1004612	4831	4860	TCAAAATC	AACTCTTT	28	-	https://img.jgi.doe.gov/cgi-bin/vr/main.cgi?section=ViralBrowse&page=uviginfo&uvig_id=IMGVR_UViG_3300031394_000045
Cas13f19-spacer_16	GCUAUAAAGGGGAUAAAAGUAAACGCAUUG	TAATGCGTTTACTTTTATCCCCTTTATAGC	1	IMGVR_UViG_3300031392_000006|3300031392|Ga0307975_1000165	31649	31678	TCAAAATC	AACTCTTT	28	-	https://img.jgi.doe.gov/cgi-bin/vr/main.cgi?section=ViralBrowse&page=uviginfo&uvig_id=IMGVR_UViG_3300031392_000006
Cas13f19-spacer_16	GCUAUAAAGGGGAUAAAAGUAAACGCAUUG	TAATGCGTTTACTTTTATCCCCTTTATAGC	1	IMGVR_UViG_3300031382_000134|3300031382|Ga0307971_1004166	3015	3044	TCAAAATC	AACTCTTT	28	-	https://img.jgi.doe.gov/cgi-bin/vr/main.cgi?section=ViralBrowse&page=uviginfo&uvig_id=IMGVR_UViG_3300031382_000134
Cas13f19-spacer_16	GCUAUAAAGGGGAUAAAAGUAAACGCAUUG	TAATGCGTTTACTTTTATCCCCTTTATAGC	1	IMGVR_UViG_3300031343_000013|3300031343|Ga0307952_1000791	6092	6063	TCAAAATC	AACTCTTT	28	+	https://img.jgi.doe.gov/cgi-bin/vr/main.cgi?section=ViralBrowse&page=uviginfo&uvig_id=IMGVR_UViG_3300031343_000013
Cas13f19-spacer_16	GCUAUAAAGGGGAUAAAAGUAAACGCAUUG	TAATGCGTTTACTTTTATCCCCTTTATAGC	1	IMGVR_UViG_3300031391_000102|3300031391|Ga0307954_1005575	3015	3044	TCAAAATC	AACTCTTT	28	-	https://img.jgi.doe.gov/cgi-bin/vr/main.cgi?section=ViralBrowse&page=uviginfo&uvig_id=IMGVR_UViG_3300031391_000102
Cas13f19-spacer_16	GCUAUAAAGGGGAUAAAAGUAAACGCAUUG	TAATGCGTTTACTTTTATCCCCTTTATAGC	1	IMGVR_UViG_3300031339_000194|3300031339|Ga0307932_1002223	1262	1291	TCAAAATC	AACTCTTT	28	-	https://img.jgi.doe.gov/cgi-bin/vr/main.cgi?section=ViralBrowse&page=uviginfo&uvig_id=IMGVR_UViG_3300031339_000194
Cas13f19-spacer_16	GCUAUAAAGGGGAUAAAAGUAAACGCAUUG	TAATGCGTTTACTTTTATCCCCTTTATAGC	1	IMGVR_UViG_3300031335_000030|3300031335|Ga0307951_1001613	6092	6063	TCAAAATC	AACTCTTT	28	+	https://img.jgi.doe.gov/cgi-bin/vr/main.cgi?section=ViralBrowse&page=uviginfo&uvig_id=IMGVR_UViG_3300031335_000030
Cas13f19-spacer_16	GCUAUAAAGGGGAUAAAAGUAAACGCAUUG	TAATGCGTTTACTTTTATCCCCTTTATAGC	1	IMGVR_UViG_3300031225_000084|3300031225|Ga0307942_1011964	2008	1979	TCAAAATC	AACTCTTT	28	+	https://img.jgi.doe.gov/cgi-bin/vr/main.cgi?section=ViralBrowse&page=uviginfo&uvig_id=IMGVR_UViG_3300031225_000084
Cas13f19-spacer_16	GCUAUAAAGGGGAUAAAAGUAAACGCAUUG	TAATGCGTTTACTTTTATCCCCTTTATAGC	1	IMGVR_UViG_3300031333_000048|3300031333|Ga0307936_1001473	5332	5361	TCAAAATC	AACTCTTT	28	-	https://img.jgi.doe.gov/cgi-bin/vr/main.cgi?section=ViralBrowse&page=uviginfo&uvig_id=IMGVR_UViG_3300031333_000048
Cas13f19-spacer_16	GCUAUAAAGGGGAUAAAAGUAAACGCAUUG	TAATGCGTTTACTTTTATCCCCTTTATAGC	1	IMGVR_UViG_3300031243_000110|3300031243|Ga0307970_1004050	554	583	TCAAAATC	AACTCTTT	28	-	https://img.jgi.doe.gov/cgi-bin/vr/main.cgi?section=ViralBrowse&page=uviginfo&uvig_id=IMGVR_UViG_3300031243_000110
Cas13f19-spacer_16	GCUAUAAAGGGGAUAAAAGUAAACGCAUUG	TAATGCGTTTACTTTTATCCCCTTTATAGC	1	IMGVR_UViG_3300031334_000039|3300031334|Ga0307969_1001587	4912	4941	TCAAAATC	AACTCTTT	28	-	https://img.jgi.doe.gov/cgi-bin/vr/main.cgi?section=ViralBrowse&page=uviginfo&uvig_id=IMGVR_UViG_3300031334_000039
Cas13f19-spacer_16	GCUAUAAAGGGGAUAAAAGUAAACGCAUUG	TAATGCGTTTACTTTTATCCCCTTTATAGC	1	IMGVR_UViG_3300031224_000089|3300031224|Ga0307982_1006873	2551	2580	TCAAAATC	AACTCTTT	28	-	https://img.jgi.doe.gov/cgi-bin/vr/main.cgi?section=ViralBrowse&page=uviginfo&uvig_id=IMGVR_UViG_3300031224_000089
Cas13f19-spacer_16	GCUAUAAAGGGGAUAAAAGUAAACGCAUUG	TAATGCGTTTACTTTTATCCCCTTTATAGC	1	IMGVR_UViG_3300031223_000035|3300031223|Ga0307981_1000874	6571	6542	TCAAAATC	AACTCTTT	28	+	https://img.jgi.doe.gov/cgi-bin/vr/main.cgi?section=ViralBrowse&page=uviginfo&uvig_id=IMGVR_UViG_3300031223_000035
Cas13f19-spacer_16	GCUAUAAAGGGGAUAAAAGUAAACGCAUUG	TAATGCGTTTACTTTTATCCCCTTTATAGC	1	IMGVR_UViG_3300031222_000066|3300031222|Ga0307972_1001970	4693	4722	TCAAAATC	AACTCTTT	28	-	https://img.jgi.doe.gov/cgi-bin/vr/main.cgi?section=ViralBrowse&page=uviginfo&uvig_id=IMGVR_UViG_3300031222_000066
Cas13f19-spacer_16	GCUAUAAAGGGGAUAAAAGUAAACGCAUUG	TAATGCGTTTACTTTTATCCCCTTTATAGC	1	IMGVR_UViG_3300031218_000009|3300031218|Ga0307976_1000301	6092	6063	TCAAAATC	AACTCTTT	28	+	https://img.jgi.doe.gov/cgi-bin/vr/main.cgi?section=ViralBrowse&page=uviginfo&uvig_id=IMGVR_UViG_3300031218_000009
Cas13f19-spacer_16	GCUAUAAAGGGGAUAAAAGUAAACGCAUUG	TAATGCGTTTACTTTTATCCCCTTTATAGC	1	IMGVR_UViG_3300031219_000032|3300031219|Ga0307973_1001312	6092	6063	TCAAAATC	AACTCTTT	28	+	https://img.jgi.doe.gov/cgi-bin/vr/main.cgi?section=ViralBrowse&page=uviginfo&uvig_id=IMGVR_UViG_3300031219_000032
Cas13f19-spacer_16	GCUAUAAAGGGGAUAAAAGUAAACGCAUUG	TAATGCGTTTACTTTTATCCCCTTTATAGC	1	IMGVR_UViG_3300031220_000073|3300031220|Ga0307939_1002134	3364	3393	TCAAAATC	AACTCTTT	28	-	https://img.jgi.doe.gov/cgi-bin/vr/main.cgi?section=ViralBrowse&page=uviginfo&uvig_id=IMGVR_UViG_3300031220_000073
Cas13f19-spacer_16	GCUAUAAAGGGGAUAAAAGUAAACGCAUUG	TAATGCGTTTACTTTTATCCCCTTTATAGC	1	IMGVR_UViG_3300031217_000088|3300031217|Ga0307940_1002958	2551	2580	TCAAAATC	AACTCTTT	28	-	https://img.jgi.doe.gov/cgi-bin/vr/main.cgi?section=ViralBrowse&page=uviginfo&uvig_id=IMGVR_UViG_3300031217_000088
Cas13f19-spacer_16	GCUAUAAAGGGGAUAAAAGUAAACGCAUUG	TAATGCGTTTACTTTTATCCCCTTTATAGC	1	IMGVR_UViG_3300031213_000088|3300031213|Ga0307937_1002028	6092	6063	TCAAAATC	AACTCTTT	28	+	https://img.jgi.doe.gov/cgi-bin/vr/main.cgi?section=ViralBrowse&page=uviginfo&uvig_id=IMGVR_UViG_3300031213_000088
Cas13f19-spacer_16	GCUAUAAAGGGGAUAAAAGUAAACGCAUUG	TAATGCGTTTACTTTTATCCCCTTTATAGC	1	IMGVR_UViG_3300031212_000088|3300031212|Ga0307959_1001968	6092	6063	TCAAAATC	AACTCTTT	28	+	https://img.jgi.doe.gov/cgi-bin/vr/main.cgi?section=ViralBrowse&page=uviginfo&uvig_id=IMGVR_UViG_3300031212_000088
Cas13f19-spacer_16	GCUAUAAAGGGGAUAAAAGUAAACGCAUUG	TAATGCGTTTACTTTTATCCCCTTTATAGC	1	IMGVR_UViG_3300031210_000032|3300031210|Ga0307964_1001113	6092	6063	TCAAAATC	AACTCTTT	28	+	https://img.jgi.doe.gov/cgi-bin/vr/main.cgi?section=ViralBrowse&page=uviginfo&uvig_id=IMGVR_UViG_3300031210_000032
Cas13f19-spacer_16	GCUAUAAAGGGGAUAAAAGUAAACGCAUUG	TAATGCGTTTACTTTTATCCCCTTTATAGC	1	IMGVR_UViG_3300031211_000077|3300031211|Ga0307974_1002638	6092	6063	TCAAAATC	AACTCTTT	28	+	https://img.jgi.doe.gov/cgi-bin/vr/main.cgi?section=ViralBrowse&page=uviginfo&uvig_id=IMGVR_UViG_3300031211_000077
Cas13f19-spacer_16	GCUAUAAAGGGGAUAAAAGUAAACGCAUUG	TAATGCGTTTACTTTTATCCCCTTTATAGC	1	IMGVR_UViG_3300031209_000066|3300031209|Ga0307955_1001906	6092	6063	TCAAAATC	AACTCTTT	28	+	https://img.jgi.doe.gov/cgi-bin/vr/main.cgi?section=ViralBrowse&page=uviginfo&uvig_id=IMGVR_UViG_3300031209_000066
Cas13f19-spacer_16	GCUAUAAAGGGGAUAAAAGUAAACGCAUUG	TAATGCGTTTACTTTTATCCCCTTTATAGC	1	IMGVR_UViG_3300028410_000038|3300028410|Ga0306866_1000117	22655	22684	TCAAAATC	AACTCTTT	28	-	https://img.jgi.doe.gov/cgi-bin/vr/main.cgi?section=ViralBrowse&page=uviginfo&uvig_id=IMGVR_UViG_3300028410_000038
Cas13f19-spacer_16	GCUAUAAAGGGGAUAAAAGUAAACGCAUUG	TAATGCGTTTACTTTTATCCCCTTTATAGC	1	IMGVR_UViG_3300028408_000007|3300028408|Ga0306864_1000330	2529	2558	TCAAAATC	AACTCTTT	28	-	https://img.jgi.doe.gov/cgi-bin/vr/main.cgi?section=ViralBrowse&page=uviginfo&uvig_id=IMGVR_UViG_3300028408_000007
Cas13f19-spacer_16	GCUAUAAAGGGGAUAAAAGUAAACGCAUUG	TAATGCGTTTACTTTTATCCCCTTTATAGC	1	IMGVR_UViG_3300028375_000027|3300028375|Ga0306865_1000687	7134	7105	TCAAAATC	AACTCTTT	28	+	https://img.jgi.doe.gov/cgi-bin/vr/main.cgi?section=ViralBrowse&page=uviginfo&uvig_id=IMGVR_UViG_3300028375_000027
Cas13f19-spacer_16	GCUAUAAAGGGGAUAAAAGUAAACGCAUUG	TAATGCGTTTACTTTTATCCCCTTTATAGC	1	IMGVR_UViG_3300012271_000195|3300012271|Ga0136555_1002059	5039	5010	TCAAAATC	AACTCTTT	28	+	https://img.jgi.doe.gov/cgi-bin/vr/main.cgi?section=ViralBrowse&page=uviginfo&uvig_id=IMGVR_UViG_3300012271_000195
Cas13f19-spacer_16	GCUAUAAAGGGGAUAAAAGUAAACGCAUUG	TAATGCGTTTACTTTTATCCCCTTTATAGC	1	IMGVR_UViG_3300028363_000010|3300028363|Ga0306877_1000210	18560	18531	TCAAAATC	AACTCTTT	28	+	https://img.jgi.doe.gov/cgi-bin/vr/main.cgi?section=ViralBrowse&page=uviginfo&uvig_id=IMGVR_UViG_3300028363_000010
Cas13f19-spacer_16	GCUAUAAAGGGGAUAAAAGUAAACGCAUUG	TAATGCGTTTACTTTTATCCCCTTTATAGC	1	IMGVR_UViG_3300012145_000057|3300012145|Ga0136566_1001565	5587	5558	TCAAAATC	AACTCTTT	28	+	https://img.jgi.doe.gov/cgi-bin/vr/main.cgi?section=ViralBrowse&page=uviginfo&uvig_id=IMGVR_UViG_3300012145_000057
Cas13f19-spacer_16	GCUAUAAAGGGGAUAAAAGUAAACGCAUUG	TAATGCGTTTACTTTTATCCCCTTTATAGC	1	IMGVR_UViG_3300011186_000011|3300011186|Ga0136553_1000730	1516	1545	TCAAAATC	AACTCTTT	28	-	https://img.jgi.doe.gov/cgi-bin/vr/main.cgi?section=ViralBrowse&page=uviginfo&uvig_id=IMGVR_UViG_3300011186_000011
Cas13f19-spacer_17	UUCUUCUGUGAAUGGUUGUUCGCUUUUCUU	CACAAAAGCGAACAACCACTCACAGAAGAA	1	IMGVR_UViG_3300001130_000383|3300001130|JGI1221J13441_10001445	5456	5427	CAAAAACA	TTATGTCT	24	+	https://img.jgi.doe.gov/cgi-bin/vr/main.cgi?section=ViralBrowse&page=uviginfo&uvig_id=IMGVR_UViG_3300001130_000383
Cas13f19-spacer_17	UUCUUCUGUGAAUGGUUGUUCGCUUUUCUU	CACAAAAGCGAACAACCACTCACAGAAGAA	1	IMGVR_UViG_3300001097_000367|3300001097|JGIcombinedJ13537_10001445	5456	5427	CAAAAACA	TTATGTCT	24	+	https://img.jgi.doe.gov/cgi-bin/vr/main.cgi?section=ViralBrowse&page=uviginfo&uvig_id=IMGVR_UViG_3300001097_000367
Cas13f19-spacer_21	CACCUUCAUUUUGUAAACCAGUUGAGUUAA	TTAACTCAACTGGTTTACAAAATGAAGGAG	0	IMGVR_UViG_3300031397_000025|3300031397|Ga0307960_1001031	12790	12819	TTAAACCA	AATGGGTA	28	-	https://img.jgi.doe.gov/cgi-bin/vr/main.cgi?section=ViralBrowse&page=uviginfo&uvig_id=IMGVR_UViG_3300031397_000025
Cas13f19-spacer_22	UUUUUUGAUUUAAUAAUUCAAUAGCUUUAU	ATAAAGATATTGAATTAATAAATCAAAAAC	8	IMGVR_UViG_GVMAG-M-3300009161-52_000001|3300009161|Ga0114966_10005410	3148	3177	TAACTGAT	ACTCAAAT	24	-	https://gold.jgi.doe.gov/analysis_projects?id=Ga0114966
Cas13f19-spacer_22	UUUUUUGAUUUAAUAAUUCAAUAGCUUUAU	ATAAAGATATTGAATTATTAAATGAAAAAT	1	IMGVR_UViG_GVMAG-S-3300013131-116_000001|3300013131|Ga0172373_10017060	2529	2500	ATAAAAAT	ATTAAAAG	24	+	https://gold.jgi.doe.gov/analysis_projects?id=Ga0172373
Cas13f19-spacer_22	UUUUUUGAUUUAAUAAUUCAAUAGCUUUAU	ATAAAGATATTCAATTTTTAAATCAAAAAA	3	IMGVR_UViG_3300027896_000112|3300027896|Ga0209777_10001240|1-36596	1850	1879	TAATTGAT	AGAATATA	24	-	https://img.jgi.doe.gov/cgi-bin/vr/main.cgi?section=ViralBrowse&page=uviginfo&uvig_id=IMGVR_UViG_3300027896_000112
Cas13f19-spacer_22	UUUUUUGAUUUAAUAAUUCAAUAGCUUUAU	ATAATGCTATTGAATTATTAAAACAAAATA	4	IMGVR_UViG_3300010368_000532|3300010368|Ga0129324_10002807	8740	8769	CTGACAAA	TTCCAATT	24	-	https://img.jgi.doe.gov/cgi-bin/vr/main.cgi?section=ViralBrowse&page=uviginfo&uvig_id=IMGVR_UViG_3300010368_000532
Cas13f19-spacer_22	UUUUUUGAUUUAAUAAUUCAAUAGCUUUAU	AAAAAGCGATTGAATCATTAAATCAAAAAA	8	IMGVR_UViG_GVMAG-M-3300009786-2_000001|3300009786|Ga0114999_10013090	2093	2064	TGCCACAA	TGAATCTA	24	+	https://gold.jgi.doe.gov/analysis_projects?id=Ga0114999
Cas13f19-spacer_3	CAACCAAUUGUCCUCCCUUGUCACCACUAU	ATAGTGGTGAAAAGGGAGGTCAATTGGTTG	2	IMGVR_UViG_3300031215_000092|3300031215|Ga0307935_1000407	7107	7078	TAGATCAA	CACCGGTG	26	+	https://img.jgi.doe.gov/cgi-bin/vr/main.cgi?section=ViralBrowse&page=uviginfo&uvig_id=IMGVR_UViG_3300031215_000092
Cas13f19-spacer_3	CAACCAAUUGUCCUCCCUUGUCACCACUAU	ATAGTGGTGAAAAGGGAGGTCAATTGGTTG	2	IMGVR_UViG_3300011186_000018|3300011186|Ga0136553_1000980	6670	6641	TAAATCAA	GACTGGTG	26	+	https://img.jgi.doe.gov/cgi-bin/vr/main.cgi?section=ViralBrowse&page=uviginfo&uvig_id=IMGVR_UViG_3300011186_000018
Cas13f19-spacer_3	CAACCAAUUGUCCUCCCUUGUCACCACUAU	ATAGTGGTGAAAAGGGAGGTCAATTGGTTG	2	IMGVR_UViG_3300031403_000135|3300031403|Ga0307933_1004109	6553	6582	TAGATCAA	CACCGGTG	26	-	https://img.jgi.doe.gov/cgi-bin/vr/main.cgi?section=ViralBrowse&page=uviginfo&uvig_id=IMGVR_UViG_3300031403_000135
Cas13f19-spacer_3	CAACCAAUUGUCCUCCCUUGUCACCACUAU	ATAGTGGTGAAAAGGGAGGTCAATTGGTTG	2	IMGVR_UViG_3300031343_000051|3300031343|Ga0307952_1002151	1053	1082	TAGATCAA	CACCGGTG	26	-	https://img.jgi.doe.gov/cgi-bin/vr/main.cgi?section=ViralBrowse&page=uviginfo&uvig_id=IMGVR_UViG_3300031343_000051
Cas13f19-spacer_3	CAACCAAUUGUCCUCCCUUGUCACCACUAU	ATAGTGGTGAAAAGGGAGGTCAATTGGTTG	2	IMGVR_UViG_3300031269_000357|3300031269|Ga0307983_1003021	3082	3111	TAGATCAA	CACCGGTG	26	-	https://img.jgi.doe.gov/cgi-bin/vr/main.cgi?section=ViralBrowse&page=uviginfo&uvig_id=IMGVR_UViG_3300031269_000357
Cas13f19-spacer_3	CAACCAAUUGUCCUCCCUUGUCACCACUAU	ATAGTGGTGAAAAGGGAGGTCAATTGGTTG	2	IMGVR_UViG_3300028410_000124|3300028410|Ga0306866_1000508	6469	6498	TAAATCAA	GACTGGTG	26	-	https://img.jgi.doe.gov/cgi-bin/vr/main.cgi?section=ViralBrowse&page=uviginfo&uvig_id=IMGVR_UViG_3300028410_000124
Cas13f19-spacer_3	CAACCAAUUGUCCUCCCUUGUCACCACUAU	ATAGTGGTGAAAAGGGAGGTCAATTGGTTG	2	IMGVR_UViG_3300028408_000018|3300028408|Ga0306864_1001261	3927	3956	TAAATCAA	GACTGGTG	26	-	https://img.jgi.doe.gov/cgi-bin/vr/main.cgi?section=ViralBrowse&page=uviginfo&uvig_id=IMGVR_UViG_3300028408_000018
Cas13f19-spacer_4	AGGUAAACUGGUUUUUGUUCUUCUGGCUCG	CGAGCCAGAAGAACAGAAACCAGTTTACCT	2	IMGVR_UViG_3300031684_000044|3300031684|Ga0307946_1001566	2539	2568	AAGAAAAG	AAGTATAG	28	-	https://img.jgi.doe.gov/cgi-bin/vr/main.cgi?section=ViralBrowse&page=uviginfo&uvig_id=IMGVR_UViG_3300031684_000044
Cas13f19-spacer_4	AGGUAAACUGGUUUUUGUUCUUCUGGCUCG	CGAGCCAGAAGAACAGAAACCAGTTTACCT	2	IMGVR_UViG_3300031224_000034|3300031224|Ga0307982_1000520	25601	25630	AAGAAAAG	AAGTATAG	28	-	https://img.jgi.doe.gov/cgi-bin/vr/main.cgi?section=ViralBrowse&page=uviginfo&uvig_id=IMGVR_UViG_3300031224_000034
Cas13f19-spacer_4	AGGUAAACUGGUUUUUGUUCUUCUGGCUCG	CGAGCCAGAAGAACAGAAACCAGTTTACCT	2	IMGVR_UViG_3300031223_000033|3300031223|Ga0307981_1000868	23439	23468	AAGAAAAG	AAGTATAG	28	-	https://img.jgi.doe.gov/cgi-bin/vr/main.cgi?section=ViralBrowse&page=uviginfo&uvig_id=IMGVR_UViG_3300031223_000033
Cas13f19-spacer_5	ACCAGAUUGUAUAUUUUGUUGUCCUACCGA	TCGGTAGGACAACAAAATATACAATCTGGT	2	IMGVR_UViG_3300031600_000016|3300031600|Ga0307930_1000412	33752	33723	ATAAGCGG	AACTCATG	30	+	https://img.jgi.doe.gov/cgi-bin/vr/main.cgi?section=ViralBrowse&page=uviginfo&uvig_id=IMGVR_UViG_3300031600_000016
Cas13f19-spacer_5	ACCAGAUUGUAUAUUUUGUUGUCCUACCGA	TCGGTAGGACAACAAAATATACAATCTGGT	2	IMGVR_UViG_3300031398_000006|3300031398|Ga0307979_1000344	977	948	ATAAGCGG	AACTCATG	30	+	https://img.jgi.doe.gov/cgi-bin/vr/main.cgi?section=ViralBrowse&page=uviginfo&uvig_id=IMGVR_UViG_3300031398_000006
Cas13f19-spacer_5	ACCAGAUUGUAUAUUUUGUUGUCCUACCGA	TCGGTAGGACAACAAAATATACAATCTGGT	2	IMGVR_UViG_3300031395_000008|3300031395|Ga0307957_1000363	6518	6489	ATAAGCGG	AACTCATG	30	+	https://img.jgi.doe.gov/cgi-bin/vr/main.cgi?section=ViralBrowse&page=uviginfo&uvig_id=IMGVR_UViG_3300031395_000008
Cas13f19-spacer_5	ACCAGAUUGUAUAUUUUGUUGUCCUACCGA	TCGGTAGGACAACAAAATATACAATCTGGT	2	IMGVR_UViG_3300028410_000020|3300028410|Ga0306866_1000058	20070	20041	ATAAGCGG	AACTCATG	30	+	https://img.jgi.doe.gov/cgi-bin/vr/main.cgi?section=ViralBrowse&page=uviginfo&uvig_id=IMGVR_UViG_3300028410_000020
Cas13f19-spacer_5	ACCAGAUUGUAUAUUUUGUUGUCCUACCGA	TCGGTAGGACAACAAAATATACAATCTGGT	2	IMGVR_UViG_3300031217_000007|3300031217|Ga0307940_1000305	24314	24285	ATAAGCGG	AACTCATG	30	+	https://img.jgi.doe.gov/cgi-bin/vr/main.cgi?section=ViralBrowse&page=uviginfo&uvig_id=IMGVR_UViG_3300031217_000007
Cas13f19-spacer_5	ACCAGAUUGUAUAUUUUGUUGUCCUACCGA	TCGGTAGGACAACAAAATATACAATCTGGT	2	IMGVR_UViG_3300031224_000024|3300031224|Ga0307982_1000260	6610	6581	ATAAGCGG	AACTCATG	30	+	https://img.jgi.doe.gov/cgi-bin/vr/main.cgi?section=ViralBrowse&page=uviginfo&uvig_id=IMGVR_UViG_3300031224_000024
Cas13f19-spacer_5	ACCAGAUUGUAUAUUUUGUUGUCCUACCGA	TCGGTAGGACAACAAAATATACAATCTGGT	2	IMGVR_UViG_3300031334_000006|3300031334|Ga0307969_1000159	21704	21675	ATAAGCGG	AACTCATG	30	+	https://img.jgi.doe.gov/cgi-bin/vr/main.cgi?section=ViralBrowse&page=uviginfo&uvig_id=IMGVR_UViG_3300031334_000006
Cas13f19-spacer_5	ACCAGAUUGUAUAUUUUGUUGUCCUACCGA	TCGGTAGGACAACAAAATATACAATCTGGT	2	IMGVR_UViG_3300028375_000001|3300028375|Ga0306865_1000082	20070	20041	ATAAGCGG	AACTCATG	30	+	https://img.jgi.doe.gov/cgi-bin/vr/main.cgi?section=ViralBrowse&page=uviginfo&uvig_id=IMGVR_UViG_3300028375_000001
Cas13f19-spacer_5	ACCAGAUUGUAUAUUUUGUUGUCCUACCGA	TCGGTAGGACAACAAAATATACAATCTGGT	2	IMGVR_UViG_3300012271_000016|3300012271|Ga0136555_1000042	20055	20026	ATAAGCGG	AACTCATG	30	+	https://img.jgi.doe.gov/cgi-bin/vr/main.cgi?section=ViralBrowse&page=uviginfo&uvig_id=IMGVR_UViG_3300012271_000016
Cas13f19-spacer_5	ACCAGAUUGUAUAUUUUGUUGUCCUACCGA	TCGGTAGGACAACAAAATATACAATCTGGT	2	IMGVR_UViG_3300031392_000052|3300031392|Ga0307975_1001348	278	307	ATAAGCGG	AACTCATG	30	-	https://img.jgi.doe.gov/cgi-bin/vr/main.cgi?section=ViralBrowse&page=uviginfo&uvig_id=IMGVR_UViG_3300031392_000052
Cas13f19-spacer_5	ACCAGAUUGUAUAUUUUGUUGUCCUACCGA	TCGGTAGGACAACAAAATATACAATCTGGT	2	IMGVR_UViG_3300031613_000004|3300031613|Ga0307978_1000146	34370	34399	ATAAGCGG	AACTCATG	30	-	https://img.jgi.doe.gov/cgi-bin/vr/main.cgi?section=ViralBrowse&page=uviginfo&uvig_id=IMGVR_UViG_3300031613_000004
Cas13f19-spacer_5	ACCAGAUUGUAUAUUUUGUUGUCCUACCGA	TCGGTAGGACAACAAAATATACAATCTGGT	2	IMGVR_UViG_3300012032_000001|3300012032|Ga0136554_1000058	20067	20038	ATAAGCGG	AACTCATG	30	+	https://img.jgi.doe.gov/cgi-bin/vr/main.cgi?section=ViralBrowse&page=uviginfo&uvig_id=IMGVR_UViG_3300012032_000001
Cas13f19-spacer_5	ACCAGAUUGUAUAUUUUGUUGUCCUACCGA	TCGGTAGGACAACAAAATATACAATCTGGT	2	IMGVR_UViG_3300031339_000006|3300031339|Ga0307932_1000017	34328	34357	ATAAGCGG	AACTCATG	30	-	https://img.jgi.doe.gov/cgi-bin/vr/main.cgi?section=ViralBrowse&page=uviginfo&uvig_id=IMGVR_UViG_3300031339_000006
Cas13f19-spacer_5	ACCAGAUUGUAUAUUUUGUUGUCCUACCGA	TCGGTAGGACAACAAAATATACAATCTGGT	2	IMGVR_UViG_3300031382_000045|3300031382|Ga0307971_1000783	10813	10842	ATAAGCGG	AACTCATG	30	-	https://img.jgi.doe.gov/cgi-bin/vr/main.cgi?section=ViralBrowse&page=uviginfo&uvig_id=IMGVR_UViG_3300031382_000045
Cas13f19-spacer_5	ACCAGAUUGUAUAUUUUGUUGUCCUACCGA	TCGGTAGGACAACAAAATATACAATCTGGT	2	IMGVR_UViG_3300031333_000004|3300031333|Ga0307936_1000120	39790	39819	ATAAGCGG	AACTCATG	30	-	https://img.jgi.doe.gov/cgi-bin/vr/main.cgi?section=ViralBrowse&page=uviginfo&uvig_id=IMGVR_UViG_3300031333_000004
Cas13f19-spacer_5	ACCAGAUUGUAUAUUUUGUUGUCCUACCGA	TCGGTAGGACAACAAAATATACAATCTGGT	2	IMGVR_UViG_3300031329_000006|3300031329|Ga0307934_1000116|1-63840	38638	38667	ATAAGCGG	AACTCATG	30	-	https://img.jgi.doe.gov/cgi-bin/vr/main.cgi?section=ViralBrowse&page=uviginfo&uvig_id=IMGVR_UViG_3300031329_000006
Cas13f19-spacer_5	ACCAGAUUGUAUAUUUUGUUGUCCUACCGA	TCGGTAGGACAACAAAATATACAATCTGGT	2	IMGVR_UViG_3300031243_000003|3300031243|Ga0307970_1000193	30498	30527	ATAAGCGG	AACTCATG	30	-	https://img.jgi.doe.gov/cgi-bin/vr/main.cgi?section=ViralBrowse&page=uviginfo&uvig_id=IMGVR_UViG_3300031243_000003
Cas13f19-spacer_5	ACCAGAUUGUAUAUUUUGUUGUCCUACCGA	TCGGTAGGACAACAAAATATACAATCTGGT	2	IMGVR_UViG_3300031269_000016|3300031269|Ga0307983_1000069	34734	34763	ATAAGCGG	AACTCATG	30	-	https://img.jgi.doe.gov/cgi-bin/vr/main.cgi?section=ViralBrowse&page=uviginfo&uvig_id=IMGVR_UViG_3300031269_000016
Cas13f19-spacer_5	ACCAGAUUGUAUAUUUUGUUGUCCUACCGA	TCGGTAGGACAACAAAATATACAATCTGGT	2	IMGVR_UViG_3300031216_000022|3300031216|Ga0307980_1000096	42061	42090	ATAAGCGG	AACTCATG	30	-	https://img.jgi.doe.gov/cgi-bin/vr/main.cgi?section=ViralBrowse&page=uviginfo&uvig_id=IMGVR_UViG_3300031216_000022
Cas13f19-spacer_5	ACCAGAUUGUAUAUUUUGUUGUCCUACCGA	TCGGTAGGACAACAAAATATACAATCTGGT	2	IMGVR_UViG_3300031223_000010|3300031223|Ga0307981_1000152	62805	62834	ATAAGCGG	AACTCATG	30	-	https://img.jgi.doe.gov/cgi-bin/vr/main.cgi?section=ViralBrowse&page=uviginfo&uvig_id=IMGVR_UViG_3300031223_000010
Cas13f19-spacer_5	ACCAGAUUGUAUAUUUUGUUGUCCUACCGA	TCGGTAGGACAACAAAATATACAATCTGGT	2	IMGVR_UViG_3300031215_000027|3300031215|Ga0307935_1000102	34118	34147	ATAAGCGG	AACTCATG	30	-	https://img.jgi.doe.gov/cgi-bin/vr/main.cgi?section=ViralBrowse&page=uviginfo&uvig_id=IMGVR_UViG_3300031215_000027
Cas13f19-spacer_5	ACCAGAUUGUAUAUUUUGUUGUCCUACCGA	TCGGTAGGACAACAAAATATACAATCTGGT	2	IMGVR_UViG_3300031214_000002|3300031214|Ga0307958_1000063	30740	30769	ATAAGCGG	AACTCATG	30	-	https://img.jgi.doe.gov/cgi-bin/vr/main.cgi?section=ViralBrowse&page=uviginfo&uvig_id=IMGVR_UViG_3300031214_000002
Cas13f19-spacer_5	ACCAGAUUGUAUAUUUUGUUGUCCUACCGA	TCGGTAGGACAACAAAATATACAATCTGGT	2	IMGVR_UViG_3300031209_000006|3300031209|Ga0307955_1000142	34574	34603	ATAAGCGG	AACTCATG	30	-	https://img.jgi.doe.gov/cgi-bin/vr/main.cgi?section=ViralBrowse&page=uviginfo&uvig_id=IMGVR_UViG_3300031209_000006
Cas13f19-spacer_5	ACCAGAUUGUAUAUUUUGUUGUCCUACCGA	TCGGTAGGACAACAAAATATACAATCTGGT	2	IMGVR_UViG_3300031208_000009|3300031208|Ga0307931_1000199	35153	35182	ATAAGCGG	AACTCATG	30	-	https://img.jgi.doe.gov/cgi-bin/vr/main.cgi?section=ViralBrowse&page=uviginfo&uvig_id=IMGVR_UViG_3300031208_000009
Cas13f19-spacer_5	ACCAGAUUGUAUAUUUUGUUGUCCUACCGA	TCGGTAGGACAACAAAATATACAATCTGGT	2	IMGVR_UViG_3300031213_000003|3300031213|Ga0307937_1000159	38313	38342	ATAAGCGG	AACTCATG	30	-	https://img.jgi.doe.gov/cgi-bin/vr/main.cgi?section=ViralBrowse&page=uviginfo&uvig_id=IMGVR_UViG_3300031213_000003
Cas13f19-spacer_8	UUUCUUGAAUAUAUUUAUUUUUAUCGAAGG	GCTTCGATAAAGATAAATATATTGAAGAAC	0	IMGVR_UViG_3300025106_000006|3300025106|Ga0209398_1000276	24835	24864	TTTTAGGC	AACTGAAG	22	-	https://img.jgi.doe.gov/cgi-bin/vr/main.cgi?section=ViralBrowse&page=uviginfo&uvig_id=IMGVR_UViG_3300025106_000006
Cas13f19-spacer_8	UUUCUUGAAUAUAUUUAUUUUUAUCGAAGG	GCTTCGATAAAGATAAATATATTGAAGAAC	0	IMGVR_UViG_3300009430_000004|3300009430|Ga0114938_1000007	120265	120236	TTTTAGGC	AACTGAAG	22	+	https://img.jgi.doe.gov/cgi-bin/vr/main.cgi?section=ViralBrowse&page=uviginfo&uvig_id=IMGVR_UViG_3300009430_000004
Cas13f19-spacer_8	UUUCUUGAAUAUAUUUAUUUUUAUCGAAGG	GCTAGGAAAAAAATAAATATATTCAAGAAA	2	IMGVR_UViG_3300023240_000035|3300023240|Ga0222676_1000074	10440	10411	AGCTATAG	TTGCTTAT	22	+	https://img.jgi.doe.gov/cgi-bin/vr/main.cgi?section=ViralBrowse&page=uviginfo&uvig_id=IMGVR_UViG_3300023240_000035
Cas13f19-spacer_8	UUUCUUGAAUAUAUUUAUUUUUAUCGAAGG	GCTAGGAAAAAAATAAATATATTCAAGAAA	2	IMGVR_UViG_3300022851_000120|3300022851|Ga0222691_1000226	1257	1228	AGCTATAG	TTGCTTAT	22	+	https://img.jgi.doe.gov/cgi-bin/vr/main.cgi?section=ViralBrowse&page=uviginfo&uvig_id=IMGVR_UViG_3300022851_000120
Cas13f19-spacer_8	UUUCUUGAAUAUAUUUAUUUUUAUCGAAGG	GCTAGGAAAAAAATAAATATATTCAAGAAA	2	IMGVR_UViG_3300023245_000040|3300023245|Ga0222655_1000124	134	163	AGCTATAG	TTGCTTAT	22	-	https://img.jgi.doe.gov/cgi-bin/vr/main.cgi?section=ViralBrowse&page=uviginfo&uvig_id=IMGVR_UViG_3300023245_000040
Cas13f1-spacer_1	UUGUUACAACGGUAAAGGCACUCGAAAAGAUGUUUUGGCA	TGCCAAAACATCTTTTCGAACGCCTTTACCTAGAAATCTA	2	IMGVR_UViG_3300011949_000001|3300011949|Ga0120955_100059	24046	24007	GTATTAAG	GCTAATCG	22	+	https://img.jgi.doe.gov/cgi-bin/vr/main.cgi?section=ViralBrowse&page=uviginfo&uvig_id=IMGVR_UViG_3300011949_000001
Cas13f1-spacer_3	CUGUUACAACUUCUUAUGUUGUUGUUUCUCGUUUCGUAGA	TTCGAGAAACTAGAAACAACAACGAAAGAAGTTGTATTAC	2	NZ_CP016317.1	90099	90138	AAAAACGC	AAACTTCA	20	-	http://www.ncbi.nlm.nih.gov/nuccore/NZ_CP016317.1?report=graph&v=90091:90137&c=339966&theme=Default&flip=false&select=null&content=1&color=0&label=1&geneModel=1&decor=0&layout=0&spacing=0&alncolor=on	Bacillus_cereus strain M3 plasmid pBCM301, complete sequence
Cas13f1-spacer_3	CUGUUACAACUUCUUAUGUUGUUGUUUCUCGUUUCGUAGA	TTCGAGAAACTAGAAACAACAACGAAAGAAGTTGTATTAC	2	NZ_CP045776.1	272042	272081	AAAAACGC	AAACTTCA	20	-	http://www.ncbi.nlm.nih.gov/nuccore/NZ_CP045776.1?report=graph&v=272034:272080&c=339966&theme=Default&flip=false&select=null&content=1&color=0&label=1&geneModel=1&decor=0&layout=0&spacing=0&alncolor=on	Bacillus_paranthracis strain CFSAN068816 plasmid p1CFSAN068816, complete sequence
Cas13f1-spacer_3	CUGUUACAACUUCUUAUGUUGUUGUUUCUCGUUUCGUAGA	TTCGAGAAACTAGAAACAACAACGAAAGAAGTTGTATTAC	2	NC_011655.1	223208	223247	AAAAACGC	AAACTTCA	20	-	http://www.ncbi.nlm.nih.gov/nuccore/NC_011655.1?report=graph&v=223200:223246&c=339966&theme=Default&flip=false&select=null&content=1&color=0&label=1&geneModel=1&decor=0&layout=0&spacing=0&alncolor=on	Bacillus_cereus AH187 plasmid pAH187_270, complete sequence
Cas13f1-spacer_3	CUGUUACAACUUCUUAUGUUGUUGUUUCUCGUUUCGUAGA	TTCGAGAAACTAGAAACAACAACGAAAGAAGTTGTATTAC	2	NC_010924.1	9535	9574	AAAAACGC	AAACTTCA	20	-	http://www.ncbi.nlm.nih.gov/nuccore/NC_010924.1?report=graph&v=9527:9573&c=339966&theme=Default&flip=false&select=null&content=1&color=0&label=1&geneModel=1&decor=0&layout=0&spacing=0&alncolor=on	Bacillus_cereus plasmid pCER270, complete sequence
Cas13f1-spacer_3	CUGUUACAACUUCUUAUGUUGUUGUUUCUCGUUUCGUAGA	TTCGAGAAACTAGAAACAACAACGAAAGAAGTTGTATTAC	2	NC_016792.1	8404	8443	AAAAACGC	AAACTTCA	20	-	http://www.ncbi.nlm.nih.gov/nuccore/NC_016792.1?report=graph&v=8396:8442&c=339966&theme=Default&flip=false&select=null&content=1&color=0&label=1&geneModel=1&decor=0&layout=0&spacing=0&alncolor=on	Bacillus_cereus NC7401 plasmid pNCcld, complete sequence
Cas13f1-spacer_3	CUGUUACAACUUCUUAUGUUGUUGUUUCUCGUUUCGUAGA	TTCGAGAAACTAGAAACAACAACGAAAGAAGTTGTATTAC	2	NZ_CP064080.1	209272	209233	AAAAACGC	AAACTTCA	20	+	http://www.ncbi.nlm.nih.gov/nuccore/NZ_CP064080.1?report=graph&v=209256:209242&c=339966&theme=Default&flip=false&select=null&content=1&color=0&label=1&geneModel=1&decor=0&layout=0&spacing=0&alncolor=on	Bacillus_paranthracis strain EFR-4 plasmid pEFR-4-1
Cas13f1-spacer_3	CUGUUACAACUUCUUAUGUUGUUGUUUCUCGUUUCGUAGA	TCTACGAAACGAGAAATAACAACATAAGAAGGTTTTGACA	0	IMGVR_UViG_3300029799_000317|3300029799|Ga0311022_15448289	1261	1300	GAGGGACA	TGTGTTTG	24	-	https://img.jgi.doe.gov/cgi-bin/vr/main.cgi?section=ViralBrowse&page=uviginfo&uvig_id=IMGVR_UViG_3300029799_000317
Cas13f1-spacer_3	CUGUUACAACUUCUUAUGUUGUUGUUUCUCGUUUCGUAGA	TCTACGAAACGAGAAATAACAACATAAGAAGGTTTTGACA	0	IMGVR_UViG_3300023205_000130|3300023205|Ga0255814_12852927	1261	1300	GAGGGACA	TGTGTTTG	24	-	https://img.jgi.doe.gov/cgi-bin/vr/main.cgi?section=ViralBrowse&page=uviginfo&uvig_id=IMGVR_UViG_3300023205_000130
Cas13f1-spacer_4	UUGUUACAACUUCAUUAAAAUAAGUACUACUAAGUAUAUA	TATATCTTTAGTATTACTTATTTTTATGAATTTTTAATTA	5	IMGVR_UViG_3300020187_000064|3300020187|Ga0206130_10000973	2298	2259	TCTTCTTC	TCTTCTTT	24	+	https://img.jgi.doe.gov/cgi-bin/vr/main.cgi?section=ViralBrowse&page=uviginfo&uvig_id=IMGVR_UViG_3300020187_000064
Cas13f1-spacer_4	UUGUUACAACUUCAUUAAAAUAAGUACUACUAAGUAUAUA	TATATCTTTAGTATTACTTATTTTTATGAATTTTTAATTA	5	IMGVR_UViG_3300020182_000085|3300020182|Ga0206129_10001128|422-37232	15757	15718	TCTTCTTC	TCTTCTTT	24	+	https://img.jgi.doe.gov/cgi-bin/vr/main.cgi?section=ViralBrowse&page=uviginfo&uvig_id=IMGVR_UViG_3300020182_000085
Cas13f1-spacer_4	UUGUUACAACUUCAUUAAAAUAAGUACUACUAAGUAUAUA	TATATACATTGGGGTACAGATTTTAATCAAGTTTTAACAA	8	IMGVR_UViG_3300007236_000145|3300007236|Ga0075463_10000322	1781	1820	CTGCAGAG	CAAACAAT	24	-	https://img.jgi.doe.gov/cgi-bin/vr/main.cgi?section=ViralBrowse&page=uviginfo&uvig_id=IMGVR_UViG_3300007236_000145
Cas13f1-spacer_4	UUGUUACAACUUCAUUAAAAUAAGUACUACUAAGUAUAUA	TATATACATTGGGGTACAGATTTTAATCAAGTTTTAACAA	8	IMGVR_UViG_3300025769_002061|3300025769|Ga0208767_1002460	1008	1047	CTGCAGAG	CAAACAAT	24	-	https://img.jgi.doe.gov/cgi-bin/vr/main.cgi?section=ViralBrowse&page=uviginfo&uvig_id=IMGVR_UViG_3300025769_002061
Cas13f1-spacer_4	UUGUUACAACUUCAUUAAAAUAAGUACUACUAAGUAUAUA	TATATACATTGGGGTACAGATTTTAATCAAGTTTTAACAA	8	IMGVR_UViG_3300006919_002851|3300006919|Ga0070746_10004547|1-6104	3717	3756	CTGCAGAG	CAAACAAT	24	-	https://img.jgi.doe.gov/cgi-bin/vr/main.cgi?section=ViralBrowse&page=uviginfo&uvig_id=IMGVR_UViG_3300006919_002851
Cas13f1-spacer_4	UUGUUACAACUUCAUUAAAAUAAGUACUACUAAGUAUAUA	TATATACATTGGGGTACAGATTTTAATCAAGTTTTAACAA	8	IMGVR_UViG_3300025759_000367|3300025759|Ga0208899_1000372	12242	12281	CTGCAGAG	CAAACAAT	24	-	https://img.jgi.doe.gov/cgi-bin/vr/main.cgi?section=ViralBrowse&page=uviginfo&uvig_id=IMGVR_UViG_3300025759_000367
Cas13f1-spacer_4	UUGUUACAACUUCAUUAAAAUAAGUACUACUAAGUAUAUA	TATATCTTTAGTATTACTTATTTTTATAAATTTTTAACTA	5	IMGVR_UViG_3300023109_000972|3300023109|Ga0233432_10017283	4238	4199	ATCCCTTC	TCTTATTT	24	+	https://img.jgi.doe.gov/cgi-bin/vr/main.cgi?section=ViralBrowse&page=uviginfo&uvig_id=IMGVR_UViG_3300023109_000972
Cas13f1-spacer_6	UUGUUACAACAUACGGAAAUUCAAGACAAUACGGAAAUUC	GAATTTTTGTATTGTCTTTAATTTCCCCATTATGTAATAA	4	IMGVR_UViG_3300031669_001251|3300031669|Ga0307375_10022867	2595	2634	CACCCGGA	TATGACCT	24	-	https://img.jgi.doe.gov/cgi-bin/vr/main.cgi?section=ViralBrowse&page=uviginfo&uvig_id=IMGVR_UViG_3300031669_001251
Cas13f1-spacer_6	UUGUUACAACAUACGGAAAUUCAAGACAAUACGGAAAUUC	GAATTTTTGTATTGTCTTTAATTTCCCCATTATGTAATAA	4	IMGVR_UViG_3300031673_002374|3300031673|Ga0307377_10023013	2817	2778	CACCCGGA	TATGACCT	24	+	https://img.jgi.doe.gov/cgi-bin/vr/main.cgi?section=ViralBrowse&page=uviginfo&uvig_id=IMGVR_UViG_3300031673_002374
Cas13f1-spacer_7	CUGUUACAACAAAAUUAUCAGAAGACUUCAUAAGAGAAUU	AATTCTCTTATGAAATCTTCTGATAATTTTTGTTTAAAAC	0	IMGVR_UViG_3300032668_000166|3300032668|Ga0316230_1001814	2897	2858	TAATGCAA	TATCTTTA	28	+	https://img.jgi.doe.gov/cgi-bin/vr/main.cgi?section=ViralBrowse&page=uviginfo&uvig_id=IMGVR_UViG_3300032668_000166
Cas13f20-spacer_10	UCUGAUAGGUUUAAUAUUCAUAGUCAUUUA	TAAATGAATATGAATATTAGACCAATCAGA	1	IMGVR_UViG_3300007712_000029|3300007712|Ga0102929_1003728	7153	7182	AAATCATT	AAATAGGG	24	-	https://img.jgi.doe.gov/cgi-bin/vr/main.cgi?section=ViralBrowse&page=uviginfo&uvig_id=IMGVR_UViG_3300007712_000029
Cas13f20-spacer_10	UCUGAUAGGUUUAAUAUUCAUAGUCAUUUA	TAAATGAATATGAATATTAGACCAATCAGA	1	IMGVR_UViG_3300026157_000052|3300026157|Ga0209942_1003383	7010	7039	AAATCATT	AAATAGGG	24	-	https://img.jgi.doe.gov/cgi-bin/vr/main.cgi?section=ViralBrowse&page=uviginfo&uvig_id=IMGVR_UViG_3300026157_000052
Cas13f20-spacer_10	UCUGAUAGGUUUAAUAUUCAUAGUCAUUUA	TAAATGAATATGAATATTAGACCAATCAGA	1	IMGVR_UViG_3300007535_000041|3300007535|Ga0102926_1001190	8196	8167	AAATCATT	AAATAGGG	24	+	https://img.jgi.doe.gov/cgi-bin/vr/main.cgi?section=ViralBrowse&page=uviginfo&uvig_id=IMGVR_UViG_3300007535_000041
Cas13f20-spacer_12	CAAGUAGCGAUGGAAAUAAUCAAAUCGCUA	AAATGATTTGATTATTTCCATTGCTACTTT	2	GCA_002966405.1	181002	180973	TGATTTAA	TTTTCAAT	20	+	http://www.ncbi.nlm.nih.gov/nuccore/GCA_002966405.1?report=graph&v=180992:180984&c=339966&theme=Default&flip=false&select=null&content=1&color=0&label=1&geneModel=1&decor=0&layout=0&spacing=0&alncolor=on
Cas13f20-spacer_13	AACAAGGCAAAAAAUCUACUAUUUUGCUAU	CTTGCAAAATCGTAGATTTTTTGCCTTGCC	0	IMGVR_UViG_3300005573_000175|3300005573|Ga0078972_1004508|15186-37890	11553	11582	GGCGCCTA	GCCAACGA	20	-	https://img.jgi.doe.gov/cgi-bin/vr/main.cgi?section=ViralBrowse&page=uviginfo&uvig_id=IMGVR_UViG_3300005573_000175
Cas13f20-spacer_4	CUUUCAAGAAAACUAUCCAAGAAGUUGGGC	TTTGAACTTATTGGATAGTTTTCTTGAAAG	0	IMGVR_UViG_3300001519_000036|3300001519|rank39_1050560	2408	2437	AATAATAA	AACAGAAA	20	-	https://img.jgi.doe.gov/cgi-bin/vr/main.cgi?section=ViralBrowse&page=uviginfo&uvig_id=IMGVR_UViG_3300001519_000036
Cas13f20-spacer_7	GACAAUAACCUGAAAAAUGAAAUCAAAGAC	ATCTTTTAATTCATTTTTCAGTTTATTGTC	2	IMGVR_UViG_3300028419_000004|3300028419|Ga0228625_1000025	67018	67047	TTTAGCAT	GTTTTTAA	22	-	https://img.jgi.doe.gov/cgi-bin/vr/main.cgi?section=ViralBrowse&page=uviginfo&uvig_id=IMGVR_UViG_3300028419_000004
Cas13f20-spacer_7	GACAAUAACCUGAAAAAUGAAAUCAAAGAC	ATCTTTTAATTCATTTTTCAGTTTATTGTC	2	IMGVR_UViG_3300028414_000003|3300028414|Ga0228627_1000017	66003	66032	TTTAGCAT	GTTTTTAA	22	-	https://img.jgi.doe.gov/cgi-bin/vr/main.cgi?section=ViralBrowse&page=uviginfo&uvig_id=IMGVR_UViG_3300028414_000003
Cas13f20-spacer_7	GACAAUAACCUGAAAAAUGAAAUCAAAGAC	ATCTTTTAATTCATTTTTCAGTTTATTGTC	2	IMGVR_UViG_3300028129_000006|3300028129|Ga0228634_1000025	78493	78464	TTTAGCAT	GTTTTTAA	22	+	https://img.jgi.doe.gov/cgi-bin/vr/main.cgi?section=ViralBrowse&page=uviginfo&uvig_id=IMGVR_UViG_3300028129_000006
Cas13f20-spacer_7	GACAAUAACCUGAAAAAUGAAAUCAAAGAC	ATCTTTTAATTCATTTTTCAGTTTATTGTC	2	IMGVR_UViG_3300028127_000004|3300028127|Ga0233401_1000017	66364	66393	TTTAGCAT	GTTTTTAA	22	-	https://img.jgi.doe.gov/cgi-bin/vr/main.cgi?section=ViralBrowse&page=uviginfo&uvig_id=IMGVR_UViG_3300028127_000004
Cas13f20-spacer_7	GACAAUAACCUGAAAAAUGAAAUCAAAGAC	ATCTTTTAATTCATTTTTCAGTTTATTGTC	2	IMGVR_UViG_3300028008_000004|3300028008|Ga0228674_1000021	66364	66393	TTTAGCAT	GTTTTTAA	22	-	https://img.jgi.doe.gov/cgi-bin/vr/main.cgi?section=ViralBrowse&page=uviginfo&uvig_id=IMGVR_UViG_3300028008_000004
Cas13f20-spacer_7	GACAAUAACCUGAAAAAUGAAAUCAAAGAC	ATCTTTTAATTCATTTTTCAGTTTATTGTC	2	IMGVR_UViG_3300026505_000012|3300026505|Ga0228647_1000091	2823	2852	TTTAGCAT	GTTTTTAA	22	-	https://img.jgi.doe.gov/cgi-bin/vr/main.cgi?section=ViralBrowse&page=uviginfo&uvig_id=IMGVR_UViG_3300026505_000012
Cas13f20-spacer_7	GACAAUAACCUGAAAAAUGAAAUCAAAGAC	ATCTTTTAATTCATTTTTCAGTTTATTGTC	2	IMGVR_UViG_3300026479_000006|3300026479|Ga0228622_1000030	66002	66031	TTTAGCAT	GTTTTTAA	22	-	https://img.jgi.doe.gov/cgi-bin/vr/main.cgi?section=ViralBrowse&page=uviginfo&uvig_id=IMGVR_UViG_3300026479_000006
Cas13f20-spacer_7	GACAAUAACCUGAAAAAUGAAAUCAAAGAC	ATCTTTTAATTCATTTTTCAGTTTATTGTC	2	IMGVR_UViG_3300024359_000006|3300024359|Ga0228628_1000040	60518	60547	TTTAGCAT	GTTTTTAA	22	-	https://img.jgi.doe.gov/cgi-bin/vr/main.cgi?section=ViralBrowse&page=uviginfo&uvig_id=IMGVR_UViG_3300024359_000006
Cas13f20-spacer_7	GACAAUAACCUGAAAAAUGAAAUCAAAGAC	ATCTTTTAATTCATTTTTCAGTTTATTGTC	2	IMGVR_UViG_3300024320_000004|3300024320|Ga0233398_1000070	78672	78643	TTTAGCAT	GTTTTTAA	22	+	https://img.jgi.doe.gov/cgi-bin/vr/main.cgi?section=ViralBrowse&page=uviginfo&uvig_id=IMGVR_UViG_3300024320_000004
Cas13f20-spacer_7	GACAAUAACCUGAAAAAUGAAAUCAAAGAC	ATCTTTTAATTCATTTTTCAGTTTATTGTC	2	IMGVR_UViG_3300024328_000007|3300024328|Ga0228635_1000064|1-92023	53581	53552	TTTAGCAT	GTTTTTAA	22	+	https://img.jgi.doe.gov/cgi-bin/vr/main.cgi?section=ViralBrowse&page=uviginfo&uvig_id=IMGVR_UViG_3300024328_000007
Cas13f20-spacer_7	GACAAUAACCUGAAAAAUGAAAUCAAAGAC	ATCTTTTAATTCATTTTTCAGTTTATTGTC	2	IMGVR_UViG_3300024326_000002|3300024326|Ga0228652_1000033	66699	66728	TTTAGCAT	GTTTTTAA	22	-	https://img.jgi.doe.gov/cgi-bin/vr/main.cgi?section=ViralBrowse&page=uviginfo&uvig_id=IMGVR_UViG_3300024326_000002
Cas13f20-spacer_7	GACAAUAACCUGAAAAAUGAAAUCAAAGAC	ATCTTTTAATTCATTTTTCAGTTTATTGTC	2	IMGVR_UViG_3300024294_000005|3300024294|Ga0228664_1000047	66364	66393	TTTAGCAT	GTTTTTAA	22	-	https://img.jgi.doe.gov/cgi-bin/vr/main.cgi?section=ViralBrowse&page=uviginfo&uvig_id=IMGVR_UViG_3300024294_000005
Cas13f20-spacer_7	GACAAUAACCUGAAAAAUGAAAUCAAAGAC	ATCTTTTAATTCATTTTTCAGTTTATTGTC	2	IMGVR_UViG_3300024247_000004|3300024247|Ga0228675_1000087	24636	24665	TTTAGCAT	GTTTTTAA	22	-	https://img.jgi.doe.gov/cgi-bin/vr/main.cgi?section=ViralBrowse&page=uviginfo&uvig_id=IMGVR_UViG_3300024247_000004
Cas13f20-spacer_7	GACAAUAACCUGAAAAAUGAAAUCAAAGAC	ATCTTTTAATTCATTTTTCAGTTTATTGTC	2	IMGVR_UViG_3300024267_000004|3300024267|Ga0228623_1000038	25215	25186	TTTAGCAT	GTTTTTAA	22	+	https://img.jgi.doe.gov/cgi-bin/vr/main.cgi?section=ViralBrowse&page=uviginfo&uvig_id=IMGVR_UViG_3300024267_000004
Cas13f20-spacer_7	GACAAUAACCUGAAAAAUGAAAUCAAAGAC	ATCTTTTAATTCATTTTTCAGTTTATTGTC	2	IMGVR_UViG_3300024236_000003|3300024236|Ga0228655_1000010	78672	78643	TTTAGCAT	GTTTTTAA	22	+	https://img.jgi.doe.gov/cgi-bin/vr/main.cgi?section=ViralBrowse&page=uviginfo&uvig_id=IMGVR_UViG_3300024236_000003
Cas13f21-spacer_1	CAGAAAUGAUCUUCACCUAGAUUCUUUUUU	AAAAAAGAAAATAGGTGAAGATCATGTCTG	2	IMGVR_UViG_3300011911_000001|3300011911|Ga0122779_100243|1798-32592	20374	20345	AACCTTAT	AGGAAGAC	24	+	https://img.jgi.doe.gov/cgi-bin/vr/main.cgi?section=ViralBrowse&page=uviginfo&uvig_id=IMGVR_UViG_3300011911_000001
Cas13f21-spacer_3	UUUAUUAUCUUGUUCAUGCUUUUCUCUAAG	CTTAGAGAAAAGAATGAACATAATAATAAA	0	IMGVR_UViG_3300024999_000757|3300024999|Ga0209728_1001997	1784	1755	TTTCATTT	ATAGAATA	24	+	https://img.jgi.doe.gov/cgi-bin/vr/main.cgi?section=ViralBrowse&page=uviginfo&uvig_id=IMGVR_UViG_3300024999_000757
Cas13f21-spacer_4	CCUAUAACUUUUUUCAAUAGUUAUUUUAUA	TAAAAAATAAAAATTGAAAAAAGTTATAGT	3	IMGVR_UViG_3300020581_000014|3300020581|Ga0210399_10000138	29669	29698	TCATTAAT	TTGGATAT	22	-	https://img.jgi.doe.gov/cgi-bin/vr/main.cgi?section=ViralBrowse&page=uviginfo&uvig_id=IMGVR_UViG_3300020581_000014
Cas13f21-spacer_7	AAACAACUACUACGGUUUCCAAUCUCAAUA	TATTGAGATTGGAAACCATAATAGTTATTA	3	IMGVR_UViG_3300011387_000001|3300011387|Ga0122202_10102	1437	1466	GGCTCATC	TTAAACGA	22	-	https://img.jgi.doe.gov/cgi-bin/vr/main.cgi?section=ViralBrowse&page=uviginfo&uvig_id=IMGVR_UViG_3300011387_000001
Cas13f3-spacer_2	UAUAAAAUUAUGAAAACGAUAGAAGAACUA	TAATTCTTCTCCCGTTTTCATAATTTTATA	1	IMGVR_UViG_3300025102_001471|3300025102|Ga0208666_1001923	6588	6617	ATCTTTAA	GCCACAGG	24	-	https://img.jgi.doe.gov/cgi-bin/vr/main.cgi?section=ViralBrowse&page=uviginfo&uvig_id=IMGVR_UViG_3300025102_001471
Cas13f3-spacer_4	AACAAUAUGAAAGAAAAAAAGAAACUUAUU	AAGAAGTTTCTTTTTTTCGTTCATATTATT	0	IMGVR_UViG_3300020074_000224|3300020074|Ga0194113_10005586	15638	15667	GAATTTTA	CTATTAAT	24	-	https://img.jgi.doe.gov/cgi-bin/vr/main.cgi?section=ViralBrowse&page=uviginfo&uvig_id=IMGVR_UViG_3300020074_000224
Cas13f3-spacer_4	AACAAUAUGAAAGAAAAAAAGAAACUUAUU	AAGAAGTTTCTTTTTTTCGTTCATATTATT	0	IMGVR_UViG_3300020222_000665|3300020222|Ga0194125_10023228	5681	5710	GAATTTTA	CTATTAAT	24	-	https://img.jgi.doe.gov/cgi-bin/vr/main.cgi?section=ViralBrowse&page=uviginfo&uvig_id=IMGVR_UViG_3300020222_000665
Cas13f3-spacer_4	AACAAUAUGAAAGAAAAAAAGAAACUUAUU	AAGAAGTTTCTTTTTTTCGTTCATATTATT	0	IMGVR_UViG_3300021091_000260|3300021091|Ga0194133_10002114|1-31544	24594	24623	GAATTTTA	CTATTAAT	24	-	https://img.jgi.doe.gov/cgi-bin/vr/main.cgi?section=ViralBrowse&page=uviginfo&uvig_id=IMGVR_UViG_3300021091_000260
Cas13f3-spacer_4	AACAAUAUGAAAGAAAAAAAGAAACUUAUU	AATAAGTTTCATTTCTTCTTTCATATTATT	1	IMGVR_UViG_3300025151_000017|3300025151|Ga0209645_1000006|1-116011	79015	79044	TAGTTCTT	TCAGCTTC	24	-	https://img.jgi.doe.gov/cgi-bin/vr/main.cgi?section=ViralBrowse&page=uviginfo&uvig_id=IMGVR_UViG_3300025151_000017
Cas13f3-spacer_4	AACAAUAUGAAAGAAAAAAAGAAACUUAUU	AATTAGTTTCTTTTTTTCTTTCAACTTGTT	0	NC_008293.1	129629	129658	ACTTCTTC	GACACATT	24	-	http://www.ncbi.nlm.nih.gov/nuccore/NC_008293.1?report=graph&v=129621:129666&c=339966&theme=Default&flip=false&select=null&content=1&color=0&label=1&geneModel=1&decor=0&layout=0&spacing=0&alncolor=on
Cas13f3-spacer_4	AACAAUAUGAAAGAAAAAAAGAAACUUAUU	AAGAAGTTTCTTTTTTTCGTTCATATTATT	0	IMGVR_UViG_3300021093_000772|3300021093|Ga0194123_10005979	8723	8752	GAATTTTA	CTATTAAT	24	-	https://img.jgi.doe.gov/cgi-bin/vr/main.cgi?section=ViralBrowse&page=uviginfo&uvig_id=IMGVR_UViG_3300021093_000772
Cas13f3-spacer_4	AACAAUAUGAAAGAAAAAAAGAAACUUAUU	AAGAAGTTTCTTTTTTTCGTTCATATTATT	0	IMGVR_UViG_3300020214_000333|3300020214|Ga0194132_10010649	7163	7192	GAATTTTA	CTATTAAT	24	-	https://img.jgi.doe.gov/cgi-bin/vr/main.cgi?section=ViralBrowse&page=uviginfo&uvig_id=IMGVR_UViG_3300020214_000333
Cas13f3-spacer_4	AACAAUAUGAAAGAAAAAAAGAAACUUAUU	AAGAAGTTTCTTTTTTTCGTTCATATTATT	0	IMGVR_UViG_3300021092_000438|3300021092|Ga0194122_10004217	8723	8752	GAATTTTA	CTATTAAT	24	-	https://img.jgi.doe.gov/cgi-bin/vr/main.cgi?section=ViralBrowse&page=uviginfo&uvig_id=IMGVR_UViG_3300021092_000438
Cas13f3-spacer_4	AACAAUAUGAAAGAAAAAAAGAAACUUAUU	AAGAAGTTTCTTTTTTTCGTTCATATTATT	0	IMGVR_UViG_3300020221_000515|3300020221|Ga0194127_10012589	5681	5710	GAATTTTA	CTATTAAT	24	-	https://img.jgi.doe.gov/cgi-bin/vr/main.cgi?section=ViralBrowse&page=uviginfo&uvig_id=IMGVR_UViG_3300020221_000515
Cas13f3-spacer_4	AACAAUAUGAAAGAAAAAAAGAAACUUAUU	AAGAAGTTTCTTTTTTTCGTTCATATTATT	0	IMGVR_UViG_3300020204_000490|3300020204|Ga0194116_10003332	15638	15667	GAATTTTA	CTATTAAT	24	-	https://img.jgi.doe.gov/cgi-bin/vr/main.cgi?section=ViralBrowse&page=uviginfo&uvig_id=IMGVR_UViG_3300020204_000490
Cas13f3-spacer_4	AACAAUAUGAAAGAAAAAAAGAAACUUAUU	AAGAAGTTTCTTTTTTTCGTTCATATTATT	0	IMGVR_UViG_3300020200_000799|3300020200|Ga0194121_10023487	5681	5710	GAATTTTA	CTATTAAT	24	-	https://img.jgi.doe.gov/cgi-bin/vr/main.cgi?section=ViralBrowse&page=uviginfo&uvig_id=IMGVR_UViG_3300020200_000799
Cas13f3-spacer_4	AACAAUAUGAAAGAAAAAAAGAAACUUAUU	AAGAAGTTTCTTTTTTTCGTTCATATTATT	0	IMGVR_UViG_3300020197_000514|3300020197|Ga0194128_10012264	7071	7100	GAATTTTA	CTATTAAT	24	-	https://img.jgi.doe.gov/cgi-bin/vr/main.cgi?section=ViralBrowse&page=uviginfo&uvig_id=IMGVR_UViG_3300020197_000514
Cas13f3-spacer_4	AACAAUAUGAAAGAAAAAAAGAAACUUAUU	AAGAAGTTTCTTTTTTTCGTTCATATTATT	0	IMGVR_UViG_3300020183_000599|3300020183|Ga0194115_10002990	15638	15667	GAATTTTA	CTATTAAT	24	-	https://img.jgi.doe.gov/cgi-bin/vr/main.cgi?section=ViralBrowse&page=uviginfo&uvig_id=IMGVR_UViG_3300020183_000599
Cas13f3-spacer_4	AACAAUAUGAAAGAAAAAAAGAAACUUAUU	AAGAAGTTTCTTTTTTTCGTTCATATTATT	0	IMGVR_UViG_3300020179_000685|3300020179|Ga0194134_10009465	5681	5710	GAATTTTA	CTATTAAT	24	-	https://img.jgi.doe.gov/cgi-bin/vr/main.cgi?section=ViralBrowse&page=uviginfo&uvig_id=IMGVR_UViG_3300020179_000685
Cas13f3-spacer_4	AACAAUAUGAAAGAAAAAAAGAAACUUAUU	AAGAAGTTTCTTTTTTTCGTTCATATTATT	0	IMGVR_UViG_3300020190_001113|3300020190|Ga0194118_10009252	8723	8752	GAATTTTA	CTATTAAT	24	-	https://img.jgi.doe.gov/cgi-bin/vr/main.cgi?section=ViralBrowse&page=uviginfo&uvig_id=IMGVR_UViG_3300020190_001113
Cas13f3-spacer_4	AACAAUAUGAAAGAAAAAAAGAAACUUAUU	AAGAAGTTTCTTTTTTTCGTTCATATTATT	0	IMGVR_UViG_3300020603_000538|3300020603|Ga0194126_10016701	1403	1374	GAATTTTA	CTATTAAT	24	+	https://img.jgi.doe.gov/cgi-bin/vr/main.cgi?section=ViralBrowse&page=uviginfo&uvig_id=IMGVR_UViG_3300020603_000538
Cas13f3-spacer_4	AACAAUAUGAAAGAAAAAAAGAAACUUAUU	AAGAAGTTTCTTTTTTTCGTTCATATTATT	0	IMGVR_UViG_3300020220_000305|3300020220|Ga0194119_10003539	4226	4197	GAATTTTA	CTATTAAT	24	+	https://img.jgi.doe.gov/cgi-bin/vr/main.cgi?section=ViralBrowse&page=uviginfo&uvig_id=IMGVR_UViG_3300020220_000305
Cas13f3-spacer_4	AACAAUAUGAAAGAAAAAAAGAAACUUAUU	AAGAAGTTTCTTTTTTTCGTTCATATTATT	0	IMGVR_UViG_3300020109_000411|3300020109|Ga0194112_10012904	735	706	GAATTTTA	CTATTAAT	24	+	https://img.jgi.doe.gov/cgi-bin/vr/main.cgi?section=ViralBrowse&page=uviginfo&uvig_id=IMGVR_UViG_3300020109_000411
Cas13f3-spacer_4	AACAAUAUGAAAGAAAAAAAGAAACUUAUU	AATAAGTTTCATTTCTTCTTTCATATTATT	1	IMGVR_UViG_3300005510_000027|3300005510|Ga0066825_10000623	8315	8286	TAGTTCTT	TCAGCTTC	24	+	https://img.jgi.doe.gov/cgi-bin/vr/main.cgi?section=ViralBrowse&page=uviginfo&uvig_id=IMGVR_UViG_3300005510_000027
Cas13f3-spacer_4	AACAAUAUGAAAGAAAAAAAGAAACUUAUU	AATAAGTTTCATTTCTTCTTTCATATTATT	1	IMGVR_UViG_3300031785_000193|3300031785|Ga0310343_10001534	7671	7642	TAGTTCTT	TCAGCTTC	24	+	https://img.jgi.doe.gov/cgi-bin/vr/main.cgi?section=ViralBrowse&page=uviginfo&uvig_id=IMGVR_UViG_3300031785_000193
Cas13f3-spacer_4	AACAAUAUGAAAGAAAAAAAGAAACUUAUU	AAGAAGTTTCTTTTTTTCGTTCATATTATT	0	IMGVR_UViG_3300020084_000595|3300020084|Ga0194110_10026073	614	585	GAATTTTA	CTATTAAT	24	+	https://img.jgi.doe.gov/cgi-bin/vr/main.cgi?section=ViralBrowse&page=uviginfo&uvig_id=IMGVR_UViG_3300020084_000595
Cas13f3-spacer_4	AACAAUAUGAAAGAAAAAAAGAAACUUAUU	AATAAGTTTCATTTCTTCTTTCATATTATT	1	IMGVR_UViG_3300002483_000979|3300002483|JGI25132J35274_1001882	748	719	TAGTTCTT	TCAGCTTC	24	+	https://img.jgi.doe.gov/cgi-bin/vr/main.cgi?section=ViralBrowse&page=uviginfo&uvig_id=IMGVR_UViG_3300002483_000979
Cas13f3-spacer_4	AACAAUAUGAAAGAAAAAAAGAAACUUAUU	AAGAAGTTTCTTTTTTTCGTTCATATTATT	0	IMGVR_UViG_3300021376_000701|3300021376|Ga0194130_10005933	4988	4959	GAATTTTA	CTATTAAT	24	+	https://img.jgi.doe.gov/cgi-bin/vr/main.cgi?section=ViralBrowse&page=uviginfo&uvig_id=IMGVR_UViG_3300021376_000701
Cas13f3-spacer_4	AACAAUAUGAAAGAAAAAAAGAAACUUAUU	AAGAAGTTTCTTTTTTTCGTTCATATTATT	0	IMGVR_UViG_3300021424_000481|3300021424|Ga0194117_10004315	4205	4176	GAATTTTA	CTATTAAT	24	+	https://img.jgi.doe.gov/cgi-bin/vr/main.cgi?section=ViralBrowse&page=uviginfo&uvig_id=IMGVR_UViG_3300021424_000481
Cas13f3-spacer_4	AACAAUAUGAAAGAAAAAAAGAAACUUAUU	AAGAAGTTTCTTTTTTTCGTTCATATTATT	0	IMGVR_UViG_3300020578_000719|3300020578|Ga0194129_10005520|356-16079	7002	6973	GAATTTTA	CTATTAAT	24	+	https://img.jgi.doe.gov/cgi-bin/vr/main.cgi?section=ViralBrowse&page=uviginfo&uvig_id=IMGVR_UViG_3300020578_000719
Cas13f3-spacer_4	AACAAUAUGAAAGAAAAAAAGAAACUUAUU	AAGAAGTTTCTTTTTTTCGTTCATATTATT	0	IMGVR_UViG_3300020198_000313|3300020198|Ga0194120_10012843	4071	4042	GAATTTTA	CTATTAAT	24	+	https://img.jgi.doe.gov/cgi-bin/vr/main.cgi?section=ViralBrowse&page=uviginfo&uvig_id=IMGVR_UViG_3300020198_000313
Cas13f3-spacer_4	AACAAUAUGAAAGAAAAAAAGAAACUUAUU	AAGAAGTTTCTTTTTTTCGTTCATATTATT	0	IMGVR_UViG_3300020196_000738|3300020196|Ga0194124_10007128	486	457	GAATTTTA	CTATTAAT	24	+	https://img.jgi.doe.gov/cgi-bin/vr/main.cgi?section=ViralBrowse&page=uviginfo&uvig_id=IMGVR_UViG_3300020196_000738
Cas13f3-spacer_4	AACAAUAUGAAAGAAAAAAAGAAACUUAUU	AAGAAGTTTCTTTTTTTCGTTCATATTATT	0	IMGVR_UViG_3300020083_000323|3300020083|Ga0194111_10013740	2780	2751	GAATTTTA	CTATTAAT	24	+	https://img.jgi.doe.gov/cgi-bin/vr/main.cgi?section=ViralBrowse&page=uviginfo&uvig_id=IMGVR_UViG_3300020083_000323
Cas13f3-spacer_4	AACAAUAUGAAAGAAAAAAAGAAACUUAUU	AATAAGTTTCATTTCTTCTTTCATATTATT	1	IMGVR_UViG_3300012954_000791|3300012954|Ga0163111_10009634	2535	2506	TAGTTCTT	TCAGCTTC	24	+	https://img.jgi.doe.gov/cgi-bin/vr/main.cgi?section=ViralBrowse&page=uviginfo&uvig_id=IMGVR_UViG_3300012954_000791
Cas13f3-spacer_6	CAAGUCGCUUACGAGAUUUUUCAAGCAAUA	TATTGCTTTAAAAATCTCGTATGCTACTTG	2	IMGVR_UViG_3300005577_000049|3300005577|Ga0068857_100000128	36343	36314	TGGGACGA	ACGGTTTC	24	+	https://img.jgi.doe.gov/cgi-bin/vr/main.cgi?section=ViralBrowse&page=uviginfo&uvig_id=IMGVR_UViG_3300005577_000049
Cas13f3-spacer_6	CAAGUCGCUUACGAGAUUUUUCAAGCAAUA	TATTGCTTTAAAAATCTCGTATGCTACTTG	2	IMGVR_UViG_3300026116_000057|3300026116|Ga0207674_10000637	36343	36314	TGGGACGA	ACGGTTTC	24	+	https://img.jgi.doe.gov/cgi-bin/vr/main.cgi?section=ViralBrowse&page=uviginfo&uvig_id=IMGVR_UViG_3300026116_000057
Cas13f3-spacer_6	CAAGUCGCUUACGAGAUUUUUCAAGCAAUA	TATTGCTTTAAAAATCTCGTAGGCTACTTG	2	IMGVR_UViG_7000000649_000038|7000000649|SRS047634_LANL_scaffold_141143	3157	3128	CGGAACCC	GAAAGCTC	24	+	https://img.jgi.doe.gov/cgi-bin/vr/main.cgi?section=ViralBrowse&page=uviginfo&uvig_id=IMGVR_UViG_7000000649_000038
Cas13f3-spacer_6	CAAGUCGCUUACGAGAUUUUUCAAGCAAUA	TATTGCTTTAAAAATCTCGTATGCTACTTG	2	IMGVR_UViG_3300005614_000013|3300005614|Ga0068856_100000365	32674	32645	TGGGACGA	ACGGTTTC	24	+	https://img.jgi.doe.gov/cgi-bin/vr/main.cgi?section=ViralBrowse&page=uviginfo&uvig_id=IMGVR_UViG_3300005614_000013
Cas13f3-spacer_6	CAAGUCGCUUACGAGAUUUUUCAAGCAAUA	TATTGCTTTAAAAATCTCGTAGGCTACTTG	2	IMGVR_UViG_7000000046_000040|7000000046|SRS013252_Baylor_scaffold_41750|1-13711	5910	5881	CGGAACCC	GAAAGTTC	24	+	https://img.jgi.doe.gov/cgi-bin/vr/main.cgi?section=ViralBrowse&page=uviginfo&uvig_id=IMGVR_UViG_7000000046_000040
Cas13f3-spacer_6	CAAGUCGCUUACGAGAUUUUUCAAGCAAUA	TATTGCTTTAAAAATCTCGTATGCTACTTG	2	IMGVR_UViG_3300026078_000006|3300026078|Ga0207702_10000400	30917	30888	TGGGACGA	ACGGTTTC	24	+	https://img.jgi.doe.gov/cgi-bin/vr/main.cgi?section=ViralBrowse&page=uviginfo&uvig_id=IMGVR_UViG_3300026078_000006
Cas13f3-spacer_6	CAAGUCGCUUACGAGAUUUUUCAAGCAAUA	TATTGCTTTAAAAATCTCATAAGCTACTTG	1	IMGVR_UViG_3300020016_000023|3300020016|Ga0193696_1000099	33138	33167	GGGAACTA	ATTGCCTC	24	-	https://img.jgi.doe.gov/cgi-bin/vr/main.cgi?section=ViralBrowse&page=uviginfo&uvig_id=IMGVR_UViG_3300020016_000023
Cas13f3-spacer_6	CAAGUCGCUUACGAGAUUUUUCAAGCAAUA	TATTGCTTTAAAAATCTCATAAGCTACTTG	1	IMGVR_UViG_3300020005_000004|3300020005|Ga0193697_1000014	63757	63786	GGGAACTA	ATTGCCTC	24	-	https://img.jgi.doe.gov/cgi-bin/vr/main.cgi?section=ViralBrowse&page=uviginfo&uvig_id=IMGVR_UViG_3300020005_000004
Cas13f4-spacer_4	UACAACUGAAACUUCCAACUAUAAUACUAAUAAGGA	TCCTTAATAGTATTATAGTCGGAAGATCCAGTTTTG	4	IMGVR_UViG_3300029787_001605|3300029787|Ga0183757_1002407	3874	3839	TCATCTGT	GCACGTTC	24	+	https://img.jgi.doe.gov/cgi-bin/vr/main.cgi?section=ViralBrowse&page=uviginfo&uvig_id=IMGVR_UViG_3300029787_001605
Cas13f4-spacer_4	UACAACUGAAACUUCCAACUAUAAUACUAAUAAGGA	TCCTTAATAGTATTATAGTCGGAAGATCCAGTTTTG	4	IMGVR_UViG_3300020459_000039|3300020459|Ga0211514_10000243	17101	17136	TCATCTGT	GCACGTTC	24	-	https://img.jgi.doe.gov/cgi-bin/vr/main.cgi?section=ViralBrowse&page=uviginfo&uvig_id=IMGVR_UViG_3300020459_000039
Cas13f4-spacer_4	UACAACUGAAACUUCCAACUAUAAUACUAAUAAGGA	TCCTTAATAGTATTATAGTCGGAAGATCCAGTTTTG	4	IMGVR_UViG_3300020413_000418|3300020413|Ga0211516_10006077	6751	6716	TCATCTGT	GCACGTTC	24	+	https://img.jgi.doe.gov/cgi-bin/vr/main.cgi?section=ViralBrowse&page=uviginfo&uvig_id=IMGVR_UViG_3300020413_000418
Cas13f4-spacer_4	UACAACUGAAACUUCCAACUAUAAUACUAAUAAGGA	TCCTTAATAGTATTATAGTCGGAAGATCCAGTTTTG	4	IMGVR_UViG_3300020419_000049|3300020419|Ga0211512_10000224	16774	16809	TCATCTGT	GCACGTTC	24	-	https://img.jgi.doe.gov/cgi-bin/vr/main.cgi?section=ViralBrowse&page=uviginfo&uvig_id=IMGVR_UViG_3300020419_000049
Cas13f4-spacer_4	UACAACUGAAACUUCCAACUAUAAUACUAAUAAGGA	TCCTTAATAGTATTATAGTCGGAAGATCCAGTTTTG	4	IMGVR_UViG_3300020454_000432|3300020454|Ga0211548_10002968	6532	6497	TCATCTGT	GCACGTTC	24	+	https://img.jgi.doe.gov/cgi-bin/vr/main.cgi?section=ViralBrowse&page=uviginfo&uvig_id=IMGVR_UViG_3300020454_000432
Cas13f4-spacer_4	UACAACUGAAACUUCCAACUAUAAUACUAAUAAGGA	TCCTTAATAGTATTATAGTCGGAAGATCCAGTTTTG	4	IMGVR_UViG_3300012953_001030|3300012953|Ga0163179_10003929	1222	1257	TCATCTGT	GCACGTTC	24	-	https://img.jgi.doe.gov/cgi-bin/vr/main.cgi?section=ViralBrowse&page=uviginfo&uvig_id=IMGVR_UViG_3300012953_001030
Cas13f5-spacer_11	UUAAAUAGAAAUUAGCAAAAUAUUGACUCA	TGAGTCAATATTTTGCAAACTTCTATTTAA	0	IMGVR_UViG_3300031712_000012|3300031712|Ga0265342_10000621|1188-37230	25828	25857	CGTATTTC	AAACTACC	26	-	https://img.jgi.doe.gov/cgi-bin/vr/main.cgi?section=ViralBrowse&page=uviginfo&uvig_id=IMGVR_UViG_3300031712_000012
Cas13f5-spacer_11	UUAAAUAGAAAUUAGCAAAAUAUUGACUCA	TAAGTCAATATTTTGCTAATTTTTATTTAA	1	IMGVR_UViG_3300021976_000006|3300021976|Ga0193742_1000031	71296	71267	CATATTTT	AAATTATT	26	+	https://img.jgi.doe.gov/cgi-bin/vr/main.cgi?section=ViralBrowse&page=uviginfo&uvig_id=IMGVR_UViG_3300021976_000006
Cas13f5-spacer_16	UAUUCGCACAAGCUAAUGUUCCAAUAGCUA	GTCCTATTGGAACATTAGCTTGTTCAAATA	2	IMGVR_UViG_3300027503_000123|3300027503|Ga0255182_1001222	9348	9319	ATCAAAGA	ACCACTAT	20	+	https://img.jgi.doe.gov/cgi-bin/vr/main.cgi?section=ViralBrowse&page=uviginfo&uvig_id=IMGVR_UViG_3300027503_000123
Cas13f5-spacer_5	UUAACUUAUAAGUUUAUUUUUUGGUAAAUU	AAACTACCAAAAAATTAACTTATAAGTTAA	3	Station158_SUR_ALL_assembly_NODE_1454_length_47280_cov_6.854209	8471	8442	GTCTTAAT	GAGAGAAT	24	+	https://genome.jgi.doe.gov/portal/IMG_VR/IMG_VR.home.html
Cas13f5-spacer_8	UUAUCAUCCUCAUUUUUGGAAGUUUUAAUA	GAGTAAAACTTCCAAAAATAAGGATGAAAA	5	IMGVR_UViG_GVMAG-M-3300023112-4_000001|3300023112|Ga0233411_10000276	4923	4894	AGTATTAG	AAGAGACC	22	+	https://gold.jgi.doe.gov/analysis_projects?id=Ga0233411
Cas13f5-spacer_8	UUAUCAUCCUCAUUUUUGGAAGUUUUAAUA	TATAAATACTTCCAAAAATGAGAATGATAC	0	IMGVR_UViG_GVMAG-M-3300009163-18_000001|3300009163|Ga0114970_10011424	5148	5177	ATCTACCA	GAAGAACC	22	-	https://gold.jgi.doe.gov/analysis_projects?id=Ga0114970
Cas13f5-spacer_9	UUGUUUCACCAUAAUAAUUUGCCAUUAAAG	TTTTAATGGCAAATTATTCAGTTGAAACAA	1	IMGVR_UViG_3300021256_000255|3300021256|Ga0223826_10002038	28007	28036	GTGGAACT	CGCGAATA	22	-	https://img.jgi.doe.gov/cgi-bin/vr/main.cgi?section=ViralBrowse&page=uviginfo&uvig_id=IMGVR_UViG_3300021256_000255
Cas13f5-spacer_9	UUGUUUCACCAUAAUAAUUUGCCAUUAAAG	CTTTAATGGCAAATTATTATGATGCATCAC	1	IMGVR_UViG_3300007734_000183|3300007734|Ga0104986_1319	13425	13396	AAAATAAA	ATATGCAT	22	+	https://img.jgi.doe.gov/cgi-bin/vr/main.cgi?section=ViralBrowse&page=uviginfo&uvig_id=IMGVR_UViG_3300007734_000183
Cas13f5-spacer_9	UUGUUUCACCAUAAUAAUUUGCCAUUAAAG	CTTTAATGGCAAATTATTATGATGCATCAC	1	IMGVR_UViG_3300007735_000792|3300007735|Ga0104988_11013	48024	47995	AAAATAAA	ATATGCAT	22	+	https://img.jgi.doe.gov/cgi-bin/vr/main.cgi?section=ViralBrowse&page=uviginfo&uvig_id=IMGVR_UViG_3300007735_000792
Cas13f6-spacer_2	UUUGCAAACUUCCAUGCUUUUUUUAACGCG	TAAGTTAAAAAAAGCTAGGAAGTTTGCAAA	0	HQ317391	130212	130183	GAATTTTA	GACAAGAC	20	+	http://www.ncbi.nlm.nih.gov/nuccore/HQ317391?report=graph&v=130204:130194&c=339966&theme=Default&flip=false&select=null&content=1&color=0&label=1&geneModel=1&decor=0&layout=0&spacing=0&alncolor=on	HQ317391_Cyanophage S-SSM6a genomic sequence.
Cas13f6-spacer_2	UUUGCAAACUUCCAUGCUUUUUUUAACGCG	TAAGTTAAAAAAAGCTAGGAAGTTTGCAAA	0	GU071098	9186	9157	GAATTTTA	GACAAGAC	20	+	http://www.ncbi.nlm.nih.gov/nuccore/GU071098?report=graph&v=9178:9168&c=339966&theme=Default&flip=false&select=null&content=1&color=0&label=1&geneModel=1&decor=0&layout=0&spacing=0&alncolor=on	GU071098_Synechococcus phage S-SSM7, complete genome.
Cas13f6-spacer_2	UUUGCAAACUUCCAUGCUUUUUUUAACGCG	TAAGTTAAAAAAAGCTAGGAAGTTTGCAAA	0	NC_015287.1	9186	9157	GAATTTTA	GACAAGAC	20	+	http://www.ncbi.nlm.nih.gov/nuccore/NC_015287.1?report=graph&v=9178:9168&c=339966&theme=Default&flip=false&select=null&content=1&color=0&label=1&geneModel=1&decor=0&layout=0&spacing=0&alncolor=on
Cas13f6-spacer_2	UUUGCAAACUUCCAUGCUUUUUUUAACGCG	TAAGTTAAAAAAAGCTAGGAAGTTTGCAAA	0	HQ317391	130212	130183	GAATTTTA	GACAAGAC	20	+	http://www.ncbi.nlm.nih.gov/nuccore/HQ317391?report=graph&v=130204:130194&c=339966&theme=Default&flip=false&select=null&content=1&color=0&label=1&geneModel=1&decor=0&layout=0&spacing=0&alncolor=on	HQ317391_Cyanophage S-SSM6a genomic sequence.
Cas13f6-spacer_2	UUUGCAAACUUCCAUGCUUUUUUUAACGCG	TAAGTTAAAAAAAGCTAGGAAGTTTGCAAA	0	GU071098	9186	9157	GAATTTTA	GACAAGAC	20	+	http://www.ncbi.nlm.nih.gov/nuccore/GU071098?report=graph&v=9178:9168&c=339966&theme=Default&flip=false&select=null&content=1&color=0&label=1&geneModel=1&decor=0&layout=0&spacing=0&alncolor=on	GU071098_Synechococcus phage S-SSM7, complete genome.
Cas13f6-spacer_3	GCCCAACGGAUGGAACUGCCGCUGCCAUGC	GCATTGCAGCGGCAGTTCCAGCCGTTGGGC	6	IMGVR_UViG_3300000304_000002|3300000304|Cf135DRAFT_1000112	10505	10476	GGATAGTA	CCTGAACG	26	+	https://img.jgi.doe.gov/cgi-bin/vr/main.cgi?section=ViralBrowse&page=uviginfo&uvig_id=IMGVR_UViG_3300000304_000002
Cas13f6-spacer_4	AUUGCCGUUUUUUCCUUUUUUUGUCUUGCU	TTCAAGACAAAAAAAAGAAAAAATGGCAAG	0	IMGVR_UViG_3300025897_000012|3300025897|Ga0209425_10000158	35218	35247	CAAAGGCA	CTATATCT	20	-	https://img.jgi.doe.gov/cgi-bin/vr/main.cgi?section=ViralBrowse&page=uviginfo&uvig_id=IMGVR_UViG_3300025897_000012
Cas13f6-spacer_4	AUUGCCGUUUUUUCCUUUUUUUGUCUUGCU	TTCAAGACAAAAAAAAGAAAAAATGGCAAG	0	IMGVR_UViG_3300025886_000249|3300025886|Ga0209632_10002600	7585	7556	CAAAGGCA	CTATATCT	20	+	https://img.jgi.doe.gov/cgi-bin/vr/main.cgi?section=ViralBrowse&page=uviginfo&uvig_id=IMGVR_UViG_3300025886_000249
Cas13f6-spacer_4	AUUGCCGUUUUUUCCUUUUUUUGUCUUGCU	TACAAGATAAAAAAAGAAAAAAACGGCAAC	0	IMGVR_UViG_3300020158_000064|3300020158|Ga0194038_1003557	965	994	ATCACTCC	GCGACGTG	20	-	https://img.jgi.doe.gov/cgi-bin/vr/main.cgi?section=ViralBrowse&page=uviginfo&uvig_id=IMGVR_UViG_3300020158_000064
Cas13f6-spacer_4	AUUGCCGUUUUUUCCUUUUUUUGUCUUGCU	TTCAAGACAAAAAAAAGAAAAAATGGCAAG	0	IMGVR_UViG_3300001354_000133|3300001354|JGI20155J14468_10002177	10907	10936	CAAAGGCA	CTATATCT	20	-	https://img.jgi.doe.gov/cgi-bin/vr/main.cgi?section=ViralBrowse&page=uviginfo&uvig_id=IMGVR_UViG_3300001354_000133
Cas13f6-spacer_4	AUUGCCGUUUUUUCCUUUUUUUGUCUUGCU	TACAAGATAAAAAAAGAAAAAAACGGCAAC	0	IMGVR_UViG_GVMAG-M-3300027770-64_000001|3300027770|Ga0209086_10000434	27685	27714	ATCACTCC	GCGACGTG	20	-	https://gold.jgi.doe.gov/analysis_projects?id=Ga0209086
Cas13f6-spacer_5	UUACUUUAUACAUAGGUAGCCUUUGAAAUU	AATTTCAAAGGCTATTTATGTTTAAAGTAA	1	UGV-GENOME-0301728_1	24245	24274	CAGAAAAC	AATCACTT	24	-	https://genome.jgi.doe.gov/portal/IMG_VR/IMG_VR.home.html
Cas13f6-spacer_5	UUACUUUAUACAUAGGUAGCCUUUGAAAUU	AATTTCAAAGGCTATTTATGTTTAAAGTAA	1	UGV-GENOME-0299870_1	10325	10296	CAGAAAAC	AATCACTT	24	+	https://genome.jgi.doe.gov/portal/IMG_VR/IMG_VR.home.html
Cas13f6-spacer_5	UUACUUUAUACAUAGGUAGCCUUUGAAAUU	AATTTCAAAGGCTATTTATGTTTAAAGTAA	1	UGV-GENOME-0302690_1	10503	10474	CAGAAAAC	AATCACTT	24	+	https://genome.jgi.doe.gov/portal/IMG_VR/IMG_VR.home.html
Cas13f6-spacer_5	UUACUUUAUACAUAGGUAGCCUUUGAAAUU	AATTTCAAAGGCTATTTATGTTTAAAGTAA	1	UGV-GENOME-0289195_1	10503	10474	CAGAAAAC	AATCACTT	24	+	https://genome.jgi.doe.gov/portal/IMG_VR/IMG_VR.home.html
Cas13f6-spacer_5	UUACUUUAUACAUAGGUAGCCUUUGAAAUU	AATTTCAAAGGCTATTTATGTTTAAAGTAA	1	UGV-GENOME-0280591	19204	19233	CAGAAAAC	AATCACTT	24	-	https://genome.jgi.doe.gov/portal/IMG_VR/IMG_VR.home.html
Cas13f7-spacer_1	GAGAAAAUCAUAAUAAAUUAUCUCAUUAUC	GATAATGAGATAATTTATTATGATTTTCTC	1	IMGVR_UViG_3300003432_000066|3300003432|JGI20214J51088_10008360	5133	5104	GAAAGCGG	GAAACGCT	30	+	https://img.jgi.doe.gov/cgi-bin/vr/main.cgi?section=ViralBrowse&page=uviginfo&uvig_id=IMGVR_UViG_3300003432_000066
Cas13f7-spacer_2	UGAACAUGUCACUAUUGGAAUUAUUUUUUG	AAAAAAATAATTTCAATAGTAACATGTTAC	3	NZ_CP061042.1	8161	8190	ATGTAACA	AAGATTGA	20	-	http://www.ncbi.nlm.nih.gov/nuccore/NZ_CP061042.1?report=graph&v=8153:8195&c=339966&theme=Default&flip=false&select=null&content=1&color=0&label=1&geneModel=1&decor=0&layout=0&spacing=0&alncolor=on	Staphylococcus_warneri strain WS479 plasmid pWS-31, complete sequence
Cas13f7-spacer_2	UGAACAUGUCACUAUUGGAAUUAUUUUUUG	AAAAAAATAATTTCAATAGTAACATGTTAC	3	NZ_CP061042.1	8259	8288	ATGTAACA	AAGATTGA	20	-	http://www.ncbi.nlm.nih.gov/nuccore/NZ_CP061042.1?report=graph&v=8251:8293&c=339966&theme=Default&flip=false&select=null&content=1&color=0&label=1&geneModel=1&decor=0&layout=0&spacing=0&alncolor=on	Staphylococcus_warneri strain WS479 plasmid pWS-31, complete sequence
Cas13f7-spacer_2	UGAACAUGUCACUAUUGGAAUUAUUUUUUG	AAAAAAATAATTTCAATAGTAACATGTTAC	3	NZ_MK046688.1	17377	17406	ATGTAACA	AAGATTGA	20	-	http://www.ncbi.nlm.nih.gov/nuccore/NZ_MK046688.1?report=graph&v=17369:17411&c=339966&theme=Default&flip=false&select=null&content=1&color=0&label=1&geneModel=1&decor=0&layout=0&spacing=0&alncolor=on	Staphylococcus_epidermidis strain 107.2cured plasmid pAQZ2, complete sequence
Cas13f7-spacer_2	UGAACAUGUCACUAUUGGAAUUAUUUUUUG	AAAAAAATAATTTCAATAGTAACATGTTAC	3	NZ_MK046687.1	60	89	ATGTAACA	AAGATTGA	20	-	http://www.ncbi.nlm.nih.gov/nuccore/NZ_MK046687.1?report=graph&v=52:94&c=339966&theme=Default&flip=false&select=null&content=1&color=0&label=1&geneModel=1&decor=0&layout=0&spacing=0&alncolor=on	Staphylococcus_epidermidis strain 107.2 plasmid pAQZ1, complete sequence
Cas13f7-spacer_2	UGAACAUGUCACUAUUGGAAUUAUUUUUUG	AAAAAAATAATTTCAATAGTAACATGTTAC	3	NZ_MK046687.1	158	187	ATGTAACA	AAGATTGA	20	-	http://www.ncbi.nlm.nih.gov/nuccore/NZ_MK046687.1?report=graph&v=150:192&c=339966&theme=Default&flip=false&select=null&content=1&color=0&label=1&geneModel=1&decor=0&layout=0&spacing=0&alncolor=on	Staphylococcus_epidermidis strain 107.2 plasmid pAQZ1, complete sequence
Cas13f7-spacer_2	UGAACAUGUCACUAUUGGAAUUAUUUUUUG	AAAAAAATAATTTCAATAGTAACATGTTAC	3	NZ_CP033100.1	3570	3599	ATGTAACA	AAGATTGA	20	-	http://www.ncbi.nlm.nih.gov/nuccore/NZ_CP033100.1?report=graph&v=3562:3604&c=339966&theme=Default&flip=false&select=null&content=1&color=0&label=1&geneModel=1&decor=0&layout=0&spacing=0&alncolor=on	Staphylococcus_warneri strain SWO plasmid unnamed2, complete sequence
Cas13f7-spacer_2	UGAACAUGUCACUAUUGGAAUUAUUUUUUG	AAAAAAATAATTTCAATAGTAACATGTTAC	3	NZ_CP033100.1	3668	3697	ATGTAACA	AAGATTGA	20	-	http://www.ncbi.nlm.nih.gov/nuccore/NZ_CP033100.1?report=graph&v=3660:3702&c=339966&theme=Default&flip=false&select=null&content=1&color=0&label=1&geneModel=1&decor=0&layout=0&spacing=0&alncolor=on	Staphylococcus_warneri strain SWO plasmid unnamed2, complete sequence
Cas13f7-spacer_2	UGAACAUGUCACUAUUGGAAUUAUUUUUUG	AAAAAAATAATTTCAATAGTAACATGTTAC	3	NZ_CP053472.1	35556	35585	ATGTAACA	AAGATTGA	20	-	http://www.ncbi.nlm.nih.gov/nuccore/NZ_CP053472.1?report=graph&v=35548:35590&c=339966&theme=Default&flip=false&select=null&content=1&color=0&label=1&geneModel=1&decor=0&layout=0&spacing=0&alncolor=on	Staphylococcus_warneri strain WB224 plasmid pWB224_2, complete sequence
Cas13f7-spacer_2	UGAACAUGUCACUAUUGGAAUUAUUUUUUG	AAAAAAATAATTTCAATAGTAACATGTTAC	3	NZ_CP071513.1	40369	40398	ATGTAACA	AAGATTGA	20	-	http://www.ncbi.nlm.nih.gov/nuccore/NZ_CP071513.1?report=graph&v=40361:40403&c=339966&theme=Default&flip=false&select=null&content=1&color=0&label=1&geneModel=1&decor=0&layout=0&spacing=0&alncolor=on	Staphylococcus_haemolyticus strain 1b plasmid pSH_1b_1, complete sequence
Cas13f7-spacer_2	UGAACAUGUCACUAUUGGAAUUAUUUUUUG	AAAAAAATAATTTCAATAGTAACATGTTAC	3	NZ_CP071513.1	40565	40594	AAGTAACA	AAGATTGA	20	-	http://www.ncbi.nlm.nih.gov/nuccore/NZ_CP071513.1?report=graph&v=40557:40599&c=339966&theme=Default&flip=false&select=null&content=1&color=0&label=1&geneModel=1&decor=0&layout=0&spacing=0&alncolor=on	Staphylococcus_haemolyticus strain 1b plasmid pSH_1b_1, complete sequence
Cas13f7-spacer_2	UGAACAUGUCACUAUUGGAAUUAUUUUUUG	AAAAAAATAATTTCAATAGTAACATGTTAC	3	NZ_CP053472.1	35654	35683	ATGTAACA	AAGATTGA	20	-	http://www.ncbi.nlm.nih.gov/nuccore/NZ_CP053472.1?report=graph&v=35646:35688&c=339966&theme=Default&flip=false&select=null&content=1&color=0&label=1&geneModel=1&decor=0&layout=0&spacing=0&alncolor=on	Staphylococcus_warneri strain WB224 plasmid pWB224_2, complete sequence
Cas13f7-spacer_2	UGAACAUGUCACUAUUGGAAUUAUUUUUUG	AAAAAAATAATTTCAATAGTAACATGTTAC	3	NZ_CP071506.1	38125	38154	ATGTAACA	AAGATTGA	20	-	http://www.ncbi.nlm.nih.gov/nuccore/NZ_CP071506.1?report=graph&v=38117:38159&c=339966&theme=Default&flip=false&select=null&content=1&color=0&label=1&geneModel=1&decor=0&layout=0&spacing=0&alncolor=on	Staphylococcus_haemolyticus strain 12b plasmid pSH_12b_1, complete sequence
Cas13f7-spacer_2	UGAACAUGUCACUAUUGGAAUUAUUUUUUG	AAAAAAATAATTTCAATAGTAACATGTTAC	3	NZ_CP071509.1	39037	39066	ATGTAACA	AAGATTGA	20	-	http://www.ncbi.nlm.nih.gov/nuccore/NZ_CP071509.1?report=graph&v=39029:39071&c=339966&theme=Default&flip=false&select=null&content=1&color=0&label=1&geneModel=1&decor=0&layout=0&spacing=0&alncolor=on	Staphylococcus_haemolyticus strain 7b plasmid pSH_7b_1, complete sequence
Cas13f7-spacer_2	UGAACAUGUCACUAUUGGAAUUAUUUUUUG	AAAAAAATAATTTCAATAGTAACATGTTAC	3	NZ_CP071509.1	39233	39262	AAGTAACA	AAGATTGA	20	-	http://www.ncbi.nlm.nih.gov/nuccore/NZ_CP071509.1?report=graph&v=39225:39267&c=339966&theme=Default&flip=false&select=null&content=1&color=0&label=1&geneModel=1&decor=0&layout=0&spacing=0&alncolor=on	Staphylococcus_haemolyticus strain 7b plasmid pSH_7b_1, complete sequence
Cas13f7-spacer_2	UGAACAUGUCACUAUUGGAAUUAUUUUUUG	AAAAAAATAATTTCAATAGTAACATGTTAC	3	NZ_CP071506.1	38321	38350	AAGTAACA	AAGATTGA	20	-	http://www.ncbi.nlm.nih.gov/nuccore/NZ_CP071506.1?report=graph&v=38313:38355&c=339966&theme=Default&flip=false&select=null&content=1&color=0&label=1&geneModel=1&decor=0&layout=0&spacing=0&alncolor=on	Staphylococcus_haemolyticus strain 12b plasmid pSH_12b_1, complete sequence
Cas13f7-spacer_2	UGAACAUGUCACUAUUGGAAUUAUUUUUUG	AAAAAAATAATTTCAATAGTAACATGTTAC	3	NZ_CP069220.1	29573	29602	ATGTAACA	AAGATTGA	20	-	http://www.ncbi.nlm.nih.gov/nuccore/NZ_CP069220.1?report=graph&v=29565:29607&c=339966&theme=Default&flip=false&select=null&content=1&color=0&label=1&geneModel=1&decor=0&layout=0&spacing=0&alncolor=on	Staphylococcus_epidermidis strain Z0118SE0272 plasmid unnamed1, complete sequence
Cas13f7-spacer_2	UGAACAUGUCACUAUUGGAAUUAUUUUUUG	AAAAAAATAATTTCAATAGTAACATGTTAC	3	NZ_CP069220.1	29671	29700	ATGTAACA	AAGATTGA	20	-	http://www.ncbi.nlm.nih.gov/nuccore/NZ_CP069220.1?report=graph&v=29663:29705&c=339966&theme=Default&flip=false&select=null&content=1&color=0&label=1&geneModel=1&decor=0&layout=0&spacing=0&alncolor=on	Staphylococcus_epidermidis strain Z0118SE0272 plasmid unnamed1, complete sequence
Cas13f7-spacer_2	UGAACAUGUCACUAUUGGAAUUAUUUUUUG	AAAAAAATAATTTCAATAGTAACATGTTAC	3	NC_013349.1	13457	13428	ATGTAACA	AAGATTGA	20	+	http://www.ncbi.nlm.nih.gov/nuccore/NC_013349.1?report=graph&v=13445:13435&c=339966&theme=Default&flip=false&select=null&content=1&color=0&label=1&geneModel=1&decor=0&layout=0&spacing=0&alncolor=on	Staphylococcus_aureus plasmid SAP099B, complete sequence
Cas13f7-spacer_2	UGAACAUGUCACUAUUGGAAUUAUUUUUUG	AAAAAAATAATTTCAATAGTAACATGTTAC	3	NZ_MK046687.1	256	285	ATGTAACA	AAGATTGA	20	-	http://www.ncbi.nlm.nih.gov/nuccore/NZ_MK046687.1?report=graph&v=248:290&c=339966&theme=Default&flip=false&select=null&content=1&color=0&label=1&geneModel=1&decor=0&layout=0&spacing=0&alncolor=on
Cas13f7-spacer_2	UGAACAUGUCACUAUUGGAAUUAUUUUUUG	AAAAAAATAATTTCAATAGTAACATGTTAC	3	NZ_CP061042.1	8161	8190	ATGTAACA	AAGATTGA	20	-	http://www.ncbi.nlm.nih.gov/nuccore/NZ_CP061042.1?report=graph&v=8153:8195&c=339966&theme=Default&flip=false&select=null&content=1&color=0&label=1&geneModel=1&decor=0&layout=0&spacing=0&alncolor=on	Staphylococcus_warneri strain WS479 plasmid pWS-31, complete sequence
Cas13f7-spacer_2	UGAACAUGUCACUAUUGGAAUUAUUUUUUG	AAAAAAATAATTTCAATAGTAACATGTTAC	3	NZ_CP061042.1	8259	8288	ATGTAACA	AAGATTGA	20	-	http://www.ncbi.nlm.nih.gov/nuccore/NZ_CP061042.1?report=graph&v=8251:8293&c=339966&theme=Default&flip=false&select=null&content=1&color=0&label=1&geneModel=1&decor=0&layout=0&spacing=0&alncolor=on	Staphylococcus_warneri strain WS479 plasmid pWS-31, complete sequence
Cas13f7-spacer_2	UGAACAUGUCACUAUUGGAAUUAUUUUUUG	AAAAAAATAATTTCAATAGTAACATGTTAC	3	NZ_MK046688.1	17377	17406	ATGTAACA	AAGATTGA	20	-	http://www.ncbi.nlm.nih.gov/nuccore/NZ_MK046688.1?report=graph&v=17369:17411&c=339966&theme=Default&flip=false&select=null&content=1&color=0&label=1&geneModel=1&decor=0&layout=0&spacing=0&alncolor=on	Staphylococcus_epidermidis strain 107.2cured plasmid pAQZ2, complete sequence
Cas13f7-spacer_2	UGAACAUGUCACUAUUGGAAUUAUUUUUUG	AAAAAAATAATTTCAATAGTAACATGTTAC	3	NZ_MK046687.1	60	89	ATGTAACA	AAGATTGA	20	-	http://www.ncbi.nlm.nih.gov/nuccore/NZ_MK046687.1?report=graph&v=52:94&c=339966&theme=Default&flip=false&select=null&content=1&color=0&label=1&geneModel=1&decor=0&layout=0&spacing=0&alncolor=on	Staphylococcus_epidermidis strain 107.2 plasmid pAQZ1, complete sequence
Cas13f7-spacer_2	UGAACAUGUCACUAUUGGAAUUAUUUUUUG	AAAAAAATAATTTCAATAGTAACATGTTAC	3	NZ_MK046687.1	158	187	ATGTAACA	AAGATTGA	20	-	http://www.ncbi.nlm.nih.gov/nuccore/NZ_MK046687.1?report=graph&v=150:192&c=339966&theme=Default&flip=false&select=null&content=1&color=0&label=1&geneModel=1&decor=0&layout=0&spacing=0&alncolor=on	Staphylococcus_epidermidis strain 107.2 plasmid pAQZ1, complete sequence
Cas13f7-spacer_2	UGAACAUGUCACUAUUGGAAUUAUUUUUUG	AAAAAAATAATTTCAATAGTAACATGTTAC	3	NZ_CP033100.1	3570	3599	ATGTAACA	AAGATTGA	20	-	http://www.ncbi.nlm.nih.gov/nuccore/NZ_CP033100.1?report=graph&v=3562:3604&c=339966&theme=Default&flip=false&select=null&content=1&color=0&label=1&geneModel=1&decor=0&layout=0&spacing=0&alncolor=on	Staphylococcus_warneri strain SWO plasmid unnamed2, complete sequence
Cas13f7-spacer_2	UGAACAUGUCACUAUUGGAAUUAUUUUUUG	AAAAAAATAATTTCAATAGTAACATGTTAC	3	NZ_CP033100.1	3668	3697	ATGTAACA	AAGATTGA	20	-	http://www.ncbi.nlm.nih.gov/nuccore/NZ_CP033100.1?report=graph&v=3660:3702&c=339966&theme=Default&flip=false&select=null&content=1&color=0&label=1&geneModel=1&decor=0&layout=0&spacing=0&alncolor=on	Staphylococcus_warneri strain SWO plasmid unnamed2, complete sequence
Cas13f7-spacer_2	UGAACAUGUCACUAUUGGAAUUAUUUUUUG	AAAAAAATAATTTCAATAGTAACATGTTAC	3	NZ_CP053472.1	35556	35585	ATGTAACA	AAGATTGA	20	-	http://www.ncbi.nlm.nih.gov/nuccore/NZ_CP053472.1?report=graph&v=35548:35590&c=339966&theme=Default&flip=false&select=null&content=1&color=0&label=1&geneModel=1&decor=0&layout=0&spacing=0&alncolor=on	Staphylococcus_warneri strain WB224 plasmid pWB224_2, complete sequence
Cas13f7-spacer_2	UGAACAUGUCACUAUUGGAAUUAUUUUUUG	AAAAAAATAATTTCAATAGTAACATGTTAC	3	NZ_CP071513.1	40369	40398	ATGTAACA	AAGATTGA	20	-	http://www.ncbi.nlm.nih.gov/nuccore/NZ_CP071513.1?report=graph&v=40361:40403&c=339966&theme=Default&flip=false&select=null&content=1&color=0&label=1&geneModel=1&decor=0&layout=0&spacing=0&alncolor=on	Staphylococcus_haemolyticus strain 1b plasmid pSH_1b_1, complete sequence
Cas13f7-spacer_2	UGAACAUGUCACUAUUGGAAUUAUUUUUUG	AAAAAAATAATTTCAATAGTAACATGTTAC	3	NZ_CP071513.1	40565	40594	AAGTAACA	AAGATTGA	20	-	http://www.ncbi.nlm.nih.gov/nuccore/NZ_CP071513.1?report=graph&v=40557:40599&c=339966&theme=Default&flip=false&select=null&content=1&color=0&label=1&geneModel=1&decor=0&layout=0&spacing=0&alncolor=on	Staphylococcus_haemolyticus strain 1b plasmid pSH_1b_1, complete sequence
Cas13f7-spacer_2	UGAACAUGUCACUAUUGGAAUUAUUUUUUG	AAAAAAATAATTTCAATAGTAACATGTTAC	3	NZ_CP053472.1	35654	35683	ATGTAACA	AAGATTGA	20	-	http://www.ncbi.nlm.nih.gov/nuccore/NZ_CP053472.1?report=graph&v=35646:35688&c=339966&theme=Default&flip=false&select=null&content=1&color=0&label=1&geneModel=1&decor=0&layout=0&spacing=0&alncolor=on	Staphylococcus_warneri strain WB224 plasmid pWB224_2, complete sequence
Cas13f7-spacer_2	UGAACAUGUCACUAUUGGAAUUAUUUUUUG	AAAAAAATAATTTCAATAGTAACATGTTAC	3	NZ_CP071506.1	38125	38154	ATGTAACA	AAGATTGA	20	-	http://www.ncbi.nlm.nih.gov/nuccore/NZ_CP071506.1?report=graph&v=38117:38159&c=339966&theme=Default&flip=false&select=null&content=1&color=0&label=1&geneModel=1&decor=0&layout=0&spacing=0&alncolor=on	Staphylococcus_haemolyticus strain 12b plasmid pSH_12b_1, complete sequence
Cas13f7-spacer_2	UGAACAUGUCACUAUUGGAAUUAUUUUUUG	AAAAAAATAATTTCAATAGTAACATGTTAC	3	NZ_CP071509.1	39037	39066	ATGTAACA	AAGATTGA	20	-	http://www.ncbi.nlm.nih.gov/nuccore/NZ_CP071509.1?report=graph&v=39029:39071&c=339966&theme=Default&flip=false&select=null&content=1&color=0&label=1&geneModel=1&decor=0&layout=0&spacing=0&alncolor=on	Staphylococcus_haemolyticus strain 7b plasmid pSH_7b_1, complete sequence
Cas13f7-spacer_2	UGAACAUGUCACUAUUGGAAUUAUUUUUUG	AAAAAAATAATTTCAATAGTAACATGTTAC	3	NZ_CP071509.1	39233	39262	AAGTAACA	AAGATTGA	20	-	http://www.ncbi.nlm.nih.gov/nuccore/NZ_CP071509.1?report=graph&v=39225:39267&c=339966&theme=Default&flip=false&select=null&content=1&color=0&label=1&geneModel=1&decor=0&layout=0&spacing=0&alncolor=on	Staphylococcus_haemolyticus strain 7b plasmid pSH_7b_1, complete sequence
Cas13f7-spacer_2	UGAACAUGUCACUAUUGGAAUUAUUUUUUG	AAAAAAATAATTTCAATAGTAACATGTTAC	3	NZ_CP071506.1	38321	38350	AAGTAACA	AAGATTGA	20	-	http://www.ncbi.nlm.nih.gov/nuccore/NZ_CP071506.1?report=graph&v=38313:38355&c=339966&theme=Default&flip=false&select=null&content=1&color=0&label=1&geneModel=1&decor=0&layout=0&spacing=0&alncolor=on	Staphylococcus_haemolyticus strain 12b plasmid pSH_12b_1, complete sequence
Cas13f7-spacer_2	UGAACAUGUCACUAUUGGAAUUAUUUUUUG	AAAAAAATAATTTCAATAGTAACATGTTAC	3	NZ_CP069220.1	29573	29602	ATGTAACA	AAGATTGA	20	-	http://www.ncbi.nlm.nih.gov/nuccore/NZ_CP069220.1?report=graph&v=29565:29607&c=339966&theme=Default&flip=false&select=null&content=1&color=0&label=1&geneModel=1&decor=0&layout=0&spacing=0&alncolor=on	Staphylococcus_epidermidis strain Z0118SE0272 plasmid unnamed1, complete sequence
Cas13f7-spacer_2	UGAACAUGUCACUAUUGGAAUUAUUUUUUG	AAAAAAATAATTTCAATAGTAACATGTTAC	3	NZ_CP069220.1	29671	29700	ATGTAACA	AAGATTGA	20	-	http://www.ncbi.nlm.nih.gov/nuccore/NZ_CP069220.1?report=graph&v=29663:29705&c=339966&theme=Default&flip=false&select=null&content=1&color=0&label=1&geneModel=1&decor=0&layout=0&spacing=0&alncolor=on	Staphylococcus_epidermidis strain Z0118SE0272 plasmid unnamed1, complete sequence
Cas13f7-spacer_2	UGAACAUGUCACUAUUGGAAUUAUUUUUUG	AAAAAAATAATTTCAATAGTAACATGTTAC	3	NC_013349.1	13457	13428	ATGTAACA	AAGATTGA	20	+	http://www.ncbi.nlm.nih.gov/nuccore/NC_013349.1?report=graph&v=13445:13435&c=339966&theme=Default&flip=false&select=null&content=1&color=0&label=1&geneModel=1&decor=0&layout=0&spacing=0&alncolor=on	Staphylococcus_aureus plasmid SAP099B, complete sequence
Cas13f7-spacer_3	GCAAUAAUGAAAGACCAUUUCAAUGCUAAA	TTTACCATCGAGATGGTCTTTCATTATTGA	0	Station206_SUR_ALL_assembly_NODE_1719_length_27970_cov_13.357299	6278	6249	ATTTTTAT	TGAGTTTG	22	+	https://genome.jgi.doe.gov/portal/IMG_VR/IMG_VR.home.html
Cas13f7-spacer_4	CAAUCGGUAAAUUGAGAAUCAACAAUUUUA	TAAAATTGTTGATTCTCAATTTACTAATTG	7	IMGVR_UViG_3300003432_000010|3300003432|JGI20214J51088_10000276	3537	3566	GGAAGTAA	ACATGTTA	26	-	https://img.jgi.doe.gov/cgi-bin/vr/main.cgi?section=ViralBrowse&page=uviginfo&uvig_id=IMGVR_UViG_3300003432_000010
Cas13f7-spacer_4	CAAUCGGUAAAUUGAGAAUCAACAAUUUUA	TAAAATTGTTGATTCTCAATTTACTAATTG	7	IMGVR_UViG_3300001279_000001|3300001279|JGI20214J14112_1000001|3066-86339	57458	57487	GGAAGTAA	ACATGTTA	26	-	https://img.jgi.doe.gov/cgi-bin/vr/main.cgi?section=ViralBrowse&page=uviginfo&uvig_id=IMGVR_UViG_3300001279_000001
Cas13f7-spacer_5	AAGCACCGUUGUGGUUUGUUCACCACUAAG	CTTAGTGGTGAACAAACCACAACGGTGCTT	2	IMGVR_UViG_3300003541_000064|3300003541|JGI20214J51650_10004032	6204	6175	GAAAGCAT	CTTTCGGG	30	+	https://img.jgi.doe.gov/cgi-bin/vr/main.cgi?section=ViralBrowse&page=uviginfo&uvig_id=IMGVR_UViG_3300003541_000064
Cas13f7-spacer_5	AAGCACCGUUGUGGUUUGUUCACCACUAAG	CTTAGTGGTGAACAAACCACAACGGTGCTT	2	IMGVR_UViG_3300003432_000030|3300003432|JGI20214J51088_10001742	8579	8550	GAAAGCAT	CTTTCGGG	30	+	https://img.jgi.doe.gov/cgi-bin/vr/main.cgi?section=ViralBrowse&page=uviginfo&uvig_id=IMGVR_UViG_3300003432_000030
Cas13f8-spacer_1	CCACGUAAUUGAUAACAAGCCAUUUUAUU	AATAAAATGGCTTGTTATCAATTAAGAGG	4	IMGVR_UViG_3300002026_000039|3300002026|MIS_10000205	18066	18094	TAAAGTTA	GCGACCCA	25	-	https://img.jgi.doe.gov/cgi-bin/vr/main.cgi?section=ViralBrowse&page=uviginfo&uvig_id=IMGVR_UViG_3300002026_000039
Cas13f8-spacer_1	CCACGUAAUUGAUAACAAGCCAUUUUAUU	AATAAAATGGCTTGTTATCAATTAAGAGG	4	IMGVR_UViG_3300001765_000048|3300001765|MIS_1001058	34526	34498	TAAAGTTA	GCGACCCA	25	+	https://img.jgi.doe.gov/cgi-bin/vr/main.cgi?section=ViralBrowse&page=uviginfo&uvig_id=IMGVR_UViG_3300001765_000048
Cas13f8-spacer_16	UGUACGGAAAAGACCAAUACCCUGUGCACC	GGTGCAGAGGGTATCGGTCTTTGCCGTACT	3	UGV-GENOME-0227795_1	5118	5147	GAGCATAT	TAAGACTT	22	-	https://genome.jgi.doe.gov/portal/IMG_VR/IMG_VR.home.html
Cas13f8-spacer_18	GUUGUAAAAUACCAUUUACUGUAGCAAAU	ATTTGCTAGAGTAAATGGTATTTTAGATC	1	IMGVR_UViG_3300006990_000700|3300006990|Ga0098046_1000876	1712	1740	CACAATAT	AAAGATTT	23	-	https://img.jgi.doe.gov/cgi-bin/vr/main.cgi?section=ViralBrowse&page=uviginfo&uvig_id=IMGVR_UViG_3300006990_000700
Cas13f8-spacer_18	GUUGUAAAAUACCAUUUACUGUAGCAAAU	ATTTGCTAGAGTAAATGGTATTTTAGATC	1	IMGVR_UViG_3300025083_000593|3300025083|Ga0208791_1000800	3204	3232	CACAATAT	AAAGATTT	23	-	https://img.jgi.doe.gov/cgi-bin/vr/main.cgi?section=ViralBrowse&page=uviginfo&uvig_id=IMGVR_UViG_3300025083_000593
Cas13f8-spacer_18	GUUGUAAAAUACCAUUUACUGUAGCAAAU	ATTTGCTAGAGTAAATGGTATTTTAGATC	1	IMGVR_UViG_3300006752_000054|3300006752|Ga0098048_1000084	15025	14997	CACAATAT	AAAGATTT	23	+	https://img.jgi.doe.gov/cgi-bin/vr/main.cgi?section=ViralBrowse&page=uviginfo&uvig_id=IMGVR_UViG_3300006752_000054
Cas13f8-spacer_18	GUUGUAAAAUACCAUUUACUGUAGCAAAU	ATTTGCTAGAGTAAATGGTATTTTAGATC	1	IMGVR_UViG_3300006793_002726|3300006793|Ga0098055_1006740	2403	2375	CACAATAT	AAAGATTT	23	+	https://img.jgi.doe.gov/cgi-bin/vr/main.cgi?section=ViralBrowse&page=uviginfo&uvig_id=IMGVR_UViG_3300006793_002726
Cas13f8-spacer_18	GUUGUAAAAUACCAUUUACUGUAGCAAAU	ATTTGCTAGAGTAAATGGTATTTTAGATC	1	IMGVR_UViG_3300006922_000088|3300006922|Ga0098045_1000116	22252	22224	CACAATAT	AAAGATTT	23	+	https://img.jgi.doe.gov/cgi-bin/vr/main.cgi?section=ViralBrowse&page=uviginfo&uvig_id=IMGVR_UViG_3300006922_000088
Cas13f8-spacer_18	GUUGUAAAAUACCAUUUACUGUAGCAAAU	ATTTGCTAGAGTAAATGGTATTTTAGATC	1	IMGVR_UViG_3300025098_000097|3300025098|Ga0208434_1000112	29394	29366	CACAATAT	AAAGATTT	23	+	https://img.jgi.doe.gov/cgi-bin/vr/main.cgi?section=ViralBrowse&page=uviginfo&uvig_id=IMGVR_UViG_3300025098_000097
Cas13f8-spacer_18	GUUGUAAAAUACCAUUUACUGUAGCAAAU	ATTTGCTAGAGTAAATGGTATTTTAGATC	1	IMGVR_UViG_3300010149_000016|3300010149|Ga0098049_1000015|1-65346	47014	46986	CACAATAT	AAAGATTT	23	+	https://img.jgi.doe.gov/cgi-bin/vr/main.cgi?section=ViralBrowse&page=uviginfo&uvig_id=IMGVR_UViG_3300010149_000016
Cas13f8-spacer_19	UAGUGCCAUCACAAUCAACCCCAAAGCUAG	ATGGCTTTGGGGATGATGGTGATGGCACTA	1	Station138_SUR_ALL_assembly_NODE_198_length_31008_cov_5.901270	14981	14952	GTTCGTCA	ACTGTATT	22	+	https://genome.jgi.doe.gov/portal/IMG_VR/IMG_VR.home.html
Cas13f8-spacer_2	AGAAGGAACUCAAUACAAAAAAAUACAUAA	TTATGTATTTTTTTGTATTGAGTTCCCTCA	1	IMGVR_UViG_3300002026_000039|3300002026|MIS_10000205	18539	18510	ATATCAAC	CAATTTGT	26	+	https://img.jgi.doe.gov/cgi-bin/vr/main.cgi?section=ViralBrowse&page=uviginfo&uvig_id=IMGVR_UViG_3300002026_000039
Cas13f8-spacer_2	AGAAGGAACUCAAUACAAAAAAAUACAUAA	TTATGTATTTTTTTGTATTGAGTTCCCTCA	1	IMGVR_UViG_3300001765_000048|3300001765|MIS_1001058	34053	34082	ATATCAAC	CAATTTGT	26	-	https://img.jgi.doe.gov/cgi-bin/vr/main.cgi?section=ViralBrowse&page=uviginfo&uvig_id=IMGVR_UViG_3300001765_000048
Cas13f8-spacer_22	CACAACUUUUCUUCUCGUAUUAAUUGAAUUUCUUCA	AGAAGAAATTCAATTAAAAGGAGAATAAAAATTATG	0	IMGVR_UViG_3300028832_000003|3300028832|Ga0265298_10000063	8647	8612	GAAAACAT	TTGATAGT	24	+	https://img.jgi.doe.gov/cgi-bin/vr/main.cgi?section=ViralBrowse&page=uviginfo&uvig_id=IMGVR_UViG_3300028832_000003
Cas13f8-spacer_24	AACAACCCAUUAUUAUUGAUAUAUACAAUGAUACU	AATATCATTGACAATATCAATAATAATTGGTTTTT	8	IMGVR_UViG_3300035703_000036|3300035703|Ga0310140_0000426	49804	49838	CTGCAGGA	GATACTGT	23	-	https://img.jgi.doe.gov/cgi-bin/vr/main.cgi?section=ViralBrowse&page=uviginfo&uvig_id=IMGVR_UViG_3300035703_000036
Cas13f8-spacer_24	AACAACCCAUUAUUAUUGAUAUAUACAAUGAUACU	AGTAACATTGTTTATATCAATAATAGTAGGATTTT	0	IMGVR_UViG_GVMAG-M-3300009155-3_000001|3300009155|Ga0114968_10000066	8498	8532	TTTTTTGT	TCAATGTT	23	-	https://gold.jgi.doe.gov/analysis_projects?id=Ga0114968
Cas13f8-spacer_25	CACAACCGUUCCCCAAAUAGGGUCAACUACUUUUUU	AAGAAACTAGATGACCCTATCTGGGGTACGGTTTCC	6	KU686206	174343	174308	CTCAAAAT	ATTTTGAT	20	+	http://www.ncbi.nlm.nih.gov/nuccore/KU686206?report=graph&v=174329:174313&c=339966&theme=Default&flip=false&select=null&content=1&color=0&label=1&geneModel=1&decor=0&layout=0&spacing=0&alncolor=on	KU686206_Synechococcus phage S-CAM9 isolate 1109NB16, complete genome.
Cas13f8-spacer_25	CACAACCGUUCCCCAAAUAGGGUCAACUACUUUUUU	AAGAAACTAGATGACCCTATCTGGGGTACGGTTTCC	6	KU686204	174325	174290	CTCAAAAT	ATTTTGAT	20	+	http://www.ncbi.nlm.nih.gov/nuccore/KU686204?report=graph&v=174311:174295&c=339966&theme=Default&flip=false&select=null&content=1&color=0&label=1&geneModel=1&decor=0&layout=0&spacing=0&alncolor=on	KU686204_Synechococcus phage S-CAM9 isolate 0808SB05, complete genome.
Cas13f8-spacer_25	CACAACCGUUCCCCAAAUAGGGUCAACUACUUUUUU	AAGAAACTAGATGACCCTATCTGGGGTACGGTTTCC	6	KU686205	174172	174137	CTCAAAAT	ATTTTGAT	20	+	http://www.ncbi.nlm.nih.gov/nuccore/KU686205?report=graph&v=174158:174142&c=339966&theme=Default&flip=false&select=null&content=1&color=0&label=1&geneModel=1&decor=0&layout=0&spacing=0&alncolor=on	KU686205_Synechococcus phage S-CAM9 isolate 0908SB82, complete genome.
Cas13f8-spacer_25	CACAACCGUUCCCCAAAUAGGGUCAACUACUUUUUU	GAAAAATTCAATGACCCTATTTGCGGAACGGTTGGG	2	IMGVR_UViG_3300015202_000076|3300015202|Ga0167663_1002324	11854	11819	GCAGTTCC	ATTAATAT	22	+	https://img.jgi.doe.gov/cgi-bin/vr/main.cgi?section=ViralBrowse&page=uviginfo&uvig_id=IMGVR_UViG_3300015202_000076
Cas13f9-spacer_10	ACAACUAAUCCUAGAAGUGUUGGUCAGGUUCAGCA	TGTTGAATCTGACCAACACTTCCAGTATTAGGAGC	8	IMGVR_UViG_3300032116_000202|3300032116|Ga0315903_10000473	30800	30834	TTCTTGAA	TTATCAAT	21	-	https://img.jgi.doe.gov/cgi-bin/vr/main.cgi?section=ViralBrowse&page=uviginfo&uvig_id=IMGVR_UViG_3300032116_000202
Cas13f9-spacer_10	ACAACUAAUCCUAGAAGUGUUGGUCAGGUUCAGCA	TGTTGAATCTGACCAACACTTCCAGTATTAGGAGC	8	IMGVR_UViG_3300032050_000216|3300032050|Ga0315906_10000803	30800	30834	TTCTTGAA	TTATCAAT	21	-	https://img.jgi.doe.gov/cgi-bin/vr/main.cgi?section=ViralBrowse&page=uviginfo&uvig_id=IMGVR_UViG_3300032050_000216
Cas13f9-spacer_10	ACAACUAAUCCUAGAAGUGUUGGUCAGGUUCAGCA	TGTTGAATCTGACCAACACTTCCAGTATTAGGAGC	8	IMGVR_UViG_3300031951_000167|3300031951|Ga0315904_10000547	30800	30834	TTCTTGAA	TTATCAAT	21	-	https://img.jgi.doe.gov/cgi-bin/vr/main.cgi?section=ViralBrowse&page=uviginfo&uvig_id=IMGVR_UViG_3300031951_000167
Cas13f9-spacer_10	ACAACUAAUCCUAGAAGUGUUGGUCAGGUUCAGCA	TGTTGAATCTGACCAACACTTCCAGTATTAGGAGC	8	IMGVR_UViG_3300031857_000266|3300031857|Ga0315909_10000505	30800	30834	TTCTTGAA	TTATCAAT	21	-	https://img.jgi.doe.gov/cgi-bin/vr/main.cgi?section=ViralBrowse&page=uviginfo&uvig_id=IMGVR_UViG_3300031857_000266
Cas13f9-spacer_10	ACAACUAAUCCUAGAAGUGUUGGUCAGGUUCAGCA	TGTTGAATCTGACCAACACTTCCAGTATTAGGAGC	8	IMGVR_UViG_3300008266_000083|3300008266|Ga0114363_1000096	30787	30821	TTCTTGAA	TTATCAAT	21	-	https://img.jgi.doe.gov/cgi-bin/vr/main.cgi?section=ViralBrowse&page=uviginfo&uvig_id=IMGVR_UViG_3300008266_000083
Cas13f9-spacer_10	ACAACUAAUCCUAGAAGUGUUGGUCAGGUUCAGCA	TGTTGAATCTGACCAACACTTCCAGTATTAGGAGC	8	IMGVR_UViG_3300008339_000087|3300008339|Ga0114878_1000101	30787	30821	TTCTTGAA	TTATCAAT	21	-	https://img.jgi.doe.gov/cgi-bin/vr/main.cgi?section=ViralBrowse&page=uviginfo&uvig_id=IMGVR_UViG_3300008339_000087
Cas13f9-spacer_10	ACAACUAAUCCUAGAAGUGUUGGUCAGGUUCAGCA	TGTTGAATCTGACCAACACTTCCAGTATTAGGAGC	8	IMGVR_UViG_3300008114_000072|3300008114|Ga0114347_1000309	9061	9095	TTCTTGAA	TTATCAAT	21	-	https://img.jgi.doe.gov/cgi-bin/vr/main.cgi?section=ViralBrowse&page=uviginfo&uvig_id=IMGVR_UViG_3300008114_000072
Cas13f9-spacer_10	ACAACUAAUCCUAGAAGUGUUGGUCAGGUUCAGCA	TGTTGAATCTGACCAACACTTCCAGTATTAGGAGC	8	IMGVR_UViG_3300008116_000380|3300008116|Ga0114350_1000733	18611	18645	TTCTTGAA	TTATCAAT	21	-	https://img.jgi.doe.gov/cgi-bin/vr/main.cgi?section=ViralBrowse&page=uviginfo&uvig_id=IMGVR_UViG_3300008116_000380
Cas13f9-spacer_10	ACAACUAAUCCUAGAAGUGUUGGUCAGGUUCAGCA	TGTTGAATCTGACCAACACTTCCAGTATTAGGAGC	8	IMGVR_UViG_3300008451_002364|3300008451|Ga0114881_112681	2711	2677	TTCTTGAA	TTATCAAT	21	+	https://img.jgi.doe.gov/cgi-bin/vr/main.cgi?section=ViralBrowse&page=uviginfo&uvig_id=IMGVR_UViG_3300008451_002364
Cas13f9-spacer_10	ACAACUAAUCCUAGAAGUGUUGGUCAGGUUCAGCA	TGTTGAATCTGACCAACACTTCCAGTATTAGGAGC	8	IMGVR_UViG_3300008450_000915|3300008450|Ga0114880_1001129	2711	2677	TTCTTGAA	TTATCAAT	21	+	https://img.jgi.doe.gov/cgi-bin/vr/main.cgi?section=ViralBrowse&page=uviginfo&uvig_id=IMGVR_UViG_3300008450_000915
Cas13f9-spacer_10	ACAACUAAUCCUAGAAGUGUUGGUCAGGUUCAGCA	TGTTGAATCTGACCAACACTTCCAGTATTAGGAGC	8	IMGVR_UViG_3300008120_000040|3300008120|Ga0114355_1000081	29181	29147	TTCTTGAA	TTATCAAT	21	+	https://img.jgi.doe.gov/cgi-bin/vr/main.cgi?section=ViralBrowse&page=uviginfo&uvig_id=IMGVR_UViG_3300008120_000040
Cas13f9-spacer_10	ACAACUAAUCCUAGAAGUGUUGGUCAGGUUCAGCA	TGTTGAATCTGACCAACACTTCCAGTATTAGGAGC	8	IMGVR_UViG_3300031758_000197|3300031758|Ga0315907_10000983	29821	29787	TTCTTGAA	TTATCAAT	21	+	https://img.jgi.doe.gov/cgi-bin/vr/main.cgi?section=ViralBrowse&page=uviginfo&uvig_id=IMGVR_UViG_3300031758_000197
Cas13f9-spacer_11	UCAACAAAGUUAUAAUCAAACGCUUUACCUCGUGC	GTGCGTGGTAAAGTGTTTGATTATTTCTTTGTTGA	0	IMGVR_UViG_3300008217_000051|3300008217|Ga0114899_1000458	12887	12853	TAATAGAG	TGGCATTA	23	+	https://img.jgi.doe.gov/cgi-bin/vr/main.cgi?section=ViralBrowse&page=uviginfo&uvig_id=IMGVR_UViG_3300008217_000051
Cas13f9-spacer_11	UCAACAAAGUUAUAAUCAAACGCUUUACCUCGUGC	GTGCGTGGTAAAGTGTTTGATTATTTCTTTGTTGA	0	IMGVR_UViG_3300025282_000269|3300025282|Ga0208030_1000674	3974	3940	TAATAGAG	TGGCATTA	23	+	https://img.jgi.doe.gov/cgi-bin/vr/main.cgi?section=ViralBrowse&page=uviginfo&uvig_id=IMGVR_UViG_3300025282_000269
Cas13f9-spacer_12	UCAACAGAAGUAAAAAAAUAAAAGAAAUUGAUAUA	TTTATCAATATCTTTTATTTTGTTATTTTTTTTGA	1	NC_001993.1	130063	130029	GATATTCT	AACATTAT	23	+	http://www.ncbi.nlm.nih.gov/nuccore/NC_001993.1?report=graph&v=130055:130039&c=339966&theme=Default&flip=false&select=null&content=1&color=0&label=1&geneModel=1&decor=0&layout=0&spacing=0&alncolor=on	Melanoplus_sanguinipes entomopoxvirus, complete genome
Cas13f9-spacer_12	UCAACAGAAGUAAAAAAAUAAAAGAAAUUGAUAUA	TATATCAATTTCTTTTATTTTTAAAGTGCTGTTTA	0	IMGVR_UViG_3300007540_000443|3300007540|Ga0099847_1000546	1898	1932	GGGCACTA	TTATAAAT	25	-	https://img.jgi.doe.gov/cgi-bin/vr/main.cgi?section=ViralBrowse&page=uviginfo&uvig_id=IMGVR_UViG_3300007540_000443
Cas13f9-spacer_12	UCAACAGAAGUAAAAAAAUAAAAGAAAUUGAUAUA	TATATCAATTTCTTTTATTTTTAAAGTACTGTTTA	1	IMGVR_UViG_3300006193_000337|3300006193|Ga0075445_10002283	1289	1323	AAGCGCTA	TTATAAAT	25	-	https://img.jgi.doe.gov/cgi-bin/vr/main.cgi?section=ViralBrowse&page=uviginfo&uvig_id=IMGVR_UViG_3300006193_000337
Cas13f9-spacer_12	UCAACAGAAGUAAAAAAAUAAAAGAAAUUGAUAUA	TATATCAATTTCTTTTATTTTTAAAGTGCTGTTTA	0	IMGVR_UViG_3300025543_000732|3300025543|Ga0208303_1000847	10321	10287	GGGCACTA	TTATAAAT	25	+	https://img.jgi.doe.gov/cgi-bin/vr/main.cgi?section=ViralBrowse&page=uviginfo&uvig_id=IMGVR_UViG_3300025543_000732
Cas13f9-spacer_12	UCAACAGAAGUAAAAAAAUAAAAGAAAUUGAUAUA	TATATCAATTTCTTTTATTTTTAAAGTACTGTTTA	1	IMGVR_UViG_3300027672_000449|3300027672|Ga0209383_1003048	1257	1291	AAGCGCTA	TTATAAAT	25	-	https://img.jgi.doe.gov/cgi-bin/vr/main.cgi?section=ViralBrowse&page=uviginfo&uvig_id=IMGVR_UViG_3300027672_000449
Cas13f9-spacer_12	UCAACAGAAGUAAAAAAAUAAAAGAAAUUGAUAUA	TATATCAATTTCTTTTATTTTTAAAGTGCTGTTTA	0	IMGVR_UViG_3300017697_000380|3300017697|Ga0180120_10001314	1898	1932	GGGCACTA	TTATAAAT	25	-	https://img.jgi.doe.gov/cgi-bin/vr/main.cgi?section=ViralBrowse&page=uviginfo&uvig_id=IMGVR_UViG_3300017697_000380
Cas13f9-spacer_12	UCAACAGAAGUAAAAAAAUAAAAGAAAUUGAUAUA	TATATCAATTTCTTTTATTTTTAAAGTGCTGTTTA	0	IMGVR_UViG_3300013010_000245|3300013010|Ga0129327_10001769	1898	1932	GGGCACTA	TTATAAAT	25	-	https://img.jgi.doe.gov/cgi-bin/vr/main.cgi?section=ViralBrowse&page=uviginfo&uvig_id=IMGVR_UViG_3300013010_000245
Cas13f9-spacer_14	UCAACUUUUAGAUACAUCUAAAAUUUUAGAUGAGU	ACTCATCTAAATTTTTATAACTATCTACAACTTGA	2	IMGVR_UViG_3300025276_000907|3300025276|Ga0208814_1001847	408	374	ATAGATCT	AACAGCTA	23	+	https://img.jgi.doe.gov/cgi-bin/vr/main.cgi?section=ViralBrowse&page=uviginfo&uvig_id=IMGVR_UViG_3300025276_000907
Cas13f9-spacer_14	UCAACUUUUAGAUACAUCUAAAAUUUUAGAUGAGU	AATCATCTGAAATTTCATATTTATCTAAAACTTGA	2	IMGVR_UViG_GVMAG-M-3300013132-23_000001|3300013132|Ga0172372_10020948	4707	4741	TCTAATTT	ATACAAAG	23	-	https://gold.jgi.doe.gov/analysis_projects?id=Ga0172372
Cas13f9-spacer_15	UCAACAAAACCUUUAUUAGGUAAUCUUGAUGGAAU	ATACCATCAAGTTTACCTAATCTAGCTTTTGTTTT	1	IMGVR_UViG_3300025118_000829|3300025118|Ga0208790_1002003	6453	6487	ACCATACC	TATCTGTT	21	-	https://img.jgi.doe.gov/cgi-bin/vr/main.cgi?section=ViralBrowse&page=uviginfo&uvig_id=IMGVR_UViG_3300025118_000829
Cas13f9-spacer_15	UCAACAAAACCUUUAUUAGGUAAUCUUGAUGGAAU	ATACCATCAAGTTTACCTAATCTAGCTTTTGTTTT	1	IMGVR_UViG_3300025109_000367|3300025109|Ga0208553_1001283	8331	8365	ACCATACC	TATCTGTT	21	-	https://img.jgi.doe.gov/cgi-bin/vr/main.cgi?section=ViralBrowse&page=uviginfo&uvig_id=IMGVR_UViG_3300025109_000367
Cas13f9-spacer_15	UCAACAAAACCUUUAUUAGGUAAUCUUGAUGGAAU	ATACCATCAAGTTTACCTAATCTAGCTTTTGTTTT	1	IMGVR_UViG_3300025078_000012|3300025078|Ga0208668_1000023	28321	28287	ACCATACC	TATCTGTT	21	+	https://img.jgi.doe.gov/cgi-bin/vr/main.cgi?section=ViralBrowse&page=uviginfo&uvig_id=IMGVR_UViG_3300025078_000012
Cas13f9-spacer_16	UCAACAGAUGGAAUAAUUAAACCACAACAUAUAUC	TCAATTTGTTGTGGTTTAATTATTCCATCCGATGC	3	IMGVR_UViG_3300002835_000174|3300002835|B570J40625_100000534	15114	15148	CATTAACT	CAATATCT	21	-	https://img.jgi.doe.gov/cgi-bin/vr/main.cgi?section=ViralBrowse&page=uviginfo&uvig_id=IMGVR_UViG_3300002835_000174
Cas13f9-spacer_16	UCAACAGAUGGAAUAAUUAAACCACAACAUAUAUC	TCAATTTGTTGTGGTTTAATTATTCCATCCGATGC	3	IMGVR_UViG_3300020530_000017|3300020530|Ga0208235_1000058	15158	15124	CATTAACT	CAATATCT	21	+	https://img.jgi.doe.gov/cgi-bin/vr/main.cgi?section=ViralBrowse&page=uviginfo&uvig_id=IMGVR_UViG_3300020530_000017
Cas13f9-spacer_16	UCAACAGAUGGAAUAAUUAAACCACAACAUAUAUC	TTTATATGTTCTGATTTAATTATTCCACCAGTTGT	5	IMGVR_UViG_3300029448_001658|3300029448|Ga0183755_1002113	8320	8354	AGGAAGAC	ATTCATTG	21	-	https://img.jgi.doe.gov/cgi-bin/vr/main.cgi?section=ViralBrowse&page=uviginfo&uvig_id=IMGVR_UViG_3300029448_001658
Cas13f9-spacer_16	UCAACAGAUGGAAUAAUUAAACCACAACAUAUAUC	TCAATTTGTTGTGGTTTAATTATTCCATCCGATGC	3	IMGVR_UViG_3300020499_000023|3300020499|Ga0208084_1000258	1344	1310	CATTAACT	CAATATCT	21	+	https://img.jgi.doe.gov/cgi-bin/vr/main.cgi?section=ViralBrowse&page=uviginfo&uvig_id=IMGVR_UViG_3300020499_000023
Cas13f9-spacer_16	UCAACAGAUGGAAUAAUUAAACCACAACAUAUAUC	TTTATATGTTCTGATTTAATTATTCCACCAGTTGT	5	IMGVR_UViG_3300020428_000241|3300020428|Ga0211521_10002676	7855	7889	AGGAAGAC	ATTCATTG	21	-	https://img.jgi.doe.gov/cgi-bin/vr/main.cgi?section=ViralBrowse&page=uviginfo&uvig_id=IMGVR_UViG_3300020428_000241
Cas13f9-spacer_16	UCAACAGAUGGAAUAAUUAAACCACAACAUAUAUC	TTTATATGTTCTGATTTAATTATTCCACCAGTTGT	5	IMGVR_UViG_3300017738_000465|3300017738|Ga0181428_1000789	2180	2214	AGGAAGAC	ATTCATTG	21	-	https://img.jgi.doe.gov/cgi-bin/vr/main.cgi?section=ViralBrowse&page=uviginfo&uvig_id=IMGVR_UViG_3300017738_000465
Cas13f9-spacer_17	UCAACAACCUAUUAAAGGAAUUGCUUAUAAAGCAU	ATTCTTTAAAAGCAATTCTTTTAATAGGTTTATGA	0	IMGVR_UViG_3300032030_000153|3300032030|Ga0310697_10000679	31380	31346	TTTTTATC	TCCTACAT	25	+	https://img.jgi.doe.gov/cgi-bin/vr/main.cgi?section=ViralBrowse&page=uviginfo&uvig_id=IMGVR_UViG_3300032030_000153
Cas13f9-spacer_17	UCAACAACCUAUUAAAGGAAUUGCUUAUAAAGCAU	ATTCTTTAAAAGCAATTCTTTTAATAGGTTTATGA	0	IMGVR_UViG_3300028888_000147|3300028888|Ga0247609_10000395	31989	31955	TTTTTATC	TCCTACAT	25	+	https://img.jgi.doe.gov/cgi-bin/vr/main.cgi?section=ViralBrowse&page=uviginfo&uvig_id=IMGVR_UViG_3300028888_000147
Cas13f9-spacer_18	UCAACAGUAAAAUGUACAGGUACAUAAUUUACUA	TAGTAAATTCTGTATCTGAAAGTTTTACTGTTGA	1	IMGVR_UViG_3300008108_000902|3300008108|Ga0114341_10005110	564	531	TGTTTGGA	ATTAAATC	24	+	https://img.jgi.doe.gov/cgi-bin/vr/main.cgi?section=ViralBrowse&page=uviginfo&uvig_id=IMGVR_UViG_3300008108_000902
Cas13f9-spacer_18	UCAACAGUAAAAUGUACAGGUACAUAAUUUACUA	TAGTAAATTCTGTATCTGAAAGTTTTACTGTTGA	1	IMGVR_UViG_3300031951_000100|3300031951|Ga0315904_10000329	13141	13108	TGTTTGGA	ATTAAATC	24	+	https://img.jgi.doe.gov/cgi-bin/vr/main.cgi?section=ViralBrowse&page=uviginfo&uvig_id=IMGVR_UViG_3300031951_000100
Cas13f9-spacer_18	UCAACAGUAAAAUGUACAGGUACAUAAUUUACUA	TAGTAAATTCTGTATCTGAAAGTTTTACTGTTGA	1	IMGVR_UViG_3300032116_000118|3300032116|Ga0315903_10000274	15920	15887	TGTTTGGA	ATTAAATC	24	+	https://img.jgi.doe.gov/cgi-bin/vr/main.cgi?section=ViralBrowse&page=uviginfo&uvig_id=IMGVR_UViG_3300032116_000118
Cas13f9-spacer_19	UCAACUAAUGGGUUUUAAUCACAAAGAAGCUGGAU	GACCAGTATCTTTGTTATTAAAAACCATAAGTTGA	2	HQ906663	38661	38695	TTATTGTG	AGTTAATT	21	-	http://www.ncbi.nlm.nih.gov/nuccore/HQ906663?report=graph&v=38653:38701&c=339966&theme=Default&flip=false&select=null&content=1&color=0&label=1&geneModel=1&decor=0&layout=0&spacing=0&alncolor=on	HQ906663_Wolbachia endosymbiont wVitA of Nasonia vitripennis phage WOVitA2, complete sequence.
Cas13f9-spacer_19	UCAACUAAUGGGUUUUAAUCACAAAGAAGCUGGAU	GACCAGTATCTTTGTTATTAAAAACCATAAGTTGA	2	HQ906663	38661	38695	TTATTGTG	AGTTAATT	21	-	http://www.ncbi.nlm.nih.gov/nuccore/HQ906663?report=graph&v=38653:38701&c=339966&theme=Default&flip=false&select=null&content=1&color=0&label=1&geneModel=1&decor=0&layout=0&spacing=0&alncolor=on	HQ906663_Wolbachia endosymbiont wVitA of Nasonia vitripennis phage WOVitA2, complete sequence.
Cas13f9-spacer_4	ACAACUUUAAUACUGUAAUAGAUAUUUCUUUACUU	AAGAAAAGAAATATATATTGAAGTATTAAAGTTAA	2	UGV-GENOME-0342847	9324	9290	TTGAAACT	CCAATTAT	23	+	https://genome.jgi.doe.gov/portal/IMG_VR/IMG_VR.home.html
Cas13f9-spacer_4	ACAACUUUAAUACUGUAAUAGAUAUUUCUUUACUU	AAGTAAAGATACATCTATCACTGTATTAAACCTGT	2	IMGVR_UViG_3300002641_000940|3300002641|loc_104610508	16703	16669	CAAAGAAA	AGTACCCC	23	+	https://img.jgi.doe.gov/cgi-bin/vr/main.cgi?section=ViralBrowse&page=uviginfo&uvig_id=IMGVR_UViG_3300002641_000940
Cas13f9-spacer_4	ACAACUUUAAUACUGUAAUAGAUAUUUCUUUACUU	AACTAAAGCAATGCGTATTACAGTATTAAATTTGT	5	Station137_MES_COMBINED_FINAL_NODE_1115_length_43316_cov_6.663600	42562	42528	AAAGCATG	AAAAAAAT	23	+	https://genome.jgi.doe.gov/portal/IMG_VR/IMG_VR.home.html
Cas13f9-spacer_4	ACAACUUUAAUACUGUAAUAGAUAUUUCUUUACUU	AAGTAAAGATACATCTATCACTGTATTAAACCTGT	2	IMGVR_UViG_3300001529_000025|3300001529|rank38_10027285	16703	16669	CAAAGAAA	AGTACCCC	23	+	https://img.jgi.doe.gov/cgi-bin/vr/main.cgi?section=ViralBrowse&page=uviginfo&uvig_id=IMGVR_UViG_3300001529_000025
Cas13f9-spacer_5	ACAACUAAAACAAAAAACCCUAUUGCAAGUCCAGC	GCTGGACTTGTAATAGCGTTTTTTTGTGTTGTTGT	0	IMGVR_UViG_3300028392_000024|3300028392|Ga0304729_1001849	8102	8068	CATTACTG	AACCAGTT	23	+	https://img.jgi.doe.gov/cgi-bin/vr/main.cgi?section=ViralBrowse&page=uviginfo&uvig_id=IMGVR_UViG_3300028392_000024
Cas13f9-spacer_5	ACAACUAAAACAAAAAACCCUAUUGCAAGUCCAGC	GCTGGCCTTGCAATAAGCATTTTGGTTTTAATTGT	2	IMGVR_UViG_3300021513_000017|3300021513|Ga0190315_1000377	19082	19116	TAGTATTA	AGATAGCT	23	-	https://img.jgi.doe.gov/cgi-bin/vr/main.cgi?section=ViralBrowse&page=uviginfo&uvig_id=IMGVR_UViG_3300021513_000017
Cas13f9-spacer_5	ACAACUAAAACAAAAAACCCUAUUGCAAGUCCAGC	GCTGGACTTGTAATAGCGTTTTTTTGTGTTGTTGT	0	IMGVR_UViG_3300010157_000027|3300010157|Ga0114964_10002316	4053	4087	CATTACTG	AACCAGTT	23	-	https://img.jgi.doe.gov/cgi-bin/vr/main.cgi?section=ViralBrowse&page=uviginfo&uvig_id=IMGVR_UViG_3300010157_000027
Cas13f9-spacer_6	ACAACCGGCAAUUAUUACAUAUUUAAUUAUUUAUU	AATAATTAATTAAATCTGTTCTACTTGCCGGTTGT	0	IMGVR_UViG_3300005611_000176|3300005611|Ga0074647_1000396	3965	3931	GCCATTTA	CCTTTTGC	25	+	https://img.jgi.doe.gov/cgi-bin/vr/main.cgi?section=ViralBrowse&page=uviginfo&uvig_id=IMGVR_UViG_3300005611_000176
Cas13f9-spacer_6	ACAACCGGCAAUUAUUACAUAUUUAAUUAUUUAUU	AATAATTAATTAAATCTGTTCTACTTGCCGGTTGT	0	IMGVR_UViG_3300021425_000601|3300021425|Ga0213866_10003171	7076	7042	GCCATTTA	CCTTTTGC	25	+	https://img.jgi.doe.gov/cgi-bin/vr/main.cgi?section=ViralBrowse&page=uviginfo&uvig_id=IMGVR_UViG_3300021425_000601
Cas13f9-spacer_6	ACAACCGGCAAUUAUUACAUAUUUAAUUAUUUAUU	AATAATTAATTAAATCTGTTCTACTTGCCGGTTGT	0	IMGVR_UViG_3300005512_000194|3300005512|Ga0074648_1001006	9991	9957	GCCATTTA	CCTTTTGC	25	+	https://img.jgi.doe.gov/cgi-bin/vr/main.cgi?section=ViralBrowse&page=uviginfo&uvig_id=IMGVR_UViG_3300005512_000194
Cas13f9-spacer_6	ACAACCGGCAAUUAUUACAUAUUUAAUUAUUUAUU	AATAATTAATTAAATCTGTTCTACTTGCCGGTTGT	0	IMGVR_UViG_3300001419_000245|3300001419|JGI11705J14877_10001601	6933	6899	GCCATTTA	CCTTTTGC	25	+	https://img.jgi.doe.gov/cgi-bin/vr/main.cgi?section=ViralBrowse&page=uviginfo&uvig_id=IMGVR_UViG_3300001419_000245
Cas13f9-spacer_6	ACAACCGGCAAUUAUUACAUAUUUAAUUAUUUAUU	AATAATTAATTAAATCTGTTCTACTTGCCGGTTGT	0	IMGVR_UViG_3300010389_000071|3300010389|Ga0136549_10000379	26131	26165	GCCATTTA	CCTTTTGC	25	-	https://img.jgi.doe.gov/cgi-bin/vr/main.cgi?section=ViralBrowse&page=uviginfo&uvig_id=IMGVR_UViG_3300010389_000071
Cas13f9-spacer_6	ACAACCGGCAAUUAUUACAUAUUUAAUUAUUUAUU	AATAATTAATTAAATCTGTTCTACTTGCCGGTTGT	0	IMGVR_UViG_3300009492_000020|3300009492|Ga0127412_10000065	5755	5789	GCCATTTA	CCTTTTGC	25	-	https://img.jgi.doe.gov/cgi-bin/vr/main.cgi?section=ViralBrowse&page=uviginfo&uvig_id=IMGVR_UViG_3300009492_000020
Cas13f9-spacer_6	ACAACCGGCAAUUAUUACAUAUUUAAUUAUUUAUU	AATAATTAATTAAATCTGTTCTACTTGCCGGTTGT	0	IMGVR_UViG_3300001748_000169|3300001748|JGI11772J19994_1000343	6295	6329	GCCATTTA	CCTTTTGC	25	-	https://img.jgi.doe.gov/cgi-bin/vr/main.cgi?section=ViralBrowse&page=uviginfo&uvig_id=IMGVR_UViG_3300001748_000169
Cas13f9-spacer_6	ACAACCGGCAAUUAUUACAUAUUUAAUUAUUUAUU	AATAATTAATTAAATCTGTTCTACTTGCCGGTTGT	0	IMGVR_UViG_3300021964_000833|3300021964|Ga0222719_10002105	12010	12044	GCCATTTA	CCTTTTGC	25	-	https://img.jgi.doe.gov/cgi-bin/vr/main.cgi?section=ViralBrowse&page=uviginfo&uvig_id=IMGVR_UViG_3300021964_000833
Cas13f9-spacer_8	ACAACGUUUUUUUGGAUAGAAAACCAAACAAACCA	AGGTATGCTTGGTTGTCTATCCCAATAAACGTTGC	3	IMGVR_UViG_3300017786_000622|3300017786|Ga0181424_10001416	3564	3530	CGCCATCA	TTAATATC	21	+	https://img.jgi.doe.gov/cgi-bin/vr/main.cgi?section=ViralBrowse&page=uviginfo&uvig_id=IMGVR_UViG_3300017786_000622
Cas13f9-spacer_8	ACAACGUUUUUUUGGAUAGAAAACCAAACAAACCA	AGGTATGCTTGGTTGTCTATCCCAATAAACGTTGC	3	IMGVR_UViG_3300017770_001055|3300017770|Ga0187217_1001913	2469	2435	CGCCATCA	TTAATATC	21	+	https://img.jgi.doe.gov/cgi-bin/vr/main.cgi?section=ViralBrowse&page=uviginfo&uvig_id=IMGVR_UViG_3300017770_001055
Cas13f9-spacer_8	ACAACGUUUUUUUGGAUAGAAAACCAAACAAACCA	AGGTATGCTTGGTTGTCTATCCCAATAAACGTTGC	3	IMGVR_UViG_3300017758_001572|3300017758|Ga0181409_1003541	1046	1012	CGCCATCA	TTAATATC	21	+	https://img.jgi.doe.gov/cgi-bin/vr/main.cgi?section=ViralBrowse&page=uviginfo&uvig_id=IMGVR_UViG_3300017758_001572
Cas13f9-spacer_8	ACAACGUUUUUUUGGAUAGAAAACCAAACAAACCA	AGGTATGCTTGGTTGTCTATCCCAATAAACGTTGC	3	IMGVR_UViG_3300017751_001392|3300017751|Ga0187219_1002245	1459	1425	CGCCATCA	TTAATATC	21	+	https://img.jgi.doe.gov/cgi-bin/vr/main.cgi?section=ViralBrowse&page=uviginfo&uvig_id=IMGVR_UViG_3300017751_001392
Cas13f9-spacer_8	ACAACGUUUUUUUGGAUAGAAAACCAAACAAACCA	AGGTATGCTTGGTTGTCTATCCCAATAAACGTTGC	3	IMGVR_UViG_3300017749_001118|3300017749|Ga0181392_1002220	2103	2069	CGCCATCA	TTAATATC	21	+	https://img.jgi.doe.gov/cgi-bin/vr/main.cgi?section=ViralBrowse&page=uviginfo&uvig_id=IMGVR_UViG_3300017749_001118
Cas13f9-spacer_8	ACAACGUUUUUUUGGAUAGAAAACCAAACAAACCA	AGGTATGCTTGGTTGTCTATCCCAATAAACGTTGC	3	IMGVR_UViG_3300020438_000815|3300020438|Ga0211576_10003133	4511	4477	CGCCATCA	TTAATATC	21	+	https://img.jgi.doe.gov/cgi-bin/vr/main.cgi?section=ViralBrowse&page=uviginfo&uvig_id=IMGVR_UViG_3300020438_000815
Cas13f9-spacer_8	ACAACGUUUUUUUGGAUAGAAAACCAAACAAACCA	AGGTATGCTTGGTTGTCTATCCCAATAAACGTTGC	3	IMGVR_UViG_3300017746_000629|3300017746|Ga0181389_1000943	7514	7548	CGCCATCA	TTAATATC	21	-	https://img.jgi.doe.gov/cgi-bin/vr/main.cgi?section=ViralBrowse&page=uviginfo&uvig_id=IMGVR_UViG_3300017746_000629
Cas13g10-spacer_1	GUUCAAGCAACCGAGGAUCAUGGAGAUCACAGGGGCGAUGA	TCATCGCCCCTGCATTCTCCACGATTGTCGGTGGCTTTATC	2	IMGVR_UViG_3300027764_000036|3300027764|Ga0209134_10000107	5313	5273	GGTTGGTT	ATTCCCAA	23	+	https://img.jgi.doe.gov/cgi-bin/vr/main.cgi?section=ViralBrowse&page=uviginfo&uvig_id=IMGVR_UViG_3300027764_000036
Cas13g11-spacer_15	AUUUAAUUGUUAUGUUUAACAUGAACAUUUUG	GAAAATGTTCCTGTTAAACTTAACAAATAAAT	1	IMGVR_UViG_3300028045_000125|3300028045|Ga0233414_10000298	10914	10945	TGTAAATT	CGCCTAAT	24	-	https://img.jgi.doe.gov/cgi-bin/vr/main.cgi?section=ViralBrowse&page=uviginfo&uvig_id=IMGVR_UViG_3300028045_000125
Cas13g11-spacer_15	AUUUAAUUGUUAUGUUUAACAUGAACAUUUUG	GAAAATGTTCCTGTTAAACTTAACAAATAAAT	1	IMGVR_UViG_3300027861_000094|3300027861|Ga0233415_10000131	12487	12518	TGTAAATT	CGCCTAAT	24	-	https://img.jgi.doe.gov/cgi-bin/vr/main.cgi?section=ViralBrowse&page=uviginfo&uvig_id=IMGVR_UViG_3300027861_000094
Cas13g11-spacer_2	UAAUACGGCUCGAAAUUUAUUGGAUGGCA	TGCCATCCAATACATTTTCAGCCGTATTA	1	IMGVR_UViG_3300009160_000094|3300009160|Ga0114981_10000246	5921	5893	CCTAAGTA	CTCTTTAC	23	+	https://img.jgi.doe.gov/cgi-bin/vr/main.cgi?section=ViralBrowse&page=uviginfo&uvig_id=IMGVR_UViG_3300009160_000094
Cas13g11-spacer_2	UAAUACGGCUCGAAAUUUAUUGGAUGGCA	TGCCATCCAATACATTTTCAGCCGTATTA	1	IMGVR_UViG_3300027974_000055|3300027974|Ga0209299_1000096	33185	33213	CCTAAGTA	CTCTTTAC	23	-	https://img.jgi.doe.gov/cgi-bin/vr/main.cgi?section=ViralBrowse&page=uviginfo&uvig_id=IMGVR_UViG_3300027974_000055
Cas13g11-spacer_2	UAAUACGGCUCGAAAUUUAUUGGAUGGCA	TGCCATCCAATACATTTTCAGCCGTATTA	1	IMGVR_UViG_3300009152_000314|3300009152|Ga0114980_10001230	9658	9630	CCTAAGTA	CTCTTTAC	23	+	https://img.jgi.doe.gov/cgi-bin/vr/main.cgi?section=ViralBrowse&page=uviginfo&uvig_id=IMGVR_UViG_3300009152_000314
Cas13g11-spacer_2	UAAUACGGCUCGAAAUUUAUUGGAUGGCA	TGCCATCCAATACATTTTCAGCCGTATTA	1	IMGVR_UViG_3300027973_000050|3300027973|Ga0209298_10000040	18638	18610	CCTAAGTA	CTCTTTAC	23	+	https://img.jgi.doe.gov/cgi-bin/vr/main.cgi?section=ViralBrowse&page=uviginfo&uvig_id=IMGVR_UViG_3300027973_000050
Cas13g11-spacer_2	UAAUACGGCUCGAAAUUUAUUGGAUGGCA	TGCCATCCAATACATTTTCAGCCGTATTA	1	IMGVR_UViG_3300027734_000709|3300027734|Ga0209087_1002006	3180	3208	CCTAAGTA	CTCTTTAC	23	-	https://img.jgi.doe.gov/cgi-bin/vr/main.cgi?section=ViralBrowse&page=uviginfo&uvig_id=IMGVR_UViG_3300027734_000709
Cas13g11-spacer_3	UCCAUUUUAAGAAAUUUUUCCAUGGUUUAC	TTAAACTATGGAAAAATTTCTTAAAAAATA	1	IMGVR_UViG_3300025682_000014|3300025682|Ga0209718_1001167	15696	15725	TTTCCCAC	ATCAATTA	20	-	https://img.jgi.doe.gov/cgi-bin/vr/main.cgi?section=ViralBrowse&page=uviginfo&uvig_id=IMGVR_UViG_3300025682_000014
Cas13g11-spacer_5	UGUAUUGUUUAAAAUUAGGUUUCAUUUUUAA	ATAAAAATGAAACCTAATTTTAAAAAAGACA	2	UGV-GENOME-0097319_1	5880	5850	ACATAAGA	TAGGAGGA	25	+	https://genome.jgi.doe.gov/portal/IMG_VR/IMG_VR.home.html
Cas13g11-spacer_5	UGUAUUGUUUAAAAUUAGGUUUCAUUUUUAA	ATAAAAATGAAACCTAATTTTAAAAAAGACA	2	UGV-GENOME-0093185_1	5880	5850	ACATAAGA	TAGGAGGA	25	+	https://genome.jgi.doe.gov/portal/IMG_VR/IMG_VR.home.html
Cas13g12-spacer_15	GGUCGACCUGGCCUGCCCUGAGCACUGGGG	CCCCAGTGCTCCGGGCAGGCTAGGTCCACC	4	IMGVR_UViG_3300032030_000011|3300032030|Ga0310697_10000027|5708-199078	68317	68288	GGGATGCG	GTATGTCG	24	+	https://img.jgi.doe.gov/cgi-bin/vr/main.cgi?section=ViralBrowse&page=uviginfo&uvig_id=IMGVR_UViG_3300032030_000011
Cas13g12-spacer_2	UGCCACGGUGUUCAUCACCAAGGGUCAGUG	CACTGACCCTTCGTGATGAAGACCGTCGCG	9	IMGVR_UViG_3300031992_000007|3300031992|Ga0310694_10000019	194314	194285	GAAGCCGC	GCTCGAGC	22	+	https://img.jgi.doe.gov/cgi-bin/vr/main.cgi?section=ViralBrowse&page=uviginfo&uvig_id=IMGVR_UViG_3300031992_000007
Cas13g12-spacer_2	UGCCACGGUGUUCAUCACCAAGGGUCAGUG	CACTGACCCTTCGTGATGAAGACCGTCGCG	9	IMGVR_UViG_3300028833_000059|3300028833|Ga0247610_10000019	215791	215762	GAAGCCGC	GCTCGAGC	22	+	https://img.jgi.doe.gov/cgi-bin/vr/main.cgi?section=ViralBrowse&page=uviginfo&uvig_id=IMGVR_UViG_3300028833_000059
Cas13g12-spacer_20	GAAAGCGGGUUCUCAUGCCCCUGGCCGUCUGGG	CCCAGACGGCCAGGGGCATGAGTACCCGCTTGC	5	IMGVR_UViG_3300032030_000011|3300032030|Ga0310697_10000027|5708-199078	16691	16659	CACAGTTT	CTTGGCCT	29	+	https://img.jgi.doe.gov/cgi-bin/vr/main.cgi?section=ViralBrowse&page=uviginfo&uvig_id=IMGVR_UViG_3300032030_000011
Cas13g12-spacer_21	AAGGAGAACAACCAUGAAGAUCGACAUCCU	CAGGTGTAGATCTTCATGGTTGTTCTCCTT	4	IMGVR_UViG_3300018080_000003|3300018080|Ga0180433_10000089	83430	83401	CTTCTTGC	ATGCTGTG	22	+	https://img.jgi.doe.gov/cgi-bin/vr/main.cgi?section=ViralBrowse&page=uviginfo&uvig_id=IMGVR_UViG_3300018080_000003
Cas13g12-spacer_24	UUUAAGAGAAUGAUUCCUGUUUCACCAAAAA	TTTTTGGTGAAACAGGAATCATTCTCTTAAA	2	IMGVR_UViG_3300032007_000007|3300032007|Ga0310695_10000037	243509	243479	GGTAAAAG	TGTCACCA	31	+	https://img.jgi.doe.gov/cgi-bin/vr/main.cgi?section=ViralBrowse&page=uviginfo&uvig_id=IMGVR_UViG_3300032007_000007
Cas13g12-spacer_24	UUUAAGAGAAUGAUUCCUGUUUCACCAAAAA	TTTTTGGTGAAACAGGAATCATTCTCTTAAA	2	IMGVR_UViG_3300028886_000031|3300028886|Ga0256407_10000034	116163	116133	GGTAAAAG	TGTCACCA	31	+	https://img.jgi.doe.gov/cgi-bin/vr/main.cgi?section=ViralBrowse&page=uviginfo&uvig_id=IMGVR_UViG_3300028886_000031
Cas13g12-spacer_27	GCGUCUGGGAGGCCAAAUGGGGCGAGGGC	GCCCTCGCCCCACTTGGCCTCCGCGACGC	5	IMGVR_UViG_3300005444_000013|3300005444|Ga0070694_100000079|11115-46697	967	995	CCCGTTGG	GCTTTGAC	23	-	https://img.jgi.doe.gov/cgi-bin/vr/main.cgi?section=ViralBrowse&page=uviginfo&uvig_id=IMGVR_UViG_3300005444_000013
Cas13g14-spacer_11	UGGGCGCAGAUGCCAUACGAAAGCGAGGCGG	TCTCCTCGCTTTCGTATGGCATCTGCGCCCA	2	IMGVR_UViG_3300028591_000160|3300028591|Ga0247611_10000453	42388	42358	AACCAACT	CCATCACT	27	+	https://img.jgi.doe.gov/cgi-bin/vr/main.cgi?section=ViralBrowse&page=uviginfo&uvig_id=IMGVR_UViG_3300028591_000160
Cas13g14-spacer_14	UGAAAGAUAUGGCAAAGAUAGCAUUGGUUU	AAACCAATGTTATTTTTTCCATATCTTTCA	3	IMGVR_UViG_GVMAG-M-3300006922-4_000001|3300006922|Ga0098045_1000905	5623	5594	AAGTCAAT	TTCATTAC	24	+	https://gold.jgi.doe.gov/analysis_projects?id=Ga0098045
Cas13g14-spacer_6	GUAUUCGAGGAAUACAAGGACCAGAAACUCC	GCAGCTTCTTGTCCTTGTATTCCTCGAATGT	0	IMGVR_UViG_3300031992_000474|3300031992|Ga0310694_10001891	13567	13597	CATGTCGT	GCTCTCCC	21	-	https://img.jgi.doe.gov/cgi-bin/vr/main.cgi?section=ViralBrowse&page=uviginfo&uvig_id=IMGVR_UViG_3300031992_000474
Cas13g14-spacer_8	GAAAGGAGCCAACAUGGCGAAGAUUAAAAA	ATTTTATTCTTGGCCATGTTGGCTCCTTGG	4	IMGVR_UViG_3300001919_000037|3300001919|EFB_1001516	1299	1270	TTAAGCGA	GGTATGCG	20	+	https://img.jgi.doe.gov/cgi-bin/vr/main.cgi?section=ViralBrowse&page=uviginfo&uvig_id=IMGVR_UViG_3300001919_000037
Cas13g14-spacer_8	GAAAGGAGCCAACAUGGCGAAGAUUAAAAA	GTTTTATTCTTGGCCATGTTGGCTCCTTGG	4	IMGVR_UViG_3300028601_000187|3300028601|Ga0265295_1005501	3498	3527	TTAAGCGA	GGTATGCA	20	-	https://img.jgi.doe.gov/cgi-bin/vr/main.cgi?section=ViralBrowse&page=uviginfo&uvig_id=IMGVR_UViG_3300028601_000187
Cas13g14-spacer_9	GCCAAGGACUUCCUGAACAACCACAAGAUC	CACCTTGTGGTTGTTCAGGAACTCCTTTGC	3	IMGVR_UViG_3300033463_000061|3300033463|Ga0310690_10000432	56441	56412	GTCCTGCT	TACCAGAA	22	+	https://img.jgi.doe.gov/cgi-bin/vr/main.cgi?section=ViralBrowse&page=uviginfo&uvig_id=IMGVR_UViG_3300033463_000061
Cas13g1-spacer_4	GAAUUGCUUGUUGAAUGUUUGUCAUUAGUA	AACTAATGACAAATATTCAAAAAGCAATAA	2	IMGVR_UViG_3300005918_000017|3300005918|Ga0075116_10000009	37487	37458	AAGTATTA	AAAATATA	20	+	https://img.jgi.doe.gov/cgi-bin/vr/main.cgi?section=ViralBrowse&page=uviginfo&uvig_id=IMGVR_UViG_3300005918_000017
Cas13g1-spacer_4	GAAUUGCUUGUUGAAUGUUUGUCAUUAGUA	AACTAATGACAAATATTCAAAAAGCAATAA	2	IMGVR_UViG_3300005935_000174|3300005935|Ga0075125_10000307	16182	16211	AAGTATTA	AAAATATA	20	-	https://img.jgi.doe.gov/cgi-bin/vr/main.cgi?section=ViralBrowse&page=uviginfo&uvig_id=IMGVR_UViG_3300005935_000174
Cas13g3-spacer_1	AGCAACCGUAUAUGCUCAUUGAGUAAAUCC	GGATTTGCTCAATGAGCATATACGGTTGCT	7	IMGVR_UViG_3300009856_000054|3300009856|Ga0131695_1060812	26666	26695	GGCTAGCT	GATGAGTT	28	-	https://img.jgi.doe.gov/cgi-bin/vr/main.cgi?section=ViralBrowse&page=uviginfo&uvig_id=IMGVR_UViG_3300009856_000054
Cas13g3-spacer_2	UGAUUUCUUCAAUAAAAAAGGCCGCUCAGG	TTCGAGCGGCTTTTTTTATTGGAGAAATCA	3	IMGVR_UViG_3300012926_000006|3300012926|Ga0137401_10000011	8146	8175	TTATGCCT	AAGCCGCT	20	-	https://img.jgi.doe.gov/cgi-bin/vr/main.cgi?section=ViralBrowse&page=uviginfo&uvig_id=IMGVR_UViG_3300012926_000006
Cas13g3-spacer_3	UUUGGCAGACUGGGCACCAUUGAGGGUGAG	GTCGCCCTCAATGGTGCCCACTCTGCCACT	5	IMGVR_UViG_3300028887_000360|3300028887|Ga0265299_10001306	3040	3069	CAATGCCA	GCGGGGAT	20	-	https://img.jgi.doe.gov/cgi-bin/vr/main.cgi?section=ViralBrowse&page=uviginfo&uvig_id=IMGVR_UViG_3300028887_000360
Cas13g3-spacer_5	UAACCGGAGCAUAGGCCACGCUGGCAAUGAUUUUUCUGCC	GCCAGAAAAATCACTGCCGCCGTGGCCTGTGCGCCCTTGA	6	UGV-GENOME-0334777	263	224	TGCCCTCC	CGGTACGG	22	+	https://genome.jgi.doe.gov/portal/IMG_VR/IMG_VR.home.html
Cas13h1-spacer_11	GUGUAUCACACCUCAUUUUGAAAGGUUGUU	AACAACCTTTCAAATTGAGGTGTGATATAC	1	IMGVR_UViG_3300003972_000009|3300003972|Ga0064067_1000608	25086	25115	CCTATGAT	ACTACACC	26	-	https://img.jgi.doe.gov/cgi-bin/vr/main.cgi?section=ViralBrowse&page=uviginfo&uvig_id=IMGVR_UViG_3300003972_000009
Cas13h1-spacer_11	GUGUAUCACACCUCAUUUUGAAAGGUUGUU	ATCAACCTTTCAAATTGAGGTGTGATACAC	0	IMGVR_UViG_3300003972_000009|3300003972|Ga0064067_1000608	25481	25510	CAAGTCCA	GCCGTTGT	26	-	https://img.jgi.doe.gov/cgi-bin/vr/main.cgi?section=ViralBrowse&page=uviginfo&uvig_id=IMGVR_UViG_3300003972_000009
Cas13h1-spacer_11	GUGUAUCACACCUCAUUUUGAAAGGUUGUU	ATCAACCTTTCAAAGTGAGGTGTGATACAC	0	IMGVR_UViG_3300003972_000009|3300003972|Ga0064067_1000608	25613	25642	CGCTGTGG	TTCGTTGT	26	-	https://img.jgi.doe.gov/cgi-bin/vr/main.cgi?section=ViralBrowse&page=uviginfo&uvig_id=IMGVR_UViG_3300003972_000009
Cas13h1-spacer_8	AAUUCACCAGAAUCGGUGAAGCUCGAAUUG	CAATTCGAGCTTCACCGATTCTGGTGAATT	7	IMGVR_UViG_3300003972_000038|3300003972|Ga0064067_1002516	10594	10623	GTCCCAGC	AAGTTCTC	30	-	https://img.jgi.doe.gov/cgi-bin/vr/main.cgi?section=ViralBrowse&page=uviginfo&uvig_id=IMGVR_UViG_3300003972_000038
Cas13h2-spacer_12	AAAUUUUAGAACUUCUAAAAGAAAAGCAUA	TATGCTTTTGTTTTAGAAGTTCAATAATTT	5	IMGVR_UViG_3300029959_000049|3300029959|Ga0272380_10001950	40395	40366	GTTTTGAA	ATCATCTT	24	+	https://img.jgi.doe.gov/cgi-bin/vr/main.cgi?section=ViralBrowse&page=uviginfo&uvig_id=IMGVR_UViG_3300029959_000049
Cas13h2-spacer_12	AAAUUUUAGAACUUCUAAAAGAAAAGCAUA	TATGCTTTTGTTTTAGAAGTTCAATAATTT	5	IMGVR_UViG_3300005323_000018|3300005323|Ga0074198_1000448	8787	8758	GTTTTGAA	ATCATCTT	24	+	https://img.jgi.doe.gov/cgi-bin/vr/main.cgi?section=ViralBrowse&page=uviginfo&uvig_id=IMGVR_UViG_3300005323_000018
Cas13h2-spacer_12	AAAUUUUAGAACUUCUAAAAGAAAAGCAUA	TATGCTTTTGTTTTAGAAGTTCAATAATTT	5	IMGVR_UViG_3300027419_000009|3300027419|Ga0209340_1000450	30044	30015	GTTTTGAA	ATCATCTT	24	+	https://img.jgi.doe.gov/cgi-bin/vr/main.cgi?section=ViralBrowse&page=uviginfo&uvig_id=IMGVR_UViG_3300027419_000009
Cas13h2-spacer_17	UGAUACCAACACCAAAAGAACUAAAAGGAC	ATCCTTATAGTTTTTTTGGTGTTGGTATTG	1	Station201_SUR_ALL_assembly_NODE_865_length_43901_cov_6.834352	4150	4179	CAGAAAAT	CGAGCTTA	20	-	https://genome.jgi.doe.gov/portal/IMG_VR/IMG_VR.home.html
Cas13h2-spacer_17	UGAUACCAACACCAAAAGAACUAAAAGGAC	ATCCTTATAGTTTTTTTGGTGTTGGTATTG	1	IMGVR_UViG_3300029448_000959|3300029448|Ga0183755_1001149	5665	5636	CTGAAAAC	TGAACTCA	20	+	https://img.jgi.doe.gov/cgi-bin/vr/main.cgi?section=ViralBrowse&page=uviginfo&uvig_id=IMGVR_UViG_3300029448_000959
Cas13h2-spacer_17	UGAUACCAACACCAAAAGAACUAAAAGGAC	ATCCTTATAGTTTTTTTGGTGTTGGTATAG	1	Station48_SUR_ALL_assembly_NODE_92_length_38340_cov_14.855505	10535	10506	CTGAGAAT	CGAATTAA	20	+	https://genome.jgi.doe.gov/portal/IMG_VR/IMG_VR.home.html
Cas13h2-spacer_19	AAGAAAAGUGUAUUUUUAGGUGAUAGUGCA	TTCACTATCAACTAAAAATACATTTTTCTT	2	IMGVR_UViG_3300020381_000047|3300020381|Ga0211476_10000637	11534	11563	AGATGCAC	GGAAATAC	24	-	https://img.jgi.doe.gov/cgi-bin/vr/main.cgi?section=ViralBrowse&page=uviginfo&uvig_id=IMGVR_UViG_3300020381_000047
Cas13h2-spacer_19	AAGAAAAGUGUAUUUUUAGGUGAUAGUGCA	TTCACTATCAACTAAAAATACATTTTTCTT	2	IMGVR_UViG_3300020374_000003|3300020374|Ga0211477_10000055	47842	47871	AGATGCAC	GGAAATAC	24	-	https://img.jgi.doe.gov/cgi-bin/vr/main.cgi?section=ViralBrowse&page=uviginfo&uvig_id=IMGVR_UViG_3300020374_000003
Cas13h2-spacer_4	CGUAGGUAAUACUUUUCCUAUCUGGUUUAG	AAAAACCAAATAGGAAAAGTATTACCTGCG	1	IMGVR_UViG_3300021468_000019|3300021468|Ga0190360_1002081	9625	9596	TCATCAAA	AATCTATG	22	+	https://img.jgi.doe.gov/cgi-bin/vr/main.cgi?section=ViralBrowse&page=uviginfo&uvig_id=IMGVR_UViG_3300021468_000019
Cas13h2-spacer_8	GUGAAAAUAAUAAACAAUAACACAAAAUUU	AAACTCTGTGTTATTGATTATTATTTTCAT	0	IMGVR_UViG_3300008462_001839|3300008462|Ga0114866_107641	6891	6920	TTCTTTTG	TTGTAACT	22	-	https://img.jgi.doe.gov/cgi-bin/vr/main.cgi?section=ViralBrowse&page=uviginfo&uvig_id=IMGVR_UViG_3300008462_001839
Cas13h2-spacer_8	GUGAAAAUAAUAAACAAUAACACAAAAUUU	AAACTCTGTGTTATTGATTATTATTTTCAT	0	IMGVR_UViG_3300008459_000636|3300008459|Ga0114865_1000881	6891	6920	TTCTTTTG	TTGTAACT	22	-	https://img.jgi.doe.gov/cgi-bin/vr/main.cgi?section=ViralBrowse&page=uviginfo&uvig_id=IMGVR_UViG_3300008459_000636
Cas13h2-spacer_8	GUGAAAAUAAUAAACAAUAACACAAAAUUU	AAACTCTGTGTTATTGATTATTATTTTCAT	0	IMGVR_UViG_3300008267_000616|3300008267|Ga0114364_1000813	6891	6920	TTCTTTTG	TTGTAACT	22	-	https://img.jgi.doe.gov/cgi-bin/vr/main.cgi?section=ViralBrowse&page=uviginfo&uvig_id=IMGVR_UViG_3300008267_000616
Cas13h2-spacer_8	GUGAAAAUAAUAAACAAUAACACAAAAUUU	AAACTCTGTGTTATTGATTATTATTTTCAT	0	IMGVR_UViG_3300032050_003362|3300032050|Ga0315906_10022093	3270	3241	TTCTTTTG	TTGTAACT	22	+	https://img.jgi.doe.gov/cgi-bin/vr/main.cgi?section=ViralBrowse&page=uviginfo&uvig_id=IMGVR_UViG_3300032050_003362
Cas13h2-spacer_8	GUGAAAAUAAUAAACAAUAACACAAAAUUU	AAAATTTGTGTAATTATTTATTATTTTCAT	0	IMGVR_UViG_7000000720_000089|7000000720|SRS045197_WUGC_scaffold_78063	7717	7746	CTAAAGCT	TCCTCCTT	22	-	https://img.jgi.doe.gov/cgi-bin/vr/main.cgi?section=ViralBrowse&page=uviginfo&uvig_id=IMGVR_UViG_7000000720_000089
Cas13h2-spacer_8	GUGAAAAUAAUAAACAAUAACACAAAAUUU	AAACTCTGTGTTATTGATTATTATTTTCAT	0	IMGVR_UViG_3300008116_001592|3300008116|Ga0114350_1004293	7190	7161	TTCTTTTG	TTGTAACT	22	+	https://img.jgi.doe.gov/cgi-bin/vr/main.cgi?section=ViralBrowse&page=uviginfo&uvig_id=IMGVR_UViG_3300008116_001592
Cas13h2-spacer_8	GUGAAAAUAAUAAACAAUAACACAAAAUUU	AAACTCTGTGTTATTGATTATTATTTTCAT	0	IMGVR_UViG_3300008117_000474|3300008117|Ga0114351_1002002	7546	7517	TTCTTTTG	TTGTAACT	22	+	https://img.jgi.doe.gov/cgi-bin/vr/main.cgi?section=ViralBrowse&page=uviginfo&uvig_id=IMGVR_UViG_3300008117_000474
Cas13h2-spacer_8	GUGAAAAUAAUAAACAAUAACACAAAAUUU	AAACTCTGTGTTATTGATTATTATTTTCAT	0	IMGVR_UViG_3300008110_000741|3300008110|Ga0114343_1001133	7667	7638	TTCTTTTG	TTGTAACT	22	+	https://img.jgi.doe.gov/cgi-bin/vr/main.cgi?section=ViralBrowse&page=uviginfo&uvig_id=IMGVR_UViG_3300008110_000741
Cas13h2-spacer_8	GUGAAAAUAAUAAACAAUAACACAAAAUUU	AAACTCTGTGTTATTGATTATTATTTTCAT	0	IMGVR_UViG_3300008120_001322|3300008120|Ga0114355_1003254	7455	7426	TTCTTTTG	TTGTAACT	22	+	https://img.jgi.doe.gov/cgi-bin/vr/main.cgi?section=ViralBrowse&page=uviginfo&uvig_id=IMGVR_UViG_3300008120_001322
Cas13h2-spacer_8	GUGAAAAUAAUAAACAAUAACACAAAAUUU	AAACTCTGTGTTATTGATTATTATTTTCAT	0	IMGVR_UViG_3300008108_000550|3300008108|Ga0114341_10002806	7251	7222	TTCTTTTG	TTGTAACT	22	+	https://img.jgi.doe.gov/cgi-bin/vr/main.cgi?section=ViralBrowse&page=uviginfo&uvig_id=IMGVR_UViG_3300008108_000550
Cas13h2-spacer_8	GUGAAAAUAAUAAACAAUAACACAAAAUUU	AAACTCTGTGTTATTGATTATTATTTTCAT	0	IMGVR_UViG_3300031758_001785|3300031758|Ga0315907_10008933	4803	4774	TTCTTTTG	TTGTAACT	22	+	https://img.jgi.doe.gov/cgi-bin/vr/main.cgi?section=ViralBrowse&page=uviginfo&uvig_id=IMGVR_UViG_3300031758_001785
Cas13h3-spacer_1	GGUGAAUUUAAUUUGGUUUUAAAACUGUAAA	TTTACAGTTGTAAAACCAAATTAAATTAAAT	0	IMGVR_UViG_3300029288_001423|3300029288|Ga0265297_10019737	418	388	TACTTTTT	CAATGCTG	23	+	https://img.jgi.doe.gov/cgi-bin/vr/main.cgi?section=ViralBrowse&page=uviginfo&uvig_id=IMGVR_UViG_3300029288_001423
Cas13h3-spacer_3	UCAUAGCUAUGCGUAUUUUGCCAUUAUCUCC	GGAGATACTGGCAAAATAGGCAAAGCAATGA	3	IMGVR_UViG_3300028176_000001|3300028176|Ga0268284_1000434	26111	26141	CTTTTAAT	CAACTTAT	23	-	https://img.jgi.doe.gov/cgi-bin/vr/main.cgi?section=ViralBrowse&page=uviginfo&uvig_id=IMGVR_UViG_3300028176_000001
Cas13h4-spacer_1	AUUUUGGAUGUUUCAUUUCAAAUAUUUUAAAUAA	TTATTTTAAATATTTGTAATAATACATCTAAAAT	6	IMGVR_UViG_3300019093_000039|3300019093|Ga0187843_10000389	17896	17929	TTTAATAA	CAAAGAAT	24	-	https://img.jgi.doe.gov/cgi-bin/vr/main.cgi?section=ViralBrowse&page=uviginfo&uvig_id=IMGVR_UViG_3300019093_000039
Cas13h4-spacer_1	AUUUUGGAUGUUUCAUUUCAAAUAUUUUAAAUAA	TTATTTGAAATATTTGAAAAGTAATATCTAAAAT	5	IMGVR_UViG_GVMAG-M-3300010160-4_000001|3300010160|Ga0114967_10000223	2671	2704	TTTTGTAT	ATGTTTCA	24	-	https://gold.jgi.doe.gov/analysis_projects?id=Ga0114967
Cas13h5-spacer_4	AGUGGAUUAGUUAUUUUAAAUAAACAGUGUGUUGUAG	CTACACCACATTGTGGATTTAAACTAACTAATCCACT	2	IMGVR_UViG_3300025652_003113|3300025652|Ga0208134_1005190	307	271	TGGTAATA	GCAACTAA	27	+	https://img.jgi.doe.gov/cgi-bin/vr/main.cgi?section=ViralBrowse&page=uviginfo&uvig_id=IMGVR_UViG_3300025652_003113
Cas13h5-spacer_4	AGUGGAUUAGUUAUUUUAAAUAAACAGUGUGUUGUAG	CTACACCACACTGTGGGTTTAAACTAACTAATCCACT	2	IMGVR_UViG_3300007276_002214|3300007276|Ga0070747_1004800	5928	5964	TGGTAATA	TCAACTAA	27	-	https://img.jgi.doe.gov/cgi-bin/vr/main.cgi?section=ViralBrowse&page=uviginfo&uvig_id=IMGVR_UViG_3300007276_002214
Cas13h5-spacer_5	UUUCUAUUUAGUUUUAAAAAUUUCAUUAAGGUUGUAA	TTATAATCGTAATGAAATTTCAAAAACTAAAGAGAAA	0	NZ_CP021457.1	72852	72888	GCGCACCC	ATTGATAC	25	-	http://www.ncbi.nlm.nih.gov/nuccore/NZ_CP021457.1?report=graph&v=72844:72896&c=339966&theme=Default&flip=false&select=null&content=1&color=0&label=1&geneModel=1&decor=0&layout=0&spacing=0&alncolor=on	Levilactobacillus_brevis strain ZLB004 plasmid p1, complete sequence
Cas13h5-spacer_5	UUUCUAUUUAGUUUUAAAAAUUUCAUUAAGGUUGUAA	TTATAATCGTAATGAAATTTCAAAAATTAAAGAGAAA	0	NZ_CP019736.1	70228	70264	GCGCACCC	ATTGATAC	23	-	http://www.ncbi.nlm.nih.gov/nuccore/NZ_CP019736.1?report=graph&v=70220:70272&c=339966&theme=Default&flip=false&select=null&content=1&color=0&label=1&geneModel=1&decor=0&layout=0&spacing=0&alncolor=on	Levilactobacillus_brevis strain TMW 1.2108 plasmid pl12108-2, complete sequence
Cas13h5-spacer_5	UUUCUAUUUAGUUUUAAAAAUUUCAUUAAGGUUGUAA	TTATAATCGTAATGAAATTTCAAAAACTAAAGAGAAA	0	NZ_CP021457.1	72852	72888	GCGCACCC	ATTGATAC	25	-	http://www.ncbi.nlm.nih.gov/nuccore/NZ_CP021457.1?report=graph&v=72844:72896&c=339966&theme=Default&flip=false&select=null&content=1&color=0&label=1&geneModel=1&decor=0&layout=0&spacing=0&alncolor=on	Levilactobacillus_brevis strain ZLB004 plasmid p1, complete sequence
Cas13h5-spacer_6	UUACAAAUGUUAUAGCAGUACCAUCUGCUUGUUGUAC	GTACAAGCTGCAGATGGTACTGCTATACAATTAGGAA	10	Station46_SUR_ALL_assembly_NODE_182_length_59650_cov_6.927561	35986	36022	CAGTATCT	ATGCTATT	23	-	https://genome.jgi.doe.gov/portal/IMG_VR/IMG_VR.home.html
Cas13h5-spacer_6	UUACAAAUGUUAUAGCAGUACCAUCUGCUUGUUGUAC	GTACAACAAGCAGAGGCTGCTGGTATAGCGTTTGAAA	6	IMGVR_UViG_3300031705_000100|3300031705|Ga0308003_1000639	14777	14741	CTGAACTA	GTCAAAGA	23	+	https://img.jgi.doe.gov/cgi-bin/vr/main.cgi?section=ViralBrowse&page=uviginfo&uvig_id=IMGVR_UViG_3300031705_000100
Cas13h5-spacer_8	GUGUCAUCAAAAAUUAAUUCCCGGACAGAGUUGUAA	TCTACTATCTTTCCGGGAATTAATTTTTGAGGACAC	0	IMGVR_UViG_3300000103_000004|3300000103|IMNBL5_c1000018	32834	32869	CATGTCTT	CTATATTT	20	-	https://img.jgi.doe.gov/cgi-bin/vr/main.cgi?section=ViralBrowse&page=uviginfo&uvig_id=IMGVR_UViG_3300000103_000004
Cas13h5-spacer_8	GUGUCAUCAAAAAUUAAUUCCCGGACAGAGUUGUAA	TCTACTATCTTTCCGGGAATTAATTTTTGAGGACAC	0	IMGVR_UViG_3300000838_000004|3300000838|JGI996J12353_1000018	32834	32869	CATGTCTT	CTATATTT	20	-	https://img.jgi.doe.gov/cgi-bin/vr/main.cgi?section=ViralBrowse&page=uviginfo&uvig_id=IMGVR_UViG_3300000838_000004
Cas13h6-spacer_11	CAUCAUUGGAGAUGAUUUCAAUUAUCAGUCCACAA	CTGTGGACTGATTATCGAATTCATGTCCAAAGATG	2	IMGVR_UViG_3300025138_001773|3300025138|Ga0209634_1003987	8845	8879	TAGGCTTT	GATAAATT	23	-	https://img.jgi.doe.gov/cgi-bin/vr/main.cgi?section=ViralBrowse&page=uviginfo&uvig_id=IMGVR_UViG_3300025138_001773
Cas13h6-spacer_11	CAUCAUUGGAGAUGAUUUCAAUUAUCAGUCCACAA	CTGTGGACTGATTATCGAATTCATGTCCAAAGATG	2	IMGVR_UViG_3300025168_000707|3300025168|Ga0209337_1000919	13123	13089	TAGGCTTT	GATAAATT	23	+	https://img.jgi.doe.gov/cgi-bin/vr/main.cgi?section=ViralBrowse&page=uviginfo&uvig_id=IMGVR_UViG_3300025168_000707
Cas13h6-spacer_12	UUGAAAACCUAAACUCAAUAGACCAAUCUUUAGU	TTAAAAGATTTATTTATTGAGTTTAGCTTTTCAA	1	IMGVR_UViG_3300029309_000151|3300029309|Ga0183683_1000205	8359	8392	TATTTTTT	CTGGATTT	20	-	https://img.jgi.doe.gov/cgi-bin/vr/main.cgi?section=ViralBrowse&page=uviginfo&uvig_id=IMGVR_UViG_3300029309_000151
Cas13h6-spacer_12	UUGAAAACCUAAACUCAAUAGACCAAUCUUUAGU	TTAAAAGATTTATTTATTGAGTTTAGCTTTTCAA	1	Station125_SUR_ALL_assembly_NODE_324_length_39045_cov_22.508130	29835	29868	TATTTTTT	CTGGATTT	20	-	https://genome.jgi.doe.gov/portal/IMG_VR/IMG_VR.home.html
Cas13h6-spacer_14	UUUGAGGAAUUUCAUAUGGUUGAGUAAGAGAUUA	TAACCTCTGACTCAACCATATAAAATTCATCAGT	3	IMGVR_UViG_3300033463_000546|3300033463|Ga0310690_10001986	30145	30112	ATCAAAAT	TAAATGTT	22	+	https://img.jgi.doe.gov/cgi-bin/vr/main.cgi?section=ViralBrowse&page=uviginfo&uvig_id=IMGVR_UViG_3300033463_000546
Cas13h6-spacer_14	UUUGAGGAAUUUCAUAUGGUUGAGUAAGAGAUUA	TAACCTCTGACTCAACCATATAAAATTCATCAGT	3	IMGVR_UViG_3300028797_000017|3300028797|Ga0265301_10000436	32770	32803	ATCAAAAT	TAAATGTT	22	-	https://img.jgi.doe.gov/cgi-bin/vr/main.cgi?section=ViralBrowse&page=uviginfo&uvig_id=IMGVR_UViG_3300028797_000017
Cas13h6-spacer_14	UUUGAGGAAUUUCAUAUGGUUGAGUAAGAGAUUA	TAATATCTAAATCAACCATACGAAATTCGTCAAT	1	IMGVR_UViG_3300029059_000016|3300029059|Ga0169653_100535	15822	15789	GATAATTA	CTTATTGA	22	+	https://img.jgi.doe.gov/cgi-bin/vr/main.cgi?section=ViralBrowse&page=uviginfo&uvig_id=IMGVR_UViG_3300029059_000016
Cas13h6-spacer_14	UUUGAGGAAUUUCAUAUGGUUGAGUAAGAGAUUA	TAATATCTAAATCAACCATACGAAATTCGTCAAT	1	UGV-GENOME-0344212	18088	18055	GATAATTA	CTTATTGA	22	+	https://genome.jgi.doe.gov/portal/IMG_VR/IMG_VR.home.html
Cas13h6-spacer_14	UUUGAGGAAUUUCAUAUGGUUGAGUAAGAGAUUA	TAATATCTAAATCAACCATACGAAATTCGTCAAT	1	IMGVR_UViG_3300029887_000040|3300029887|Ga0245331_1001004|456-26457	6196	6229	GATAATTA	CTTATTGA	22	-	https://img.jgi.doe.gov/cgi-bin/vr/main.cgi?section=ViralBrowse&page=uviginfo&uvig_id=IMGVR_UViG_3300029887_000040
Cas13h6-spacer_14	UUUGAGGAAUUUCAUAUGGUUGAGUAAGAGAUUA	TAATCTCTTTGTCAACCATACGAAACTCATCAAC	4	IMGVR_UViG_3300014826_000053|3300014826|Ga0120386_1002602	1076	1109	TACTATGA	AGTATCAA	22	-	https://img.jgi.doe.gov/cgi-bin/vr/main.cgi?section=ViralBrowse&page=uviginfo&uvig_id=IMGVR_UViG_3300014826_000053
Cas13h6-spacer_16	AAUAGGCGGAGAGUGUAAAGUUUUCCUAGAAAAUU	TCTTTTCTAAGAAACCTCCAAACTCTCCGCCTATT	0	UGV-GENOME-0242379_1	25456	25422	AAATCAAA	GTCCAGGT	21	+	https://genome.jgi.doe.gov/portal/IMG_VR/IMG_VR.home.html
Cas13h6-spacer_16	AAUAGGCGGAGAGUGUAAAGUUUUCCUAGAAAAUU	TCTTTTCTAAGAAACCTCCAAACTCTCCGCCTATT	0	UGV-GENOME-0273228_1	9964	9998	AAATCAAA	GTCCAGGT	21	-	https://genome.jgi.doe.gov/portal/IMG_VR/IMG_VR.home.html
Cas13h6-spacer_5	CUGUAUGCGAAAUGUCUAAUAGGACAAUUUAAAAA	GTTGTAAATAGTCCTATTAGACATATCGAATAATG	10	NZ_CP040331.1	229365	229331	GCCTCCAG	TTCCCGAA	21	+	http://www.ncbi.nlm.nih.gov/nuccore/NZ_CP040331.1?report=graph&v=229351:229337&c=339966&theme=Default&flip=false&select=null&content=1&color=0&label=1&geneModel=1&decor=0&layout=0&spacing=0&alncolor=on	Natrinema_versiforme strain BOL5-4 plasmid pNVE500
Cas13h6-spacer_5	CUGUAUGCGAAAUGUCUAAUAGGACAAUUUAAAAA	GTTGTAAATAGTCCTATTAGACATATCGAATAATG	10	NZ_CP040331.1	229365	229331	GCCTCCAG	TTCCCGAA	21	+	http://www.ncbi.nlm.nih.gov/nuccore/NZ_CP040331.1?report=graph&v=229351:229337&c=339966&theme=Default&flip=false&select=null&content=1&color=0&label=1&geneModel=1&decor=0&layout=0&spacing=0&alncolor=on	Natrinema_versiforme strain BOL5-4 plasmid pNVE500
Cas13h6-spacer_6	UCUAUAAAUGCGAACAUUGCAGAAAGUUAUAUCA	GAATATAACTTATTACAATGTTCGCATTTATATT	7	IMGVR_UViG_3300022752_000091|3300022752|Ga0214917_10000438	8144	8177	CTGTTCTA	TATATGAT	20	-	https://img.jgi.doe.gov/cgi-bin/vr/main.cgi?section=ViralBrowse&page=uviginfo&uvig_id=IMGVR_UViG_3300022752_000091
Cas13h6-spacer_9	ACGACGAAAUCGGAAAUAUCGAGAGCAUUUCAAUU	AATTGAAATGCTATTGATTTTACCGTTTTCGTCAA	0	IMGVR_UViG_3300029799_000299|3300029799|Ga0311022_15031708	24533	24567	TGATCCAC	TTGGGGGC	21	-	https://img.jgi.doe.gov/cgi-bin/vr/main.cgi?section=ViralBrowse&page=uviginfo&uvig_id=IMGVR_UViG_3300029799_000299
Cas13h6-spacer_9	ACGACGAAAUCGGAAAUAUCGAGAGCAUUUCAAUU	AATTGAAATGCTATTGATTTTACCGTTTTCGTCAA	0	IMGVR_UViG_3300020818_000001|3300020818|Ga0214277_10037155	29403	29437	TGATCCAC	TTGGGGGC	21	-	https://img.jgi.doe.gov/cgi-bin/vr/main.cgi?section=ViralBrowse&page=uviginfo&uvig_id=IMGVR_UViG_3300020818_000001
Cas13h6-spacer_9	ACGACGAAAUCGGAAAUAUCGAGAGCAUUUCAAUU	AATTGAAATGCTATTGATTTTACCGTTTTCGTCAA	0	IMGVR_UViG_3300021971_000003|3300021971|Ga0227318_10000076	15714	15748	TGATCCAC	TTGGGGGC	21	-	https://img.jgi.doe.gov/cgi-bin/vr/main.cgi?section=ViralBrowse&page=uviginfo&uvig_id=IMGVR_UViG_3300021971_000003
Cas13h6-spacer_9	ACGACGAAAUCGGAAAUAUCGAGAGCAUUUCAAUU	AATTGAAATGCTATTGATTTTACCGTTTTCGTCAA	0	IMGVR_UViG_3300023300_000060|3300023300|Ga0256702_10863442	26305	26339	TGATCCAC	TTGGGGGC	21	-	https://img.jgi.doe.gov/cgi-bin/vr/main.cgi?section=ViralBrowse&page=uviginfo&uvig_id=IMGVR_UViG_3300023300_000060
Cas13h6-spacer_9	ACGACGAAAUCGGAAAUAUCGAGAGCAUUUCAAUU	AATTGAAATGCTATTGATTTTACCGTTTTCGTCAA	0	IMGVR_UViG_3300023205_000061|3300023205|Ga0255814_11153925	10509	10475	TGATCCAC	TTGGGGGC	21	+	https://img.jgi.doe.gov/cgi-bin/vr/main.cgi?section=ViralBrowse&page=uviginfo&uvig_id=IMGVR_UViG_3300023205_000061
Cas13h6-spacer_9	ACGACGAAAUCGGAAAUAUCGAGAGCAUUUCAAUU	AATTGAAATGCTATTGATTTTACCGTTTTCGTCAA	0	IMGVR_UViG_3300023291_000004|3300023291|Ga0256703_10067820	30320	30354	TGATCCAC	TTGGGGGC	21	-	https://img.jgi.doe.gov/cgi-bin/vr/main.cgi?section=ViralBrowse&page=uviginfo&uvig_id=IMGVR_UViG_3300023291_000004
Cas13h6-spacer_9	ACGACGAAAUCGGAAAUAUCGAGAGCAUUUCAAUU	AATTGAAATGCTATTGATTTTACCGTTTTCGTCAA	0	IMGVR_UViG_3300021966_000005|3300021966|Ga0226662_10000091	9296	9262	TGATCCAC	TTGGGGGC	21	+	https://img.jgi.doe.gov/cgi-bin/vr/main.cgi?section=ViralBrowse&page=uviginfo&uvig_id=IMGVR_UViG_3300021966_000005
Cas13h6-spacer_9	ACGACGAAAUCGGAAAUAUCGAGAGCAUUUCAAUU	AATTGAAATGCTATTGATTTTACCGTTTTCGTCAA	0	IMGVR_UViG_3300020815_000001|3300020815|Ga0214108_11080106	1912	1878	TGATCCAC	TTGGGGGC	21	+	https://img.jgi.doe.gov/cgi-bin/vr/main.cgi?section=ViralBrowse&page=uviginfo&uvig_id=IMGVR_UViG_3300020815_000001
Cas13h7-spacer_1	UGAACAAUCUGAUCGCAAAAUUGAAGCUUCCGG	CCGGCAGCTTGAATTTTGCAATTAAATTGTTCA	0	IMGVR_UViG_3300001580_000135|3300001580|Draft_10002595|1-17687	4749	4781	TATTTACG	GGCGGTGG	23	-	https://img.jgi.doe.gov/cgi-bin/vr/main.cgi?section=ViralBrowse&page=uviginfo&uvig_id=IMGVR_UViG_3300001580_000135
Cas13h7-spacer_4	UGAAAUAACCAAUAACAACACUGGACAAACAGUUG	AAACTGTTTGTCAAGTCTTTTTATTGATTATCTCA	1	IMGVR_UViG_3300014204_000186|3300014204|Ga0172381_10000247	21711	21677	CAAATACG	CACATTGT	23	+	https://img.jgi.doe.gov/cgi-bin/vr/main.cgi?section=ViralBrowse&page=uviginfo&uvig_id=IMGVR_UViG_3300014204_000186
Cas13h7-spacer_5	CGACCUGCAAAUGAAACAAGAACAAAGAAACGAAA	TTTCGTTTCTTTGTTCTTGGTTCATTTTTTGGTCC	1	IMGVR_UViG_3300008255_000886|3300008255|Ga0100403_1003651	11080	11114	TTTCGTTT	TTCAACCG	25	-	https://img.jgi.doe.gov/cgi-bin/vr/main.cgi?section=ViralBrowse&page=uviginfo&uvig_id=IMGVR_UViG_3300008255_000886
Cas13h7-spacer_5	CGACCUGCAAAUGAAACAAGAACAAAGAAACGAAA	TTTCGTTTCTTTGTTCTTGGTTCATTTTTTGGTCC	1	IMGVR_UViG_3300025018_001000|3300025018|Ga0210043_1003799	6371	6405	TTTCGTTT	TTCAACCG	25	-	https://img.jgi.doe.gov/cgi-bin/vr/main.cgi?section=ViralBrowse&page=uviginfo&uvig_id=IMGVR_UViG_3300025018_001000
Cas13h7-spacer_8	CGAAAGCAUCAAGUUCAGGAUGUUCAACAAACUGA	TAACTTTGTTGTACATCCTGAACTTCATGATTTAG	9	IMGVR_UViG_3300021142_000019|3300021142|Ga0214192_1000030	17574	17608	TTATTAAA	TTTTTTGA	23	-	https://img.jgi.doe.gov/cgi-bin/vr/main.cgi?section=ViralBrowse&page=uviginfo&uvig_id=IMGVR_UViG_3300021142_000019
Cas13h7-spacer_8	CGAAAGCAUCAAGUUCAGGAUGUUCAACAAACUGA	TAACTTTGTTGTACATCCTGAACTTCATGATTTAG	9	IMGVR_UViG_3300020711_000134|3300020711|Ga0214237_1000888	4519	4485	TTATTAAA	TTTTTTGA	23	+	https://img.jgi.doe.gov/cgi-bin/vr/main.cgi?section=ViralBrowse&page=uviginfo&uvig_id=IMGVR_UViG_3300020711_000134
Cas13h7-spacer_8	CGAAAGCAUCAAGUUCAGGAUGUUCAACAAACUGA	TAACTTTGTTGTACATCCTGAACTTCATGATTTAG	9	IMGVR_UViG_3300000553_000012|3300000553|TBL_comb47_HYPODRAFT_10000123	17567	17601	TTATTAAA	TTTTTTGA	23	-	https://img.jgi.doe.gov/cgi-bin/vr/main.cgi?section=ViralBrowse&page=uviginfo&uvig_id=IMGVR_UViG_3300000553_000012
Cas13h7-spacer_8	CGAAAGCAUCAAGUUCAGGAUGUUCAACAAACUGA	TAACTTTGTTGTACATCCTGAACTTCATGATTTAG	9	IMGVR_UViG_3300000439_001082|3300000439|TBL_comb48_EPIDRAFT_1008894	4492	4458	TTATTAAA	TTTTTTGA	23	+	https://img.jgi.doe.gov/cgi-bin/vr/main.cgi?section=ViralBrowse&page=uviginfo&uvig_id=IMGVR_UViG_3300000439_001082
Cas13h8-spacer_12	UUCAAAAAGUGAAUCCACGUCCUCUGUAUGUGUA	GACACACACCGAGGACGTGGATTCACTTTTTGAA	5	IMGVR_UViG_3300004088_000043|3300004088|Ga0051987_10001819	6045	6078	AAGGAGCT	GCACCAGG	28	-	https://img.jgi.doe.gov/cgi-bin/vr/main.cgi?section=ViralBrowse&page=uviginfo&uvig_id=IMGVR_UViG_3300004088_000043
Cas13h8-spacer_3	UCCAUGCCAAACACCAUACCAGAAUCCGUAUA	TATATGGATTCTGGTATGGTGTATGGCATGGT	2	IMGVR_UViG_3300008255_000354|3300008255|Ga0100403_1000835	21011	20980	GCTATCAT	AGAAATGG	26	+	https://img.jgi.doe.gov/cgi-bin/vr/main.cgi?section=ViralBrowse&page=uviginfo&uvig_id=IMGVR_UViG_3300008255_000354
Cas13h8-spacer_3	UCCAUGCCAAACACCAUACCAGAAUCCGUAUA	TATATGGATTCTGGTATGGTGTATGGCATGGT	2	IMGVR_UViG_3300025018_000409|3300025018|Ga0210043_1000831	21681	21650	GCTATCAT	AGAAATGG	26	+	https://img.jgi.doe.gov/cgi-bin/vr/main.cgi?section=ViralBrowse&page=uviginfo&uvig_id=IMGVR_UViG_3300025018_000409
Cas13h8-spacer_4	AAACUUUUGCUGGUUCUAAUUUUUGGCAUACA	AATATTTCAAAAATTAGAACCACCAAAAGTTA	0	Station56_SUR_ALL_assembly_NODE_250_length_38178_cov_6.637804	20289	20320	GATACAAT	ATTACGCA	20	-	https://genome.jgi.doe.gov/portal/IMG_VR/IMG_VR.home.html
Cas13h8-spacer_9	GCUUUUACUUUUGUUGGUCACCCCGUACCUAAUG	CATTAGGTTCTGGTTGACCAACAGAAGTTAAAGA	3	IMGVR_UViG_3300005095_000104|3300005095|Ga0072504_114544	9187	9154	GTAATCTG	AAAGATAC	22	+	https://img.jgi.doe.gov/cgi-bin/vr/main.cgi?section=ViralBrowse&page=uviginfo&uvig_id=IMGVR_UViG_3300005095_000104
Cas13i10-spacer_1	AACAAUAAAAAUGUAUGAAUGAUGAGCAAGGUACAGAUG	CCTCTAATCCTTGCTCATCATTAATACATTTCCATTCTT	4	IMGVR_UViG_3300027896_000412|3300027896|Ga0209777_10005343	12862	12900	TTGATATA	AACTAGCC	23	-	https://img.jgi.doe.gov/cgi-bin/vr/main.cgi?section=ViralBrowse&page=uviginfo&uvig_id=IMGVR_UViG_3300027896_000412
Cas13i10-spacer_2	UUAAACUAUACGACAAAUACUUUCAUAUUUGGUGUGGAAU	ATTAGCCTTTAAATATGAAAGTATTTATCGTATAGTTTGG	3	IMGVR_UViG_3300014204_000842|3300014204|Ga0172381_10002336	10883	10922	TAAACGTG	ACAAATAA	22	-	https://img.jgi.doe.gov/cgi-bin/vr/main.cgi?section=ViralBrowse&page=uviginfo&uvig_id=IMGVR_UViG_3300014204_000842
Cas13i10-spacer_2	UUAAACUAUACGACAAAUACUUUCAUAUUUGGUGUGGAAU	ATTAGCCTTTAAATATGAAAGTATTTATCGTATAGTTTGG	3	IMGVR_UViG_3300014205_000634|3300014205|Ga0172380_10002689	25306	25267	TAAACGTG	ACAAATAA	22	+	https://img.jgi.doe.gov/cgi-bin/vr/main.cgi?section=ViralBrowse&page=uviginfo&uvig_id=IMGVR_UViG_3300014205_000634
Cas13i10-spacer_3	AAAUUUCCGUCUCAUAUAACCUGCGAUGUUGGUGUGGAAG	CATTAACTCTAACATCGCAGGTTATATGAGATGTAAATTC	0	IMGVR_UViG_3300031539_000064|3300031539|Ga0307380_10000814	31992	32031	TACAACAT	GGGCGTAT	24	-	https://img.jgi.doe.gov/cgi-bin/vr/main.cgi?section=ViralBrowse&page=uviginfo&uvig_id=IMGVR_UViG_3300031539_000064
Cas13i10-spacer_3	AAAUUUCCGUCUCAUAUAACCUGCGAUGUUGGUGUGGAAG	CATTAACTCTAACATCGCAGGTTATATGAGATGTAAATTC	0	IMGVR_UViG_3300031566_000076|3300031566|Ga0307378_10000994	15011	14972	TACAACAT	GGGCGTAT	24	+	https://img.jgi.doe.gov/cgi-bin/vr/main.cgi?section=ViralBrowse&page=uviginfo&uvig_id=IMGVR_UViG_3300031566_000076
Cas13i10-spacer_3	AAAUUUCCGUCUCAUAUAACCUGCGAUGUUGGUGUGGAAG	CATTAACTCTAACATCGCAGGTTATATGAGATGTAAATTC	0	IMGVR_UViG_3300031565_000147|3300031565|Ga0307379_10001394	6370	6331	TACAACAT	GGGCGTAT	24	+	https://img.jgi.doe.gov/cgi-bin/vr/main.cgi?section=ViralBrowse&page=uviginfo&uvig_id=IMGVR_UViG_3300031565_000147
Cas13i10-spacer_5	GGUAUCUUAAAACCUUCCCUUAUUCUCUGCGGUGUGAAAA	ACATAATGGAGCAGAGAATAAGGGAAGGTTTTAAGATACC	5	IMGVR_UViG_3300007723_000023|3300007723|Ga0102928_1002058	11976	12015	TTTTTGTA	ATCGTTGA	24	-	https://img.jgi.doe.gov/cgi-bin/vr/main.cgi?section=ViralBrowse&page=uviginfo&uvig_id=IMGVR_UViG_3300007723_000023
Cas13i10-spacer_6	CAUUUCUUUUUUAUAGUAAAAGGGUUUUUUUGGUGUGGAAA	TTTCAAAAATAAAAATTCCTTTTTACTATAAAAAGGAAAAG	2	IMGVR_UViG_3300031867_000005|3300031867|Ga0326511_10000007	111026	110986	GGAAGTAA	GAATTATT	23	+	https://img.jgi.doe.gov/cgi-bin/vr/main.cgi?section=ViralBrowse&page=uviginfo&uvig_id=IMGVR_UViG_3300031867_000005
Cas13i11-spacer_1	AGAUGAAUUAAUUUUAUUUUAUUUUCCUGA	TCAGGAAGATAGAATAAAATTAATTCACAA	2	IMGVR_UViG_3300031673_000014|3300031673|Ga0307377_10000210	73014	72985	TAGGATTG	ACCGGCGC	20	+	https://img.jgi.doe.gov/cgi-bin/vr/main.cgi?section=ViralBrowse&page=uviginfo&uvig_id=IMGVR_UViG_3300031673_000014
Cas13i11-spacer_1	AGAUGAAUUAAUUUUAUUUUAUUUUCCUGA	TTCGGAAAATAAAATAAAAATAATTCATAA	3	IMGVR_UViG_3300025644_000053|3300025644|Ga0209042_1002732	1822	1851	CTAACTGA	TGTCATGT	20	-	https://img.jgi.doe.gov/cgi-bin/vr/main.cgi?section=ViralBrowse&page=uviginfo&uvig_id=IMGVR_UViG_3300025644_000053
Cas13i12-spacer_14	AAAAAGCAGACCGACGCACAAAGGCAGGAA	TGCCTGCCTTTGTGCGACGGTCGGCTTTTG	3	IMGVR_UViG_3300010149_000170|3300010149|Ga0098049_1000202	187	216	GGGCAACG	GATTTCTA	22	-	https://img.jgi.doe.gov/cgi-bin/vr/main.cgi?section=ViralBrowse&page=uviginfo&uvig_id=IMGVR_UViG_3300010149_000170
Cas13i12-spacer_24	AAACUCAAGCAGGUGCGCGACGGCCUCGAC	ACCGAGGCCGCCGCGCACCTGCTGGAGTTC	5	NZ_LT984807.1	505519	505490	TGGCGCGG	TCAGGCCG	20	+	http://www.ncbi.nlm.nih.gov/nuccore/NZ_LT984807.1?report=graph&v=505509:505499&c=339966&theme=Default&flip=false&select=null&content=1&color=0&label=1&geneModel=1&decor=0&layout=0&spacing=0&alncolor=on	Cupriavidus_neocaledonicus isolate Cupriavidus taiwanensis STM 6160 plasmid II
Cas13i12-spacer_24	AAACUCAAGCAGGUGCGCGACGGCCUCGAC	GCTGAGGCCGTCGCGCACCTGCTTGACGTT	7	IMGVR_UViG_3300031232_000110|3300031232|Ga0302323_100021470	4330	4301	GACGTCGC	TGGATGTC	22	+	https://img.jgi.doe.gov/cgi-bin/vr/main.cgi?section=ViralBrowse&page=uviginfo&uvig_id=IMGVR_UViG_3300031232_000110
Cas13i12-spacer_24	AAACUCAAGCAGGUGCGCGACGGCCUCGAC	GCTGAGGCCGTCGCGCACCTGCTTGACGTT	7	IMGVR_UViG_3300030294_000317|3300030294|Ga0311349_10010071	5311	5340	GACGTCGC	TGGATGTC	22	-	https://img.jgi.doe.gov/cgi-bin/vr/main.cgi?section=ViralBrowse&page=uviginfo&uvig_id=IMGVR_UViG_3300030294_000317
Cas13i12-spacer_24	AAACUCAAGCAGGUGCGCGACGGCCUCGAC	GCTGAGGCCGTCGCGCACCTGCTTGACGTT	7	IMGVR_UViG_3300030114_000130|3300030114|Ga0311333_10013762	4584	4555	GACGTCGC	TGGATGTC	22	+	https://img.jgi.doe.gov/cgi-bin/vr/main.cgi?section=ViralBrowse&page=uviginfo&uvig_id=IMGVR_UViG_3300030114_000130
Cas13i12-spacer_27	GGGGACGCGCUGGUAAUCGAGUUCGAUAAC	CTTCTCGAAGTCGATTACCAGCTCGTCCCC	5	IMGVR_UViG_3300014963_000062|3300014963|Ga0134523_1002339	18335	18306	CTGCTGCA	GGCGGTCG	22	+	https://img.jgi.doe.gov/cgi-bin/vr/main.cgi?section=ViralBrowse&page=uviginfo&uvig_id=IMGVR_UViG_3300014963_000062
Cas13i12-spacer_7	CAGGCCCAACCCCACGCCAGUGCCUCGCCC	GGGCGAGGCACTGGCGTGGGGTGGAGCTGA	4	IMGVR_UViG_3300014613_000264|3300014613|Ga0180008_1002016	410	381	ATTCTTCT	GAACATCG	20	+	https://img.jgi.doe.gov/cgi-bin/vr/main.cgi?section=ViralBrowse&page=uviginfo&uvig_id=IMGVR_UViG_3300014613_000264
Cas13i13-spacer_2	UUUAACGGUGCAAGUUCAGAAUAUUGGAUUGGUGUAUU	TAAACACCAATCCAACTTTCTGAATTTGCACCTATCAT	1	NZ_CP043858.1	162173	162136	CTCTTTAA	TTGGATCA	20	+	http://www.ncbi.nlm.nih.gov/nuccore/NZ_CP043858.1?report=graph&v=162153:162141&c=339966&theme=Default&flip=false&select=null&content=1&color=0&label=1&geneModel=1&decor=0&layout=0&spacing=0&alncolor=on	Aliarcobacter_cibarius strain H743 plasmid pACIB, complete sequence
Cas13i13-spacer_2	UUUAACGGUGCAAGUUCAGAAUAUUGGAUUGGUGUAUU	TAAACACCAATCCAACTTTCTGAATTTGCACCTATCAT	1	NZ_CP043858.1	162173	162136	CTCTTTAA	TTGGATCA	20	+	http://www.ncbi.nlm.nih.gov/nuccore/NZ_CP043858.1?report=graph&v=162153:162141&c=339966&theme=Default&flip=false&select=null&content=1&color=0&label=1&geneModel=1&decor=0&layout=0&spacing=0&alncolor=on	Aliarcobacter_cibarius strain H743 plasmid pACIB, complete sequence
Cas13i13-spacer_3	AUAUUGAAUCUAAUCAAGCCAAAAAGAUUUGGUGUAUC	CATACACCAAATAATTTTATCTTGATTAGCTTCAAGTA	1	IMGVR_UViG_3300020557_000106|3300020557|Ga0208231_1001137	3859	3896	ATTTAATA	ATAGAAAG	20	-	https://img.jgi.doe.gov/cgi-bin/vr/main.cgi?section=ViralBrowse&page=uviginfo&uvig_id=IMGVR_UViG_3300020557_000106
Cas13i13-spacer_4	CUUCUAGUGAAUAUGUAAACUUCGACAUAAGGUGUAUU	GATACACCTGATGGCGAAGCTTACATATTCTCAAATAG	1	Station155_MES_ALL_assembly_NODE_589_length_86595_cov_5.394812	48052	48089	AATACCTT	TAAGATGG	22	-	https://genome.jgi.doe.gov/portal/IMG_VR/IMG_VR.home.html
Cas13i13-spacer_5	UAAUCAUCUACAAUGCAGACAUUUCAGAUGGGUGUAUC	CCTGTCAACATCTGAAATGTCGGCATTGTATATGATTA	10	IMGVR_UViG_3300005917_000023|3300005917|Ga0075115_10000385	18400	18363	CTTCCATT	ATCTTATC	20	+	https://img.jgi.doe.gov/cgi-bin/vr/main.cgi?section=ViralBrowse&page=uviginfo&uvig_id=IMGVR_UViG_3300005917_000023
Cas13i13-spacer_5	UAAUCAUCUACAAUGCAGACAUUUCAGAUGGGUGUAUC	CCTGTCAACATCTGAAATGTCGGCATTGTATATGATTA	10	IMGVR_UViG_3300005936_000156|3300005936|Ga0075124_10003307	5169	5132	CTTCCATT	ATCTTATC	20	+	https://img.jgi.doe.gov/cgi-bin/vr/main.cgi?section=ViralBrowse&page=uviginfo&uvig_id=IMGVR_UViG_3300005936_000156
Cas13i13-spacer_5	UAAUCAUCUACAAUGCAGACAUUUCAGAUGGGUGUAUC	CCTGTCAACATCTGAAATGTCGGCATTGTATATGATTA	10	IMGVR_UViG_3300023262_000062|3300023262|Ga0222639_1002885	3889	3852	CTTCCATT	ATCTTATC	20	+	https://img.jgi.doe.gov/cgi-bin/vr/main.cgi?section=ViralBrowse&page=uviginfo&uvig_id=IMGVR_UViG_3300023262_000062
Cas13i13-spacer_5	UAAUCAUCUACAAUGCAGACAUUUCAGAUGGGUGUAUC	CCTGTCAACATCTGAAATGTCGGCATTGTATATGATTA	10	IMGVR_UViG_3300025736_000337|3300025736|Ga0207997_1000653|1142-17688	8587	8550	CTTCCATT	ATCTTATC	20	+	https://img.jgi.doe.gov/cgi-bin/vr/main.cgi?section=ViralBrowse&page=uviginfo&uvig_id=IMGVR_UViG_3300025736_000337
Cas13i13-spacer_5	UAAUCAUCUACAAUGCAGACAUUUCAGAUGGGUGUAUC	CCTGTCAACATCTGAAATGTCGGCATTGTATATGATTA	10	IMGVR_UViG_3300023297_000079|3300023297|Ga0222640_1000115	22286	22249	CTTCCATT	ATCTTATC	20	+	https://img.jgi.doe.gov/cgi-bin/vr/main.cgi?section=ViralBrowse&page=uviginfo&uvig_id=IMGVR_UViG_3300023297_000079
Cas13i13-spacer_5	UAAUCAUCUACAAUGCAGACAUUUCAGAUGGGUGUAUC	CCTGTCAACATCTGAAATGTCGGCATTGTATATGATTA	10	IMGVR_UViG_3300023256_000200|3300023256|Ga0222703_1001078	2404	2441	CTTCCATT	ATCTTATC	20	-	https://img.jgi.doe.gov/cgi-bin/vr/main.cgi?section=ViralBrowse&page=uviginfo&uvig_id=IMGVR_UViG_3300023256_000200
Cas13i13-spacer_5	UAAUCAUCUACAAUGCAGACAUUUCAGAUGGGUGUAUC	CCTGTCAACATCTGAAATGTCGGCATTGTATATGATTA	10	IMGVR_UViG_3300022874_000090|3300022874|Ga0222685_1000144|9291-17211	7563	7526	CTTCCATT	ATCTTATC	20	+	https://img.jgi.doe.gov/cgi-bin/vr/main.cgi?section=ViralBrowse&page=uviginfo&uvig_id=IMGVR_UViG_3300022874_000090
Cas13i14-spacer_11	AAUGUAGUUACUCAUGAAUUAAAAACAAUU	TATTGTTTTTAATTCATAAGCAACTAAATT	2	IMGVR_UViG_3300025876_000054|3300025876|Ga0209223_10000758	19427	19456	TTCTCTTT	AATAATGG	22	-	https://img.jgi.doe.gov/cgi-bin/vr/main.cgi?section=ViralBrowse&page=uviginfo&uvig_id=IMGVR_UViG_3300025876_000054
Cas13i14-spacer_11	AAUGUAGUUACUCAUGAAUUAAAAACAAUU	TATTGTTTTTAATTCATAAGCAACTAAATT	2	IMGVR_UViG_3300025821_000021|3300025821|Ga0209600_1000394	19452	19481	TTCTCTTT	AATAATGG	22	-	https://img.jgi.doe.gov/cgi-bin/vr/main.cgi?section=ViralBrowse&page=uviginfo&uvig_id=IMGVR_UViG_3300025821_000021
Cas13i14-spacer_11	AAUGUAGUUACUCAUGAAUUAAAAACAAUU	TATTGTTTTTAATTCATAAGCAACTAAATT	2	IMGVR_UViG_3300025666_000059|3300025666|Ga0209601_1001046	979	950	TTCTCTTT	AATAATGG	22	+	https://img.jgi.doe.gov/cgi-bin/vr/main.cgi?section=ViralBrowse&page=uviginfo&uvig_id=IMGVR_UViG_3300025666_000059
Cas13i14-spacer_18	CAGGAAGAUCUGAUUCUUUAAUCUUAUCCG	CGGATAAGATTAAAGAATCAGATCTTCCTG	0	IMGVR_UViG_3300005827_000004|3300005827|Ga0074478_1024167|1-23428	2718	2747	AAGAGTTA	AATAGAAA	30	-	https://img.jgi.doe.gov/cgi-bin/vr/main.cgi?section=ViralBrowse&page=uviginfo&uvig_id=IMGVR_UViG_3300005827_000004
Cas13i15-spacer_1	UUUGCUAAAGGUAAAUCAGCAGAAGAAAUA	TATCTCTTCTGCTGATTTACCTTGAGCAAA	1	IMGVR_UViG_3300028535_000024|3300028535|Ga0257111_1001294	2779	2808	CATAGTGG	TTAGCTGC	26	-	https://img.jgi.doe.gov/cgi-bin/vr/main.cgi?section=ViralBrowse&page=uviginfo&uvig_id=IMGVR_UViG_3300028535_000024
Cas13i15-spacer_1	UUUGCUAAAGGUAAAUCAGCAGAAGAAAUA	TATCTCTTCTGCTGATTTACCTTGAGCAAA	1	IMGVR_UViG_3300000247_000007|3300000247|LPaug09P26500mDRAFT_1000144	8045	8016	CATAGTGG	TTAGCTGC	26	+	https://img.jgi.doe.gov/cgi-bin/vr/main.cgi?section=ViralBrowse&page=uviginfo&uvig_id=IMGVR_UViG_3300000247_000007
Cas13i15-spacer_1	UUUGCUAAAGGUAAAUCAGCAGAAGAAAUA	TATCTCTTCTGCTGATTTACCTTGAGCAAA	1	IMGVR_UViG_3300028192_000007|3300028192|Ga0257107_1000045	12016	12045	CATAGTGG	TTAGCTGC	26	-	https://img.jgi.doe.gov/cgi-bin/vr/main.cgi?section=ViralBrowse&page=uviginfo&uvig_id=IMGVR_UViG_3300028192_000007
Cas13i15-spacer_10	AAACAGAUUGGCUUUUAGCACAAGUCAAAA	TTTTGACCTTTCCTAAAAGCCAATCTGTTG	2	IMGVR_UViG_3300006927_000550|3300006927|Ga0098034_1001815	5625	5596	AAGATGCA	TAGCAGGG	22	+	https://img.jgi.doe.gov/cgi-bin/vr/main.cgi?section=ViralBrowse&page=uviginfo&uvig_id=IMGVR_UViG_3300006927_000550
Cas13i15-spacer_10	AAACAGAUUGGCUUUUAGCACAAGUCAAAA	TTTTGACCTTTCCTAAAAGCCAATCTGTTG	2	IMGVR_UViG_3300006751_000985|3300006751|Ga0098040_1002875	2318	2289	AAGATGCA	TAGCAGGG	22	+	https://img.jgi.doe.gov/cgi-bin/vr/main.cgi?section=ViralBrowse&page=uviginfo&uvig_id=IMGVR_UViG_3300006751_000985
Cas13i15-spacer_10	AAACAGAUUGGCUUUUAGCACAAGUCAAAA	TTTTGACCTTTCCTAAAAGCCAATCTGTTG	2	IMGVR_UViG_3300025114_000364|3300025114|Ga0208433_1001366	7383	7354	AAGATGCA	TAGCAGGG	22	+	https://img.jgi.doe.gov/cgi-bin/vr/main.cgi?section=ViralBrowse&page=uviginfo&uvig_id=IMGVR_UViG_3300025114_000364
Cas13i15-spacer_10	AAACAGAUUGGCUUUUAGCACAAGUCAAAA	TTTTGACCTTTCCTAAAAGCCAATCTGTTG	2	IMGVR_UViG_3300025109_000507|3300025109|Ga0208553_1001926	2319	2290	AAGATGCA	TAGCAGGG	22	+	https://img.jgi.doe.gov/cgi-bin/vr/main.cgi?section=ViralBrowse&page=uviginfo&uvig_id=IMGVR_UViG_3300025109_000507
Cas13i15-spacer_10	AAACAGAUUGGCUUUUAGCACAAGUCAAAA	TTTTGACCTTTCCTAAAAGCCAATCTGTTG	2	IMGVR_UViG_3300006754_000823|3300006754|Ga0098044_1001881	4127	4156	AAGATGCA	TAGCAGGG	22	-	https://img.jgi.doe.gov/cgi-bin/vr/main.cgi?section=ViralBrowse&page=uviginfo&uvig_id=IMGVR_UViG_3300006754_000823
Cas13i15-spacer_10	AAACAGAUUGGCUUUUAGCACAAGUCAAAA	TTTTGACCTTTCCTAAAAGCCAATCTGTTG	2	IMGVR_UViG_3300006753_000535|3300006753|Ga0098039_1001793	4601	4630	AAGATGCA	TAGCAGGG	22	-	https://img.jgi.doe.gov/cgi-bin/vr/main.cgi?section=ViralBrowse&page=uviginfo&uvig_id=IMGVR_UViG_3300006753_000535
Cas13i15-spacer_10	AAACAGAUUGGCUUUUAGCACAAGUCAAAA	TTTTGACCTTTCCTAAAAGCCAATCTGTTG	2	IMGVR_UViG_3300006738_000457|3300006738|Ga0098035_1001653	5311	5340	AAGATGCA	TAGCAGGG	22	-	https://img.jgi.doe.gov/cgi-bin/vr/main.cgi?section=ViralBrowse&page=uviginfo&uvig_id=IMGVR_UViG_3300006738_000457
Cas13i15-spacer_2	CGACAGGAACACGGGCGACAGGAACACGG	CCGTGTTCCTGTCGCCCGTGTTCCTGTTG	1	IMGVR_UViG_3300014838_000199|3300014838|Ga0182030_10038000	31	59	CCCGTGTT	CCTGTTGC	27	-	https://img.jgi.doe.gov/cgi-bin/vr/main.cgi?section=ViralBrowse&page=uviginfo&uvig_id=IMGVR_UViG_3300014838_000199
Cas13i15-spacer_2	CGACAGGAACACGGGCGACAGGAACACGG	CCGTGTTCCTGTTGCCCGTGTTCCTGTCG	1	IMGVR_UViG_3300014838_000199|3300014838|Ga0182030_10038000	16	44	CCCGGGTT	CCTGTCGC	27	-	https://img.jgi.doe.gov/cgi-bin/vr/main.cgi?section=ViralBrowse&page=uviginfo&uvig_id=IMGVR_UViG_3300014838_000199
Cas13i15-spacer_2	CGACAGGAACACGGGCGACAGGAACACGG	CCGTGTTCCTGTTGCCCGTGTTCCTGTCG	1	IMGVR_UViG_3300014838_000199|3300014838|Ga0182030_10038000	46	74	CCCGTGTT	CCTGTTGC	27	-	https://img.jgi.doe.gov/cgi-bin/vr/main.cgi?section=ViralBrowse&page=uviginfo&uvig_id=IMGVR_UViG_3300014838_000199
Cas13i15-spacer_8	AAAAUAAAGAAUACCAAUAUAUGUUUACUGC	CCAGTAAACATATATTGCAATTCTTTATTAT	7	IMGVR_UViG_3300012662_000013|3300012662|Ga0116619_1000010	72891	72861	AAATAAAG	TATCCATA	23	+	https://img.jgi.doe.gov/cgi-bin/vr/main.cgi?section=ViralBrowse&page=uviginfo&uvig_id=IMGVR_UViG_3300012662_000013
Cas13i15-spacer_8	AAAAUAAAGAAUACCAAUAUAUGUUUACUGC	CCAGTAAACATATATTGCAATTCTTTATTAT	7	IMGVR_UViG_3300013383_000013|3300013383|Ga0116616_1000011|2639-192955	106455	106425	AAATAAAG	TATCCATA	23	+	https://img.jgi.doe.gov/cgi-bin/vr/main.cgi?section=ViralBrowse&page=uviginfo&uvig_id=IMGVR_UViG_3300013383_000013
Cas13i15-spacer_8	AAAAUAAAGAAUACCAAUAUAUGUUUACUGC	CCAGTAAACATATATTGTAATTCTTTATTAT	5	UGV-GENOME-0371171	67807	67777	AAATAAAA	TGTCCATG	23	+	https://genome.jgi.doe.gov/portal/IMG_VR/IMG_VR.home.html
Cas13i15-spacer_9	UCUACGCCAAGACCACCACGCACAUCGGCG	TCCCGATGTGCGTGGCGGTCTGGGCGTAGA	2	MT835659	8883	8854	CGTCCTCG	CCAGCGCG	22	+	http://www.ncbi.nlm.nih.gov/nuccore/MT835659?report=graph&v=8875:8864&c=339966&theme=Default&flip=false&select=null&content=1&color=0&label=1&geneModel=1&decor=0&layout=0&spacing=0&alncolor=on	MT835659_UNVERIFIED: Bacteriophage sp. clone scaffold_388 genomic sequence.
Cas13i15-spacer_9	UCUACGCCAAGACCACCACGCACAUCGGCG	TCCCGATGTGCGTGGCGGTCTGGGCGTAGA	2	MT835659	8883	8854	CGTCCTCG	CCAGCGCG	22	+	http://www.ncbi.nlm.nih.gov/nuccore/MT835659?report=graph&v=8875:8864&c=339966&theme=Default&flip=false&select=null&content=1&color=0&label=1&geneModel=1&decor=0&layout=0&spacing=0&alncolor=on	MT835659_UNVERIFIED: Bacteriophage sp. clone scaffold_388 genomic sequence.
Cas13i16-spacer_10	GAGGCAGUUGAAGCAGUUGAAAAAUGCAAU	ATTGGCTTTTTCAAATGCTTCAACTGCCTT	1	IMGVR_UViG_3300022843_000553|3300022843|Ga0222631_1001564	4747	4718	TGCTTGCG	ATAATACC	22	+	https://img.jgi.doe.gov/cgi-bin/vr/main.cgi?section=ViralBrowse&page=uviginfo&uvig_id=IMGVR_UViG_3300022843_000553
Cas13i16-spacer_11	ACAGGUGCGGACUUGACAUGUGCGGACUUG	CAAGTCTGCACATGTCAAGTCTGCACCTGT	9	IMGVR_UViG_3300014203_000440|3300014203|Ga0172378_10008672	3039	3010	CAAGTTTG	GCACCTGT	26	+	https://img.jgi.doe.gov/cgi-bin/vr/main.cgi?section=ViralBrowse&page=uviginfo&uvig_id=IMGVR_UViG_3300014203_000440
Cas13i16-spacer_8	AAUUCAUUUAUGAUUUUGUUAUAGUUUAU	ATAAAATATAACAAAATAATAAATAAATT	0	IMGVR_UViG_3300025154_000444|3300025154|Ga0209417_1003884	17358	17330	ATAAAGGA	AAAATTAG	23	+	https://img.jgi.doe.gov/cgi-bin/vr/main.cgi?section=ViralBrowse&page=uviginfo&uvig_id=IMGVR_UViG_3300025154_000444
Cas13i16-spacer_8	AAUUCAUUUAUGAUUUUGUUAUAGUUUAU	ATAAAATATAACAAAATAATAAATAAATT	0	IMGVR_UViG_3300025011_000101|3300025011|Ga0209000_1000483	21806	21834	ATAAAGGA	AAAATTAG	23	-	https://img.jgi.doe.gov/cgi-bin/vr/main.cgi?section=ViralBrowse&page=uviginfo&uvig_id=IMGVR_UViG_3300025011_000101
Cas13i16-spacer_8	AAUUCAUUUAUGAUUUUGUUAUAGUUUAU	ATAAAATATAACAAAATAATAAATAAATT	0	IMGVR_UViG_3300025009_000318|3300025009|Ga0209416_1000742	12764	12792	ATAAAGGA	AAAATTAG	23	-	https://img.jgi.doe.gov/cgi-bin/vr/main.cgi?section=ViralBrowse&page=uviginfo&uvig_id=IMGVR_UViG_3300025009_000318
Cas13i16-spacer_8	AAUUCAUUUAUGAUUUUGUUAUAGUUUAU	ATAAAATATAACAAAATAATAAATAAATT	0	IMGVR_UViG_3300025000_000457|3300025000|Ga0209318_1000962	12250	12278	ATAAAGGA	AAAATTAG	23	-	https://img.jgi.doe.gov/cgi-bin/vr/main.cgi?section=ViralBrowse&page=uviginfo&uvig_id=IMGVR_UViG_3300025000_000457
Cas13i16-spacer_8	AAUUCAUUUAUGAUUUUGUUAUAGUUUAU	ATAAAATATAACAAAATAATAAATAAATT	0	IMGVR_UViG_3300024999_000229|3300024999|Ga0209728_1000395	21339	21367	ATAAAGGA	AAAATTAG	23	-	https://img.jgi.doe.gov/cgi-bin/vr/main.cgi?section=ViralBrowse&page=uviginfo&uvig_id=IMGVR_UViG_3300024999_000229
Cas13i16-spacer_8	AAUUCAUUUAUGAUUUUGUUAUAGUUUAU	ATAATCTATAACAAAATCATAGATTAATT	2	IMGVR_UViG_3300000558_000363|3300000558|Draft_10044012	17450	17478	CTCTATAA	GTAAAATA	23	-	https://img.jgi.doe.gov/cgi-bin/vr/main.cgi?section=ViralBrowse&page=uviginfo&uvig_id=IMGVR_UViG_3300000558_000363
Cas13i16-spacer_8	AAUUCAUUUAUGAUUUUGUUAUAGUUUAU	ATCAACTATAACAAAATGATAAAAGAATT	1	IMGVR_UViG_2061766007_000628|2061766007|rumenHiSeq_NODE_4040285_len_63604_cov_1_234246	19347	19375	GAAATATA	CTGACATT	23	-	https://img.jgi.doe.gov/cgi-bin/vr/main.cgi?section=ViralBrowse&page=uviginfo&uvig_id=IMGVR_UViG_2061766007_000628
Cas13i17-spacer_13	CCAUAAUCAUUAGCAUCCAGAUAAUUUCUU	AGCAAATTATCTTGATGCTAATGATTATGC	0	UGV-GENOME-0253077_1	16806	16777	GGTTGAAT	AAAGGAAA	22	+	https://genome.jgi.doe.gov/portal/IMG_VR/IMG_VR.home.html
Cas13i17-spacer_13	CCAUAAUCAUUAGCAUCCAGAUAAUUUCUU	AGCAAATTATCTTGATGCTAATGATTATGC	0	UGV-GENOME-0238017	16806	16777	GGTTGAAT	AAAGGAAA	22	+	https://genome.jgi.doe.gov/portal/IMG_VR/IMG_VR.home.html
Cas13i17-spacer_17	UAUUUGCCAGCCAACUUCCUGCCGGUAAAU	GCGTACCGGCAGGAAGTTGGCTGGCAAGAA	3	IMGVR_UViG_3300006129_000040|3300006129|Ga0007834_1000208	10273	10244	TTCGTAGA	ATTGACAG	20	+	https://img.jgi.doe.gov/cgi-bin/vr/main.cgi?section=ViralBrowse&page=uviginfo&uvig_id=IMGVR_UViG_3300006129_000040
Cas13i17-spacer_17	UAUUUGCCAGCCAACUUCCUGCCGGUAAAU	GCGTACCGGCAGGAAGTTGGCTGGCAAGAA	3	IMGVR_UViG_3300006128_000056|3300006128|Ga0007828_1000107	17284	17255	TTCGTAGA	ATTGACAG	20	+	https://img.jgi.doe.gov/cgi-bin/vr/main.cgi?section=ViralBrowse&page=uviginfo&uvig_id=IMGVR_UViG_3300006128_000056
Cas13i17-spacer_17	UAUUUGCCAGCCAACUUCCUGCCGGUAAAU	GCGTACCGGCAGGAAGTTGGCTGGCAAGAA	3	IMGVR_UViG_3300006115_000065|3300006115|Ga0007816_1000095	19327	19298	TTCGTAGA	ATTGACAG	20	+	https://img.jgi.doe.gov/cgi-bin/vr/main.cgi?section=ViralBrowse&page=uviginfo&uvig_id=IMGVR_UViG_3300006115_000065
Cas13i17-spacer_17	UAUUUGCCAGCCAACUUCCUGCCGGUAAAU	GCGTACCGGCAGGAAGTTGGCTGGCAAGAA	3	IMGVR_UViG_3300006127_000183|3300006127|Ga0007805_1000355	1238	1267	TTCGTAGA	ATTGACAG	20	-	https://img.jgi.doe.gov/cgi-bin/vr/main.cgi?section=ViralBrowse&page=uviginfo&uvig_id=IMGVR_UViG_3300006127_000183
Cas13i17-spacer_17	UAUUUGCCAGCCAACUUCCUGCCGGUAAAU	GCGTACCGGCAGGAAGTTGGCTGGCAAGAA	3	IMGVR_UViG_3300006108_000231|3300006108|Ga0007862_1000801	2035	2006	TTCGTAGA	ATTGACAG	20	+	https://img.jgi.doe.gov/cgi-bin/vr/main.cgi?section=ViralBrowse&page=uviginfo&uvig_id=IMGVR_UViG_3300006108_000231
Cas13i17-spacer_17	UAUUUGCCAGCCAACUUCCUGCCGGUAAAU	GCGTACCGGCAGGAAGTTGGCTGGCAAGAA	3	IMGVR_UViG_3300006105_000206|3300006105|Ga0007819_1000339	2001	2030	TTCGTAGA	ATTGACAG	20	-	https://img.jgi.doe.gov/cgi-bin/vr/main.cgi?section=ViralBrowse&page=uviginfo&uvig_id=IMGVR_UViG_3300006105_000206
Cas13i17-spacer_17	UAUUUGCCAGCCAACUUCCUGCCGGUAAAU	GCGTACCGGCAGGAAGTTGGCTGGCAAGAA	3	IMGVR_UViG_3300006116_000061|3300006116|Ga0007807_1000127	523	552	TTCGTAGA	ATTGACAG	20	-	https://img.jgi.doe.gov/cgi-bin/vr/main.cgi?section=ViralBrowse&page=uviginfo&uvig_id=IMGVR_UViG_3300006116_000061
Cas13i17-spacer_17	UAUUUGCCAGCCAACUUCCUGCCGGUAAAU	GCGTACCGGCAGGAAGTTGGCTGGCAAGAA	3	IMGVR_UViG_3300025781_000016|3300025781|Ga0208386_1000038	11682	11711	TTCGTAGA	ATTGACAG	20	-	https://img.jgi.doe.gov/cgi-bin/vr/main.cgi?section=ViralBrowse&page=uviginfo&uvig_id=IMGVR_UViG_3300025781_000016
Cas13i17-spacer_17	UAUUUGCCAGCCAACUUCCUGCCGGUAAAU	GCGTACCGGCAGGAAGTTGGCTGGCAAGAA	3	IMGVR_UViG_3300006103_000225|3300006103|Ga0007813_1000767	5828	5857	TTCGTAGA	ATTGACAG	20	-	https://img.jgi.doe.gov/cgi-bin/vr/main.cgi?section=ViralBrowse&page=uviginfo&uvig_id=IMGVR_UViG_3300006103_000225
Cas13i17-spacer_17	UAUUUGCCAGCCAACUUCCUGCCGGUAAAU	GCGTACCGGCAGGAAGTTGGCTGGCAAGAA	3	IMGVR_UViG_3300025417_000054|3300025417|Ga0208616_1000087	2785	2814	TTCGTAGA	ATTGACAG	20	-	https://img.jgi.doe.gov/cgi-bin/vr/main.cgi?section=ViralBrowse&page=uviginfo&uvig_id=IMGVR_UViG_3300025417_000054
Cas13i17-spacer_17	UAUUUGCCAGCCAACUUCCUGCCGGUAAAU	GCGTACCGGCAGGAAGTTGGCTGGCAAGAA	3	IMGVR_UViG_3300025413_000118|3300025413|Ga0208614_1000144	10669	10698	TTCGTAGA	ATTGACAG	20	-	https://img.jgi.doe.gov/cgi-bin/vr/main.cgi?section=ViralBrowse&page=uviginfo&uvig_id=IMGVR_UViG_3300025413_000118
Cas13i17-spacer_19	CUAUAUAAACAGAAUAAAUUCCAACGCAAG	TTAGCGTTTGAATTTATTCTGTTTATATTG	0	IMGVR_UViG_7000000074_000031|7000000074|SRS065099_LANL_scaffold_20036	49173	49202	TTGATTGA	AATCAGTT	22	-	https://img.jgi.doe.gov/cgi-bin/vr/main.cgi?section=ViralBrowse&page=uviginfo&uvig_id=IMGVR_UViG_7000000074_000031
Cas13i17-spacer_24	GCACUACCCGUUGGGCCUGUGGCUCCAGUU	GACTGGAGCCACAGGCCCAACGGGTGACGC	6	IMGVR_UViG_3300008107_000064|3300008107|Ga0114340_1000122	48619	48590	ATCAACAG	ACGGGGCC	22	+	https://img.jgi.doe.gov/cgi-bin/vr/main.cgi?section=ViralBrowse&page=uviginfo&uvig_id=IMGVR_UViG_3300008107_000064
Cas13i17-spacer_24	GCACUACCCGUUGGGCCUGUGGCUCCAGUU	GACTGGAGCCACAGGCCCAACGGGTGACGC	6	IMGVR_UViG_3300008110_000101|3300008110|Ga0114343_1000163	5078	5107	ATCAACAG	ACGGGGCC	22	-	https://img.jgi.doe.gov/cgi-bin/vr/main.cgi?section=ViralBrowse&page=uviginfo&uvig_id=IMGVR_UViG_3300008110_000101
Cas13i17-spacer_24	GCACUACCCGUUGGGCCUGUGGCUCCAGUU	TACTGGAGCCACAGGCGCAACTGGTAGTAC	6	IMGVR_UViG_3300032050_000566|3300032050|Ga0315906_10001872	2843	2814	TGGTCCAA	ACAGGCTC	22	+	https://img.jgi.doe.gov/cgi-bin/vr/main.cgi?section=ViralBrowse&page=uviginfo&uvig_id=IMGVR_UViG_3300032050_000566
Cas13i17-spacer_24	GCACUACCCGUUGGGCCUGUGGCUCCAGUU	TACTGGAGCCACAGGCGCAACTGGTAGTAC	6	IMGVR_UViG_3300032116_000586|3300032116|Ga0315903_10001287	2810	2781	TGGTCCAA	ACAGGCTC	22	+	https://img.jgi.doe.gov/cgi-bin/vr/main.cgi?section=ViralBrowse&page=uviginfo&uvig_id=IMGVR_UViG_3300032116_000586
Cas13i17-spacer_24	GCACUACCCGUUGGGCCUGUGGCUCCAGUU	CACTGGAGCCACAGGCCCAACAGGTGATGC	6	IMGVR_UViG_3300033233_000258|3300033233|Ga0334722_10005881	6172	6143	AGGTGCAA	ACTGGTGC	22	+	https://img.jgi.doe.gov/cgi-bin/vr/main.cgi?section=ViralBrowse&page=uviginfo&uvig_id=IMGVR_UViG_3300033233_000258
Cas13i17-spacer_24	GCACUACCCGUUGGGCCUGUGGCUCCAGUU	TACTGGAGCCACAGGCGCAACTGGTAGTAC	6	IMGVR_UViG_3300005528_000530|3300005528|Ga0068872_10003635	3373	3344	TGGTCCAA	ACAGGCTC	22	+	https://img.jgi.doe.gov/cgi-bin/vr/main.cgi?section=ViralBrowse&page=uviginfo&uvig_id=IMGVR_UViG_3300005528_000530
Cas13i17-spacer_24	GCACUACCCGUUGGGCCUGUGGCUCCAGUU	AACTGGAGCCACAGGCCCAGCAGGTAGCAC	5	IMGVR_UViG_3300001589_000943|3300001589|JGI24005J15628_10002030|1771-10495	8545	8516	AGGTGCTA	CAAGGAGC	22	+	https://img.jgi.doe.gov/cgi-bin/vr/main.cgi?section=ViralBrowse&page=uviginfo&uvig_id=IMGVR_UViG_3300001589_000943
Cas13i17-spacer_24	GCACUACCCGUUGGGCCUGUGGCUCCAGUU	AACTGGAGCCACAGGCCCAACAGGTGATAC	6	IMGVR_UViG_3300010334_000868|3300010334|Ga0136644_10004621	9887	9858	GGGACCCA	AGTGGGCC	22	+	https://img.jgi.doe.gov/cgi-bin/vr/main.cgi?section=ViralBrowse&page=uviginfo&uvig_id=IMGVR_UViG_3300010334_000868
Cas13i17-spacer_24	GCACUACCCGUUGGGCCUGUGGCUCCAGUU	AACTGGAGCCACAGGCCCAACAGGTGATAC	6	IMGVR_UViG_3300009182_000125|3300009182|Ga0114959_10000387	1190	1219	GGGACCCA	AGTGGGCC	22	-	https://img.jgi.doe.gov/cgi-bin/vr/main.cgi?section=ViralBrowse&page=uviginfo&uvig_id=IMGVR_UViG_3300009182_000125
Cas13i17-spacer_24	GCACUACCCGUUGGGCCUGUGGCUCCAGUU	TACTGGAGCCACAGGCGCAACTGGTAGTAC	6	IMGVR_UViG_3300032093_000263|3300032093|Ga0315902_10001130	22842	22871	TGGTCCAA	ACAGGCTC	22	-	https://img.jgi.doe.gov/cgi-bin/vr/main.cgi?section=ViralBrowse&page=uviginfo&uvig_id=IMGVR_UViG_3300032093_000263
Cas13i17-spacer_24	GCACUACCCGUUGGGCCUGUGGCUCCAGUU	TACTGGAGCCACAGGCGCAACTGGTAGTAC	6	IMGVR_UViG_3300031951_001849|3300031951|Ga0315904_10005507	4891	4920	TGGTCCAA	ACAGGCTC	22	-	https://img.jgi.doe.gov/cgi-bin/vr/main.cgi?section=ViralBrowse&page=uviginfo&uvig_id=IMGVR_UViG_3300031951_001849
Cas13i17-spacer_24	GCACUACCCGUUGGGCCUGUGGCUCCAGUU	TACTGGAGCCACAGGCGCAACTGGTAGTAC	6	IMGVR_UViG_3300031963_000630|3300031963|Ga0315901_10001729	18581	18610	TGGTCCAA	ACAGGCTC	22	-	https://img.jgi.doe.gov/cgi-bin/vr/main.cgi?section=ViralBrowse&page=uviginfo&uvig_id=IMGVR_UViG_3300031963_000630
Cas13i17-spacer_24	GCACUACCCGUUGGGCCUGUGGCUCCAGUU	TACTGGAGCCACAGGCGCAACTGGTAGTAC	6	IMGVR_UViG_3300031857_001412|3300031857|Ga0315909_10002466	19824	19853	TGGTCCAA	ACAGGCTC	22	-	https://img.jgi.doe.gov/cgi-bin/vr/main.cgi?section=ViralBrowse&page=uviginfo&uvig_id=IMGVR_UViG_3300031857_001412
Cas13i17-spacer_24	GCACUACCCGUUGGGCCUGUGGCUCCAGUU	TACTGGAGCCACAGGCGCAACTGGTAGTAC	6	IMGVR_UViG_3300031787_000295|3300031787|Ga0315900_10001261	21664	21693	TGGTCCAA	ACAGGCTC	22	-	https://img.jgi.doe.gov/cgi-bin/vr/main.cgi?section=ViralBrowse&page=uviginfo&uvig_id=IMGVR_UViG_3300031787_000295
Cas13i17-spacer_24	GCACUACCCGUUGGGCCUGUGGCUCCAGUU	TACTGGAGCCACAGGCGCAACTGGTAGTAC	6	IMGVR_UViG_3300005527_000836|3300005527|Ga0068876_10003629	5702	5731	TGGTCCAA	ACAGGCTC	22	-	https://img.jgi.doe.gov/cgi-bin/vr/main.cgi?section=ViralBrowse&page=uviginfo&uvig_id=IMGVR_UViG_3300005527_000836
Cas13i17-spacer_24	GCACUACCCGUUGGGCCUGUGGCUCCAGUU	AACTGGTGCGACAGGCCCAACTGGTAGTGA	7	IMGVR_UViG_3300010413_000155|3300010413|Ga0136851_10002018	8839	8868	TGGGGCAA	ACGGGTGT	22	-	https://img.jgi.doe.gov/cgi-bin/vr/main.cgi?section=ViralBrowse&page=uviginfo&uvig_id=IMGVR_UViG_3300010413_000155
Cas13i17-spacer_24	GCACUACCCGUUGGGCCUGUGGCUCCAGUU	AACTGGAGCCACAGGGGCAACTGGTAGTGT	9	IMGVR_UViG_3300017776_000316|3300017776|Ga0181394_1000436	1048	1077	AGGTACTA	ACCGGAGC	22	-	https://img.jgi.doe.gov/cgi-bin/vr/main.cgi?section=ViralBrowse&page=uviginfo&uvig_id=IMGVR_UViG_3300017776_000316
Cas13i17-spacer_24	GCACUACCCGUUGGGCCUGUGGCUCCAGUU	TACTGGAGCCACAGGCGCAACTGGTAGTAC	6	IMGVR_UViG_3300008262_000469|3300008262|Ga0114337_1001941|1133-29241	11056	11085	TGGTCCAA	ACAGGCTC	22	-	https://img.jgi.doe.gov/cgi-bin/vr/main.cgi?section=ViralBrowse&page=uviginfo&uvig_id=IMGVR_UViG_3300008262_000469
Cas13i17-spacer_24	GCACUACCCGUUGGGCCUGUGGCUCCAGUU	TACTGGAGCCACAGGCGCAACTGGTAGTAC	6	IMGVR_UViG_3300031758_001766|3300031758|Ga0315907_10008790	5016	5045	TGGTCCAA	ACAGGCTC	22	-	https://img.jgi.doe.gov/cgi-bin/vr/main.cgi?section=ViralBrowse&page=uviginfo&uvig_id=IMGVR_UViG_3300031758_001766
Cas13i17-spacer_24	GCACUACCCGUUGGGCCUGUGGCUCCAGUU	TACTGGAGCCACAGGCGCAACTGGTAGTAC	6	IMGVR_UViG_3300008108_000630|3300008108|Ga0114341_10003297	22834	22863	TGGTCCAA	ACAGGCTC	22	-	https://img.jgi.doe.gov/cgi-bin/vr/main.cgi?section=ViralBrowse&page=uviginfo&uvig_id=IMGVR_UViG_3300008108_000630
Cas13i17-spacer_24	GCACUACCCGUUGGGCCUGUGGCUCCAGUU	AACTGGAGCCACAGGCCCAACAGGTGATAC	6	IMGVR_UViG_3300028393_000131|3300028393|Ga0304728_1000303	511	540	GGGACCCA	AGTGGGCC	22	-	https://img.jgi.doe.gov/cgi-bin/vr/main.cgi?section=ViralBrowse&page=uviginfo&uvig_id=IMGVR_UViG_3300028393_000131
Cas13i17-spacer_24	GCACUACCCGUUGGGCCUGUGGCUCCAGUU	TACTGGAGCCACAGGCGCAACTGGTAGTAC	6	IMGVR_UViG_3300027816_000123|3300027816|Ga0209990_10000242	36037	36066	TGGTCCAA	ACAGGCTC	22	-	https://img.jgi.doe.gov/cgi-bin/vr/main.cgi?section=ViralBrowse&page=uviginfo&uvig_id=IMGVR_UViG_3300027816_000123
Cas13i17-spacer_24	GCACUACCCGUUGGGCCUGUGGCUCCAGUU	TACTGGAGCCACAGGCGCAACTGGTAGTAC	6	IMGVR_UViG_3300027793_000564|3300027793|Ga0209972_10003177	12225	12254	TGGTCCAA	ACAGGCTC	22	-	https://img.jgi.doe.gov/cgi-bin/vr/main.cgi?section=ViralBrowse&page=uviginfo&uvig_id=IMGVR_UViG_3300027793_000564
Cas13i17-spacer_24	GCACUACCCGUUGGGCCUGUGGCUCCAGUU	AACTGGAGCCACAGGCCCAACAGGTGATAC	6	IMGVR_UViG_3300027708_000136|3300027708|Ga0209188_1000419	1194	1223	GGGACCCA	AGTGGGCC	22	-	https://img.jgi.doe.gov/cgi-bin/vr/main.cgi?section=ViralBrowse&page=uviginfo&uvig_id=IMGVR_UViG_3300027708_000136
Cas13i17-spacer_24	GCACUACCCGUUGGGCCUGUGGCUCCAGUU	AACTGGAGCCACAGGCCCAGCAGGTAGCAC	5	IMGVR_UViG_3300025138_000163|3300025138|Ga0209634_1000389	16012	16041	AGGTGCTA	CAAGGAGC	22	-	https://img.jgi.doe.gov/cgi-bin/vr/main.cgi?section=ViralBrowse&page=uviginfo&uvig_id=IMGVR_UViG_3300025138_000163
Cas13i17-spacer_24	GCACUACCCGUUGGGCCUGUGGCUCCAGUU	AACTGGAGCAACAGGTCCAACAGGTAGTGT	5	IMGVR_UViG_3300012000_000060|3300012000|Ga0119951_1000259	7124	7153	TGGAAATA	ACTGGGAC	22	-	https://img.jgi.doe.gov/cgi-bin/vr/main.cgi?section=ViralBrowse&page=uviginfo&uvig_id=IMGVR_UViG_3300012000_000060
Cas13i17-spacer_24	GCACUACCCGUUGGGCCUGUGGCUCCAGUU	AACTGGAGCCACAGGCCCAACAGGTGATAC	6	IMGVR_UViG_3300010158_000145|3300010158|Ga0114960_10000296	1190	1219	GGGACCCA	AGTGGGCC	22	-	https://img.jgi.doe.gov/cgi-bin/vr/main.cgi?section=ViralBrowse&page=uviginfo&uvig_id=IMGVR_UViG_3300010158_000145
Cas13i17-spacer_26	UACGUAGGCAUUACCGUCUAUAUCUAUAUC	GAAATAGATATAGACGGTAATGCTCACGTT	0	IMGVR_UViG_3300006737_000332|3300006737|Ga0098037_1000534	8021	7992	TTTAAACC	AAACTTTA	22	+	https://img.jgi.doe.gov/cgi-bin/vr/main.cgi?section=ViralBrowse&page=uviginfo&uvig_id=IMGVR_UViG_3300006737_000332
Cas13i17-spacer_29	UUCCAGCCAGUGCUUCGCUGUAUUUUGGUA	TACCAAAATACAGCGCATCACTGGCTGGAG	5	IMGVR_UViG_3300005674_000026|3300005674|Ga0074423_100109	12564	12535	TCAGTGTG	GTAACCCT	24	+	https://img.jgi.doe.gov/cgi-bin/vr/main.cgi?section=ViralBrowse&page=uviginfo&uvig_id=IMGVR_UViG_3300005674_000026
Cas13i17-spacer_29	UUCCAGCCAGUGCUUCGCUGUAUUUUGGUA	TACCAAAATACAGCGCATCACTGGCTGGAG	5	IMGVR_UViG_3300005672_000041|3300005672|Ga0074421_100248	27059	27030	TCAGTGTG	GTAACCCT	24	+	https://img.jgi.doe.gov/cgi-bin/vr/main.cgi?section=ViralBrowse&page=uviginfo&uvig_id=IMGVR_UViG_3300005672_000041
Cas13i17-spacer_29	UUCCAGCCAGUGCUUCGCUGUAUUUUGGUA	TACCAAAATACAGCGCATCACTGGCTGGAG	5	IMGVR_UViG_3300013288_000018|3300013288|Ga0119913_100018	33843	33814	TCAGTGTG	GTAACCCT	24	+	https://img.jgi.doe.gov/cgi-bin/vr/main.cgi?section=ViralBrowse&page=uviginfo&uvig_id=IMGVR_UViG_3300013288_000018
Cas13i17-spacer_29	UUCCAGCCAGUGCUUCGCUGUAUUUUGGUA	TACCAAAATACAGCGCATCACTGGCTGGAG	5	IMGVR_UViG_3300029931_000032|3300029931|Ga0119911_100049	2277	2306	TCAGTGTG	GTAACCCT	24	-	https://img.jgi.doe.gov/cgi-bin/vr/main.cgi?section=ViralBrowse&page=uviginfo&uvig_id=IMGVR_UViG_3300029931_000032
Cas13i18-spacer_11	CGUAGAAAUAAAGGCCCAUAAAGAAAUAGA	TCTATTTCTTTAAGGGCATGTATTTCTACT	1	IMGVR_UViG_3300014205_000177|3300014205|Ga0172380_10000107	148411	148440	ACATTTAC	CTGTTGAT	22	-	https://img.jgi.doe.gov/cgi-bin/vr/main.cgi?section=ViralBrowse&page=uviginfo&uvig_id=IMGVR_UViG_3300014205_000177
Cas13i18-spacer_16	ACUGCCGUUGCUAAGGAUGGACCACAACCGU	ACGGTTGTAGTACATCCGTAGCAACGGCACC	7	IMGVR_UViG_3300011443_000084|3300011443|Ga0137457_1000174	16263	16293	TGCCAGCG	CGGCGGTC	21	-	https://img.jgi.doe.gov/cgi-bin/vr/main.cgi?section=ViralBrowse&page=uviginfo&uvig_id=IMGVR_UViG_3300011443_000084
Cas13i18-spacer_18	CCCUUCUCCUGAUACAUGGUAUGUAGUUUCU	CGAAAAGACATAGCATGTATCAGGAGAAGGG	6	IMGVR_UViG_3300017742_000380|3300017742|Ga0181399_1000572	2442	2472	TGTCATAC	AGGTGATA	23	-	https://img.jgi.doe.gov/cgi-bin/vr/main.cgi?section=ViralBrowse&page=uviginfo&uvig_id=IMGVR_UViG_3300017742_000380
Cas13i18-spacer_18	CCCUUCUCCUGAUACAUGGUAUGUAGUUUCU	CGAAAAGACATAGCATGTATCAGGAGAAGGG	6	IMGVR_UViG_3300017757_000528|3300017757|Ga0181420_1000815	9797	9767	TGTCATAC	AGGTGATA	23	+	https://img.jgi.doe.gov/cgi-bin/vr/main.cgi?section=ViralBrowse&page=uviginfo&uvig_id=IMGVR_UViG_3300017757_000528
Cas13i18-spacer_22	UGACUAAUUGUAAGGCUUUCUUUUUUACUG	GGGTAAAAAAGAAAGCCTTACAATTAGGTA	4	IMGVR_UViG_3300004772_000010|3300004772|Ga0007791_10000011	1751	1722	CAAGAGTA	TGAGTATT	22	+	https://img.jgi.doe.gov/cgi-bin/vr/main.cgi?section=ViralBrowse&page=uviginfo&uvig_id=IMGVR_UViG_3300004772_000010
Cas13i18-spacer_6	UUUACGGGCUUAUUCUCUUUCAUGAAUUCU	AGAATTCATGAAAAAGAAGAAGCCCGTAAA	1	IMGVR_UViG_GVMAG-M-3300010158-43_000001|3300010158|Ga0114960_10000573	9866	9837	ACAAAAAA	AAGAAATG	26	+	https://gold.jgi.doe.gov/analysis_projects?id=Ga0114960
Cas13i1-spacer_1	GAAAAGCCGAAACCUACACAAAGGCAAUAG	CTATTGCCTTTTTGTAGTTTTCGGCTTCTC	0	IMGVR_UViG_3300031669_001004|3300031669|Ga0307375_10012601	4833	4862	TACGTAAA	TCCTTTAT	24	-	https://img.jgi.doe.gov/cgi-bin/vr/main.cgi?section=ViralBrowse&page=uviginfo&uvig_id=IMGVR_UViG_3300031669_001004
Cas13i1-spacer_12	UUGAAAAAUUUAAAGCUGUUUCAAAAGUUC	GAACTTTTGAAAAACCTTTAGATTTTTCAG	0	IMGVR_UViG_3300009369_000079|3300009369|Ga0118714_1002756	8577	8606	AGACCATA	TTTACAAG	22	-	https://img.jgi.doe.gov/cgi-bin/vr/main.cgi?section=ViralBrowse&page=uviginfo&uvig_id=IMGVR_UViG_3300009369_000079
Cas13i1-spacer_12	UUGAAAAAUUUAAAGCUGUUUCAAAAGUUC	GAACTTTTGAAAAACCTTTAGATTTTTCAG	0	IMGVR_UViG_3300009125_000114|3300009125|Ga0118715_1001485	7208	7237	AGACCATA	TTTACAAG	22	-	https://img.jgi.doe.gov/cgi-bin/vr/main.cgi?section=ViralBrowse&page=uviginfo&uvig_id=IMGVR_UViG_3300009125_000114
Cas13i1-spacer_12	UUGAAAAAUUUAAAGCUGUUUCAAAAGUUC	GAACTTTTGAAAAACCTTTAGATTTTTCAG	0	IMGVR_UViG_3300009104_000079|3300009104|Ga0117902_1002756	8577	8606	AGACCATA	TTTACAAG	22	-	https://img.jgi.doe.gov/cgi-bin/vr/main.cgi?section=ViralBrowse&page=uviginfo&uvig_id=IMGVR_UViG_3300009104_000079
Cas13i1-spacer_12	UUGAAAAAUUUAAAGCUGUUUCAAAAGUUC	GAACTTTTGAAAAACCTTTAGATTTTTCAG	0	IMGVR_UViG_3300009103_000114|3300009103|Ga0117901_1001485	7208	7237	AGACCATA	TTTACAAG	22	-	https://img.jgi.doe.gov/cgi-bin/vr/main.cgi?section=ViralBrowse&page=uviginfo&uvig_id=IMGVR_UViG_3300009103_000114
Cas13i1-spacer_12	UUGAAAAAUUUAAAGCUGUUUCAAAAGUUC	GAACTTTTGAAAAACCTTTAGATTTTTCAG	0	IMGVR_UViG_3300007515_000028|3300007515|Ga0105021_1001173	1224	1253	AGACCATA	TTTACAAG	22	-	https://img.jgi.doe.gov/cgi-bin/vr/main.cgi?section=ViralBrowse&page=uviginfo&uvig_id=IMGVR_UViG_3300007515_000028
Cas13i1-spacer_12	UUGAAAAAUUUAAAGCUGUUUCAAAAGUUC	GAACTTTTGAAAAACCTTTAGATTTTTCAG	0	IMGVR_UViG_3300007514_000047|3300007514|Ga0105020_1001576	8367	8396	AGACCATA	TTTACAAG	22	-	https://img.jgi.doe.gov/cgi-bin/vr/main.cgi?section=ViralBrowse&page=uviginfo&uvig_id=IMGVR_UViG_3300007514_000047
Cas13i1-spacer_12	UUGAAAAAUUUAAAGCUGUUUCAAAAGUUC	GAACTTTTGAAAAACCTTTAGATTTTTCAG	0	IMGVR_UViG_3300009368_000202|3300009368|Ga0118713_1018391	2814	2785	AGACCATA	TTTACAAG	22	+	https://img.jgi.doe.gov/cgi-bin/vr/main.cgi?section=ViralBrowse&page=uviginfo&uvig_id=IMGVR_UViG_3300009368_000202
Cas13i1-spacer_12	UUGAAAAAUUUAAAGCUGUUUCAAAAGUUC	GAACTTTTGAAAAACCTTTAGATTTTTCAG	0	IMGVR_UViG_3300008738_000142|3300008738|Ga0115660_1015473	2814	2785	AGACCATA	TTTACAAG	22	+	https://img.jgi.doe.gov/cgi-bin/vr/main.cgi?section=ViralBrowse&page=uviginfo&uvig_id=IMGVR_UViG_3300008738_000142
Cas13i1-spacer_12	UUGAAAAAUUUAAAGCUGUUUCAAAAGUUC	GAACTTTTGAAAAACCTTTAGATTTTTCAG	0	IMGVR_UViG_3300008629_000201|3300008629|Ga0115658_1018391	2814	2785	AGACCATA	TTTACAAG	22	+	https://img.jgi.doe.gov/cgi-bin/vr/main.cgi?section=ViralBrowse&page=uviginfo&uvig_id=IMGVR_UViG_3300008629_000201
Cas13i1-spacer_12	UUGAAAAAUUUAAAGCUGUUUCAAAAGUUC	CAACTTTTGGAACAGCTTTAAATTCTTTAA	1	IMGVR_UViG_3300031760_000586|3300031760|Ga0326513_10000996	15113	15084	GTAATGTA	TTCTATTA	22	+	https://img.jgi.doe.gov/cgi-bin/vr/main.cgi?section=ViralBrowse&page=uviginfo&uvig_id=IMGVR_UViG_3300031760_000586
Cas13i1-spacer_13	CACAAUUUACGAAAUUUAUAAAGCAUUUCC	GATAATGCTTTATAAATTCCGTAAATTATG	6	IMGVR_UViG_3300003690_000056|3300003690|PicViral_1000224	6838	6867	GCTATCCA	GTGCGTAT	22	-	https://img.jgi.doe.gov/cgi-bin/vr/main.cgi?section=ViralBrowse&page=uviginfo&uvig_id=IMGVR_UViG_3300003690_000056
Cas13i1-spacer_14	UUUGCAAGUUAAAAUAAAUUGUUAUCUUUG	AAAATATAACAATTTATTTAAACTTTCAAA	2	NC_010356.1	174045	174016	TTTAGAAG	TTTAAAAA	22	+	http://www.ncbi.nlm.nih.gov/nuccore/NC_010356.1?report=graph&v=174037:174025&c=339966&theme=Default&flip=false&select=null&content=1&color=0&label=1&geneModel=1&decor=0&layout=0&spacing=0&alncolor=on	Glossina_pallidipes salivary gland hypertrophy virus, complete genome
Cas13i1-spacer_14	UUUGCAAGUUAAAAUAAAUUGUUAUCUUUG	AAAATATAACAATTTATTTAAACTTTCAAA	2	NC_010356.1	174045	174016	TTTAGAAG	TTTAAAAA	22	+	http://www.ncbi.nlm.nih.gov/nuccore/NC_010356.1?report=graph&v=174037:174025&c=339966&theme=Default&flip=false&select=null&content=1&color=0&label=1&geneModel=1&decor=0&layout=0&spacing=0&alncolor=on	Glossina_pallidipes salivary gland hypertrophy virus, complete genome
Cas13i1-spacer_14	UUUGCAAGUUAAAAUAAAUUGUUAUCUUUG	AAAATATAACAATTTATTTAAACTTTCAAA	2	GCA_003687705.1	174690	174661	TTTAGAAG	TTTAAAAA	22	+	http://www.ncbi.nlm.nih.gov/nuccore/GCA_003687705.1?report=graph&v=174682:174670&c=339966&theme=Default&flip=false&select=null&content=1&color=0&label=1&geneModel=1&decor=0&layout=0&spacing=0&alncolor=on
Cas13i1-spacer_2	ACUGGUUCUUUAAUUUCAUUCAGGAAUUAC	TTTATTCCTGAATGAAATTAAATAATCAGT	1	IMGVR_UViG_3300033446_000003|3300033446|Ga0316611_1000055	38463	38492	TGTTAAAT	ACGTTACA	22	-	https://img.jgi.doe.gov/cgi-bin/vr/main.cgi?section=ViralBrowse&page=uviginfo&uvig_id=IMGVR_UViG_3300033446_000003
Cas13i1-spacer_2	ACUGGUUCUUUAAUUUCAUUCAGGAAUUAC	TTTATTCCTGAATGAAATTAAATAATCAGT	1	IMGVR_UViG_3300033494_000001|3300033494|Ga0316612_1000001	86905	86876	TGTTAAAT	ACGTTACA	22	+	https://img.jgi.doe.gov/cgi-bin/vr/main.cgi?section=ViralBrowse&page=uviginfo&uvig_id=IMGVR_UViG_3300033494_000001
Cas13i1-spacer_7	UUAGGACCGAUAAGUGAUGUACACACAAGC	TCTTGTGTGTAAATCACTTATCGTTCCTAT	2	IMGVR_UViG_3300009149_000022|3300009149|Ga0114918_10000079	70091	70120	TTGTAATT	TCTTTGTG	22	-	https://img.jgi.doe.gov/cgi-bin/vr/main.cgi?section=ViralBrowse&page=uviginfo&uvig_id=IMGVR_UViG_3300009149_000022
Cas13i1-spacer_8	GCUGAUGAAGAAAGAAAAAUAUCGCAUCCC	TGGATGAGATATTTTTCTTTCTTTATCATC	3	IMGVR_UViG_3300009068_001068|3300009068|Ga0114973_10012060	468	497	TGCATGTC	AGCGTTGA	22	-	https://img.jgi.doe.gov/cgi-bin/vr/main.cgi?section=ViralBrowse&page=uviginfo&uvig_id=IMGVR_UViG_3300009068_001068
Cas13i1-spacer_8	GCUGAUGAAGAAAGAAAAAUAUCGCAUCCC	TGGATGAGATATTTTTCTTTCTTTATCATC	3	IMGVR_UViG_3300027736_000181|3300027736|Ga0209190_1000475	2504	2533	TGCATGTC	AGCGTTGA	22	-	https://img.jgi.doe.gov/cgi-bin/vr/main.cgi?section=ViralBrowse&page=uviginfo&uvig_id=IMGVR_UViG_3300027736_000181
Cas13i1-spacer_8	GCUGAUGAAGAAAGAAAAAUAUCGCAUCCC	TGGATGAGATATTTTTCTTTCTTTATCATC	3	IMGVR_UViG_3300009163_000127|3300009163|Ga0114970_10000484|1-27197	8121	8150	TGCATGTC	AGCGTTGA	22	-	https://img.jgi.doe.gov/cgi-bin/vr/main.cgi?section=ViralBrowse&page=uviginfo&uvig_id=IMGVR_UViG_3300009163_000127
Cas13i1-spacer_9	UCAAAGUUUUCAAAAAAUUCAAUAUGCGUC	GATGCATATTGAGTTTTTTGAAAATTTTGA	0	MT836420	3484	3513	GGGAATTG	GTTTATCC	24	-	http://www.ncbi.nlm.nih.gov/nuccore/MT836420?report=graph&v=3476:3521&c=339966&theme=Default&flip=false&select=null&content=1&color=0&label=1&geneModel=1&decor=0&layout=0&spacing=0&alncolor=on	MT836420_UNVERIFIED: Bacteriophage sp. clone scaffold_2150 genomic sequence.
Cas13i1-spacer_9	UCAAAGUUUUCAAAAAAUUCAAUAUGCGUC	GATGCATATTGAGTTTTTTGAAAATTTTGA	0	MT836420	3484	3513	GGGAATTG	GTTTATCC	24	-	http://www.ncbi.nlm.nih.gov/nuccore/MT836420?report=graph&v=3476:3521&c=339966&theme=Default&flip=false&select=null&content=1&color=0&label=1&geneModel=1&decor=0&layout=0&spacing=0&alncolor=on	MT836420_UNVERIFIED: Bacteriophage sp. clone scaffold_2150 genomic sequence.
Cas13i22-spacer_10	UAAGUUUUCUAUUAUUUGCGCUUUACCUAA	AGCGGTAAAGCGCAAATAATAAAACACTTA	0	IMGVR_UViG_3300025769_003775|3300025769|Ga0208767_1005327	3243	3214	GGTTCATC	GTACGTTT	20	+	https://img.jgi.doe.gov/cgi-bin/vr/main.cgi?section=ViralBrowse&page=uviginfo&uvig_id=IMGVR_UViG_3300025769_003775
Cas13i22-spacer_10	UAAGUUUUCUAUUAUUUGCGCUUUACCUAA	AGCGGTAAAGCGCAAATAATAAAACACTTA	0	Station111_DCM_ALL_assembly_NODE_537_length_33869_cov_12.223665	20863	20892	GGTTCATC	GTACGTTT	20	-	https://genome.jgi.doe.gov/portal/IMG_VR/IMG_VR.home.html
Cas13i22-spacer_10	UAAGUUUUCUAUUAUUUGCGCUUUACCUAA	AGCGGTAAAGCGCAAATAATAAAACACTTA	0	IMGVR_UViG_3300025810_000341|3300025810|Ga0208543_1000595	7743	7772	GGTTCATC	GTACGTTT	20	-	https://img.jgi.doe.gov/cgi-bin/vr/main.cgi?section=ViralBrowse&page=uviginfo&uvig_id=IMGVR_UViG_3300025810_000341
Cas13i22-spacer_10	UAAGUUUUCUAUUAUUUGCGCUUUACCUAA	AGCGGTAAAGCGCAAATAATAAAACACTTA	0	IMGVR_UViG_3300025803_000793|3300025803|Ga0208425_1001706	5596	5625	GGTTCATC	GTACGTTT	20	-	https://img.jgi.doe.gov/cgi-bin/vr/main.cgi?section=ViralBrowse&page=uviginfo&uvig_id=IMGVR_UViG_3300025803_000793
Cas13i22-spacer_10	UAAGUUUUCUAUUAUUUGCGCUUUACCUAA	AGCGGTAAAGCGCAAATAATAAAACACTTA	0	IMGVR_UViG_3300025759_003421|3300025759|Ga0208899_1004984	5596	5625	GGTTCATC	GTACGTTT	20	-	https://img.jgi.doe.gov/cgi-bin/vr/main.cgi?section=ViralBrowse&page=uviginfo&uvig_id=IMGVR_UViG_3300025759_003421
Cas13i23-spacer_16	UAUUCGUAUUCCUGUUAUCGUAAUUCGUGU	ACACGAATTACGATAACTGGAACACGAATA	3	IMGVR_UViG_3300031576_000296|3300031576|Ga0247727_10008004	15291	15320	CGAATGTC	CTTCTCGA	26	-	https://img.jgi.doe.gov/cgi-bin/vr/main.cgi?section=ViralBrowse&page=uviginfo&uvig_id=IMGVR_UViG_3300031576_000296
Cas13i23-spacer_4	UAAAGUUCAAUUAUAAUUACUGCAAUUGCG	AGCACTTGCAGTAATTCTAATTGAACTTCC	3	IMGVR_UViG_3300009694_000119|3300009694|Ga0116170_10002480	309	280	AGATGTTT	GTATTTGG	20	+	https://img.jgi.doe.gov/cgi-bin/vr/main.cgi?section=ViralBrowse&page=uviginfo&uvig_id=IMGVR_UViG_3300009694_000119
Cas13i23-spacer_4	UAAAGUUCAAUUAUAAUUACUGCAAUUGCG	AGCACTTGCAGTAATTCTAATTGAACTTCC	3	IMGVR_UViG_3300009692_000167|3300009692|Ga0116171_10004103	12271	12300	ATATGTTT	GTATTTGG	20	-	https://img.jgi.doe.gov/cgi-bin/vr/main.cgi?section=ViralBrowse&page=uviginfo&uvig_id=IMGVR_UViG_3300009692_000167
Cas13i23-spacer_5	AUAAAAACAUUUUAAUAUUACACCUUUCAG	TTTAAAGTTTTAATATTAAAATGTTTTTAT	0	IMGVR_UViG_3300031787_000629|3300031787|Ga0315900_10002373	22178	22207	AAAAAAAA	ATAAAGTA	22	-	https://img.jgi.doe.gov/cgi-bin/vr/main.cgi?section=ViralBrowse&page=uviginfo&uvig_id=IMGVR_UViG_3300031787_000629
Cas13i25-spacer_3	AUGCUUUAGCUUCUAAACAAAAAGCCAUAG	CTATGGCTTTTTATTAAGAAGCTAAAGCTT	3	NZ_CP015514.1	781307	781336	CAAAGTTC	AGCATGTG	24	-	http://www.ncbi.nlm.nih.gov/nuccore/NZ_CP015514.1?report=graph&v=781299:781342&c=339966&theme=Default&flip=false&select=null&content=1&color=0&label=1&geneModel=1&decor=0&layout=0&spacing=0&alncolor=on	Vibrio_vulnificus strain FORC_036 plasmid unnamed, complete sequence
Cas13i25-spacer_3	AUGCUUUAGCUUCUAAACAAAAAGCCAUAG	CTATGGCTTTTTATTAAGAAGCTAAAGCTT	3	NZ_CP015514.1	781307	781336	CAAAGTTC	AGCATGTG	24	-	http://www.ncbi.nlm.nih.gov/nuccore/NZ_CP015514.1?report=graph&v=781299:781342&c=339966&theme=Default&flip=false&select=null&content=1&color=0&label=1&geneModel=1&decor=0&layout=0&spacing=0&alncolor=on	Vibrio_vulnificus strain FORC_036 plasmid unnamed, complete sequence
Cas13i25-spacer_6	UGAGGUUUAUUUUUAUAAGAAAUUUCUUGA	TCAAGAAATTTTTTATAGAAATAAACATCA	0	NC_026242.1	57883	57912	ATTTACTA	GAAGAGAT	24	-	http://www.ncbi.nlm.nih.gov/nuccore/NC_026242.1?report=graph&v=57875:57920&c=339966&theme=Default&flip=false&select=null&content=1&color=0&label=1&geneModel=1&decor=0&layout=0&spacing=0&alncolor=on
Cas13i25-spacer_8	UAACCAAUGAGAAAUUCAAACACUUCUUUU	ACAACAAGTGTTTGAATTTCTCAATGGTTC	2	IMGVR_UViG_3300022074_002793|3300022074|Ga0224906_1005747	1432	1461	TTCAACTT	TCTATAAA	22	-	https://img.jgi.doe.gov/cgi-bin/vr/main.cgi?section=ViralBrowse&page=uviginfo&uvig_id=IMGVR_UViG_3300022074_002793
Cas13i25-spacer_8	UAACCAAUGAGAAAUUCAAACACUUCUUUU	ACAACAAGTGTTTGAATTTCTCAATGGTTC	2	IMGVR_UViG_3300017779_000344|3300017779|Ga0181395_1000496	16690	16661	TTCAACTT	TCTATAAA	22	+	https://img.jgi.doe.gov/cgi-bin/vr/main.cgi?section=ViralBrowse&page=uviginfo&uvig_id=IMGVR_UViG_3300017779_000344
Cas13i4-spacer_1	AAGACCAUCUUAAUCGCAGUUUCAAAGCAGCUGUACAU	TATTGTTGCTGCTTTGAAACAGCGATTAAGATAGTTTT	1	IMGVR_UViG_3300035687_000007|3300035687|Ga0372947_0000012|1-55645	40120	40157	TAAAAATT	CCTGGGCA	20	-	https://img.jgi.doe.gov/cgi-bin/vr/main.cgi?section=ViralBrowse&page=uviginfo&uvig_id=IMGVR_UViG_3300035687_000007
Cas13i4-spacer_1	AAGACCAUCUUAAUCGCAGUUUCAAAGCAGCUGUACAU	AGTGTTTGCTGCTTTGAAACAGCGATTAAGATAATCTT	1	IMGVR_UViG_3300032144_000001|3300032144|Ga0315910_10000085	27903	27866	TAATATTG	ACTTCATA	20	+	https://img.jgi.doe.gov/cgi-bin/vr/main.cgi?section=ViralBrowse&page=uviginfo&uvig_id=IMGVR_UViG_3300032144_000001
Cas13i4-spacer_1	AAGACCAUCUUAAUCGCAGUUUCAAAGCAGCUGUACAU	AAGTGTTGCTGCTTTGAAACAGCGATTAAGATTCCTTT	1	IMGVR_UViG_3300035670_002274|3300035670|Ga0310129_0004530	10907	10944	ATTCATAT	TCTTTTAT	20	-	https://img.jgi.doe.gov/cgi-bin/vr/main.cgi?section=ViralBrowse&page=uviginfo&uvig_id=IMGVR_UViG_3300035670_002274
Cas13i4-spacer_10	ACCAACUAGAAAUUUGGACAGAAGAAUUAUGCUGUAUAU	TAATAGTTAATAACTCTTCTGTCCAAATTTCTAGTTGGA	0	IMGVR_UViG_3300008113_002360|3300008113|Ga0114346_1007400	2406	2368	ATAGCAGT	GCTGATTT	23	+	https://img.jgi.doe.gov/cgi-bin/vr/main.cgi?section=ViralBrowse&page=uviginfo&uvig_id=IMGVR_UViG_3300008113_002360
Cas13i4-spacer_12	UACCUGAACAAUGGCAAGUAGUUGAAUGGUGCUGUAUAU	TTACCCTCAACCATTCAACTACTTGCCATTGTTCAGGTG	3	IMGVR_UViG_3300021121_000158|3300021121|Ga0214173_100287	2401	2439	CAACACAA	GTCATGTT	25	-	https://img.jgi.doe.gov/cgi-bin/vr/main.cgi?section=ViralBrowse&page=uviginfo&uvig_id=IMGVR_UViG_3300021121_000158
Cas13i4-spacer_12	UACCUGAACAAUGGCAAGUAGUUGAAUGGUGCUGUAUAU	TTACCCTCAACCATTCAACTACTTGCCATTGTTCAGGTG	3	IMGVR_UViG_3300000553_000881|3300000553|TBL_comb47_HYPODRAFT_10008005	2276	2238	CAACACAA	GTCATGTT	25	+	https://img.jgi.doe.gov/cgi-bin/vr/main.cgi?section=ViralBrowse&page=uviginfo&uvig_id=IMGVR_UViG_3300000553_000881
Cas13i4-spacer_14	ACUGAUAAACUAAGAUUGGAACACUAAAAAAGCUGUAUUC	GAATACATTTTTTTTAATGTTTCAATTTTAGTTTCTTGTG	1	IMGVR_UViG_3300025141_002856|3300025141|Ga0209756_1005733	4141	4102	CTGATAAT	TTTTAACT	20	+	https://img.jgi.doe.gov/cgi-bin/vr/main.cgi?section=ViralBrowse&page=uviginfo&uvig_id=IMGVR_UViG_3300025141_002856
Cas13i4-spacer_2	UUCGGAUAUCGGCUCUCGUAUUUGCUUUAUGCUGUAUUC	CTTTACGGAATAAAGCAAAGGCGAGAGCCGATACCCGCA	4	IMGVR_UViG_3300005282_000022|3300005282|Ga0065701_1012802	5970	5932	TACGCAGA	GCCTATCG	21	+	https://img.jgi.doe.gov/cgi-bin/vr/main.cgi?section=ViralBrowse&page=uviginfo&uvig_id=IMGVR_UViG_3300005282_000022
Cas13i4-spacer_2	UUCGGAUAUCGGCUCUCGUAUUUGCUUUAUGCUGUAUUC	CTTTACGGAATAAAGCAAAGGCGAGAGCCGATACCCGCA	4	IMGVR_UViG_2100351000_000022|2100351000|BMHBC_190556	2143	2181	TACGCAGA	GCCTATCG	21	-	https://img.jgi.doe.gov/cgi-bin/vr/main.cgi?section=ViralBrowse&page=uviginfo&uvig_id=IMGVR_UViG_2100351000_000022
Cas13i4-spacer_3	AUUACAACUUAUGAAUACUUUACAAACUUAGCUGUAUUCC	AAAAAACCGCTAAGTTTGGAAAGTATTCATAAATGGTAGA	1	IMGVR_UViG_3300020200_000010|3300020200|Ga0194121_10000296	63436	63397	TAAAAGAA	GTTAAAGA	22	+	https://img.jgi.doe.gov/cgi-bin/vr/main.cgi?section=ViralBrowse&page=uviginfo&uvig_id=IMGVR_UViG_3300020200_000010
Cas13i4-spacer_3	AUUACAACUUAUGAAUACUUUACAAACUUAGCUGUAUUCC	AAAAAACCGCTAAGTTTGGAAAGTATTCATAAATGGTAGA	1	IMGVR_UViG_3300020193_000010|3300020193|Ga0194131_10000381	63345	63306	TAAAAGAA	GTTAAAGA	22	+	https://img.jgi.doe.gov/cgi-bin/vr/main.cgi?section=ViralBrowse&page=uviginfo&uvig_id=IMGVR_UViG_3300020193_000010
Cas13i4-spacer_3	AUUACAACUUAUGAAUACUUUACAAACUUAGCUGUAUUCC	AAAAAACCGCTAAGTTTGGAAAGTATTCATAAATGGTAGA	1	IMGVR_UViG_3300020197_000008|3300020197|Ga0194128_10000312	25335	25374	TAAAAGAA	GTTAAAGA	22	-	https://img.jgi.doe.gov/cgi-bin/vr/main.cgi?section=ViralBrowse&page=uviginfo&uvig_id=IMGVR_UViG_3300020197_000008
Cas13i4-spacer_3	AUUACAACUUAUGAAUACUUUACAAACUUAGCUGUAUUCC	AAAAAACCGCTAAGTTTGGAAAGTATTCATAAATGGTAGA	1	IMGVR_UViG_3300020214_000006|3300020214|Ga0194132_10000380	27822	27861	TAAAAGAA	GTTAAAGA	22	-	https://img.jgi.doe.gov/cgi-bin/vr/main.cgi?section=ViralBrowse&page=uviginfo&uvig_id=IMGVR_UViG_3300020214_000006
Cas13i4-spacer_5	AUUAAACUUUAUAAAGCAAAACAAAUUAUUGCUGUAUUC	GAAAACAGCAATCATTTGTTTTTCTTTTTAAATGTAAAT	2	NZ_CP039222.1	9816	9854	ATGTTTCT	ATTAATAT	25	-	http://www.ncbi.nlm.nih.gov/nuccore/NZ_CP039222.1?report=graph&v=9808:9862&c=339966&theme=Default&flip=false&select=null&content=1&color=0&label=1&geneModel=1&decor=0&layout=0&spacing=0&alncolor=on	Piscirickettsia_salmonis strain NVI 5692 plasmid unnamed3, complete sequence
Cas13i4-spacer_5	AUUAAACUUUAUAAAGCAAAACAAAUUAUUGCUGUAUUC	AAATTCATCAATAATTTGTTTTGAGTTATTTAGTTTAGC	6	NZ_LR215004.1	252119	252081	TAATCTAA	TTTTGTAC	21	+	http://www.ncbi.nlm.nih.gov/nuccore/NZ_LR215004.1?report=graph&v=252107:252088&c=339966&theme=Default&flip=false&select=null&content=1&color=0&label=1&geneModel=1&decor=0&layout=0&spacing=0&alncolor=on	Mycoplasma_conjunctivae strain NCTC10147 plasmid 8
Cas13i4-spacer_5	AUUAAACUUUAUAAAGCAAAACAAAUUAUUGCUGUAUUC	AAATTCATCAATAATTTGTTTTGAGTTATTTAGTTTAGC	6	NZ_LR215004.1	208332	208370	TAATCTAA	TTTTGTAC	21	-	http://www.ncbi.nlm.nih.gov/nuccore/NZ_LR215004.1?report=graph&v=208324:208375&c=339966&theme=Default&flip=false&select=null&content=1&color=0&label=1&geneModel=1&decor=0&layout=0&spacing=0&alncolor=on	Mycoplasma_conjunctivae strain NCTC10147 plasmid 8
Cas13i4-spacer_5	AUUAAACUUUAUAAAGCAAAACAAAUUAUUGCUGUAUUC	GAATTCAGCAAAATCTGGTTTTGATTTATAAAGTTTAAT	0	IMGVR_UViG_3300017786_000992|3300017786|Ga0181424_10002705	2665	2627	TGAAATGT	TGCTTTTT	27	+	https://img.jgi.doe.gov/cgi-bin/vr/main.cgi?section=ViralBrowse&page=uviginfo&uvig_id=IMGVR_UViG_3300017786_000992
Cas13i4-spacer_5	AUUAAACUUUAUAAAGCAAAACAAAUUAUUGCUGUAUUC	GAATTCAGCAAAATCTGGTTTTGATTTATAAAGTTTAAT	0	IMGVR_UViG_3300017763_000009|3300017763|Ga0181410_1000010|1-76694	55954	55916	TGAAATGT	TGCTTTTT	27	+	https://img.jgi.doe.gov/cgi-bin/vr/main.cgi?section=ViralBrowse&page=uviginfo&uvig_id=IMGVR_UViG_3300017763_000009
Cas13i4-spacer_5	AUUAAACUUUAUAAAGCAAAACAAAUUAUUGCUGUAUUC	GAATTCAGCAAAATCTGGTTTTGATTTATAAAGTTTAAT	0	IMGVR_UViG_3300017755_001385|3300017755|Ga0181411_1002963	4372	4410	TGAAATGT	TGCTTTTT	27	-	https://img.jgi.doe.gov/cgi-bin/vr/main.cgi?section=ViralBrowse&page=uviginfo&uvig_id=IMGVR_UViG_3300017755_001385
Cas13i4-spacer_5	AUUAAACUUUAUAAAGCAAAACAAAUUAUUGCUGUAUUC	GAATTCAGCAAAATCTGGTTTTGATTTATAAAGTTTAAT	0	IMGVR_UViG_3300017757_000305|3300017757|Ga0181420_1000434	15743	15781	TGAAATGT	TGCTTTTT	27	-	https://img.jgi.doe.gov/cgi-bin/vr/main.cgi?section=ViralBrowse&page=uviginfo&uvig_id=IMGVR_UViG_3300017757_000305
Cas13i4-spacer_5	AUUAAACUUUAUAAAGCAAAACAAAUUAUUGCUGUAUUC	GAATTCAGCAAAATCTGGTTTTGATTTATAAAGTTTAAT	0	IMGVR_UViG_3300017758_000391|3300017758|Ga0181409_1000592	1472	1510	TGAAATGT	TGCTTTTT	27	-	https://img.jgi.doe.gov/cgi-bin/vr/main.cgi?section=ViralBrowse&page=uviginfo&uvig_id=IMGVR_UViG_3300017758_000391
Cas13i4-spacer_5	AUUAAACUUUAUAAAGCAAAACAAAUUAUUGCUGUAUUC	GAATTCAGCAAAATCTGGTTTTGATTTATAAAGTTTAAT	0	IMGVR_UViG_3300017752_001259|3300017752|Ga0181400_1002402	1677	1715	TGAAATGT	TGCTTTTT	27	-	https://img.jgi.doe.gov/cgi-bin/vr/main.cgi?section=ViralBrowse&page=uviginfo&uvig_id=IMGVR_UViG_3300017752_001259
Cas13i4-spacer_5	AUUAAACUUUAUAAAGCAAAACAAAUUAUUGCUGUAUUC	GAATTCAGCAAAATCTGGTTTTGATTTATAAAGTTTAAT	0	IMGVR_UViG_3300017727_000816|3300017727|Ga0181401_1001352	2242	2204	TGAAATGT	TGCTTTTT	27	+	https://img.jgi.doe.gov/cgi-bin/vr/main.cgi?section=ViralBrowse&page=uviginfo&uvig_id=IMGVR_UViG_3300017727_000816
Cas13i4-spacer_5	AUUAAACUUUAUAAAGCAAAACAAAUUAUUGCUGUAUUC	GAATTCAGCAAAATCTGGTTTTGATTTATAAAGTTTAAT	0	IMGVR_UViG_3300020469_000019|3300020469|Ga0211577_10000047	61771	61809	TGAAATGT	TGCTTTTT	27	-	https://img.jgi.doe.gov/cgi-bin/vr/main.cgi?section=ViralBrowse&page=uviginfo&uvig_id=IMGVR_UViG_3300020469_000019
Cas13i4-spacer_6	UUCUAGCAGUUAAUGUUUGUUGUAGAGAUGGCUGUAUU	CATAAAACTACCTCTACAATAAACATTAACTGCTAGAA	2	IMGVR_UViG_3300033475_000013|3300033475|Ga0310811_10000246	27919	27956	CAGTTTAC	AATCTATT	26	-	https://img.jgi.doe.gov/cgi-bin/vr/main.cgi?section=ViralBrowse&page=uviginfo&uvig_id=IMGVR_UViG_3300033475_000013
Cas13i4-spacer_8	GGGCAUUUAGAAAGUAUCUUAAAUCAAUAAGCUGUAUUC	GAATACAGTTTATTGTTTGAATATTCTTTTTTAATGCAC	2	IMGVR_UViG_GVMAG-M-3300023184-139_000001|3300023184|Ga0214919_10034305	2167	2129	TAACACTA	AATAGAGC	23	+	https://gold.jgi.doe.gov/analysis_projects?id=Ga0214919
Cas13i5-spacer_1	AAGAACUUAGAUAACUAAAAGAAUUCAUUA	TAATGAATTCTTTAATTCATCTAAGTTCTT	3	IMGVR_UViG_3300022074_000354|3300022074|Ga0224906_1000402	2596	2625	TTCTTTGT	AAAAACAA	24	-	https://img.jgi.doe.gov/cgi-bin/vr/main.cgi?section=ViralBrowse&page=uviginfo&uvig_id=IMGVR_UViG_3300022074_000354
Cas13i5-spacer_1	AAGAACUUAGAUAACUAAAAGAAUUCAUUA	AAATGACTTCTTTTAGTTAGCTAAGTTCTT	1	IMGVR_UViG_3300012936_000546|3300012936|Ga0163109_10002880	8720	8691	GAAATCGT	TTAGATGG	24	+	https://img.jgi.doe.gov/cgi-bin/vr/main.cgi?section=ViralBrowse&page=uviginfo&uvig_id=IMGVR_UViG_3300012936_000546
Cas13i5-spacer_3	AUUAGAUACUGAUAUUAAUUCUAAUAUAGG	CCTATATTAGAATTAATATTATTTTCTAAT	0	IMGVR_UViG_3300014204_001474|3300014204|Ga0172381_10006733	10520	10549	AAATTTGT	CTAAATTT	24	-	https://img.jgi.doe.gov/cgi-bin/vr/main.cgi?section=ViralBrowse&page=uviginfo&uvig_id=IMGVR_UViG_3300014204_001474
Cas13i6-spacer_1	AAUCUGCAACAGCAGUAGGUAAAACAUAUU	AATATGTGCTACCTACTACTGTTGCAGATG	8	IMGVR_UViG_3300024266_000001|3300024266|Ga0228661_1000007	2035	2064	AATGATCT	TGTCAAGT	22	-	https://img.jgi.doe.gov/cgi-bin/vr/main.cgi?section=ViralBrowse&page=uviginfo&uvig_id=IMGVR_UViG_3300024266_000001
Cas13i6-spacer_10	UUCAAUAAAUAGACACAAAUACUAUCAUU	ATTTATAGTATTTGTGTCTATTTATTTAA	1	IMGVR_UViG_3300025131_001862|3300025131|Ga0209128_1004080	957	929	AGAATATT	ACAAATAT	23	+	https://img.jgi.doe.gov/cgi-bin/vr/main.cgi?section=ViralBrowse&page=uviginfo&uvig_id=IMGVR_UViG_3300025131_001862
Cas13i6-spacer_10	UUCAAUAAAUAGACACAAAUACUAUCAUU	ATTTATAGTATTTGTGTCTATTTATTTAA	1	IMGVR_UViG_3300025141_000409|3300025141|Ga0209756_1000668	26098	26070	AGAATATT	ACAAATAT	23	+	https://img.jgi.doe.gov/cgi-bin/vr/main.cgi?section=ViralBrowse&page=uviginfo&uvig_id=IMGVR_UViG_3300025141_000409
Cas13i6-spacer_11	GAUACUAAAUUCGAUACUACCACACCUUCC	GGAAGGTGTGGTAGTATCGAATTTGGTATC	0	IMGVR_UViG_3300006092_000333|3300006092|Ga0082021_1192432	11252	11281	GAATACAT	AACCAAAT	28	-	https://img.jgi.doe.gov/cgi-bin/vr/main.cgi?section=ViralBrowse&page=uviginfo&uvig_id=IMGVR_UViG_3300006092_000333
Cas13i6-spacer_11	GAUACUAAAUUCGAUACUACCACACCUUCC	GGAAGGTGTGGTAGTATCGAATTTAGTGTC	0	IMGVR_UViG_3300012020_000065|3300012020|Ga0119869_1001305	1694	1723	AAATACAT	AACCAAAT	28	-	https://img.jgi.doe.gov/cgi-bin/vr/main.cgi?section=ViralBrowse&page=uviginfo&uvig_id=IMGVR_UViG_3300012020_000065
Cas13i6-spacer_2	AUGCCGCUGGUGGUGUAGAAGCUUAUAAAU	GTTTGTAAGATTCTACACCAGCAGCGGCAT	1	IMGVR_UViG_3300031836_000067|3300031836|Ga0307486_1001857	15285	15314	CACCTCCA	TAGAATGA	22	-	https://img.jgi.doe.gov/cgi-bin/vr/main.cgi?section=ViralBrowse&page=uviginfo&uvig_id=IMGVR_UViG_3300031836_000067
Cas13i6-spacer_2	AUGCCGCUGGUGGUGUAGAAGCUUAUAAAU	GTTTGTAAGATTCTACACCAGCAGCGGCAT	1	IMGVR_UViG_3300032129_000049|3300032129|Ga0314772_1000846	347	318	CACCTCCA	TAGAATGA	22	+	https://img.jgi.doe.gov/cgi-bin/vr/main.cgi?section=ViralBrowse&page=uviginfo&uvig_id=IMGVR_UViG_3300032129_000049
Cas13i6-spacer_2	AUGCCGCUGGUGGUGUAGAAGCUUAUAAAU	GTTTGTAAGATTCTACACCAGCAGCGGCAT	1	IMGVR_UViG_3300032040_000074|3300032040|Ga0307487_1001640	15281	15310	CACCTCCA	TAGAATGA	22	-	https://img.jgi.doe.gov/cgi-bin/vr/main.cgi?section=ViralBrowse&page=uviginfo&uvig_id=IMGVR_UViG_3300032040_000074
Cas13i6-spacer_3	ACUAUAUCUGCAACAAAUCCUAUGCCUACC	GGTAGGTATTGGATTTGTTGCAGATATAAT	4	IMGVR_UViG_3300006092_000333|3300006092|Ga0082021_1192432	6457	6486	AAGTTCGT	TTCTTTGT	24	-	https://img.jgi.doe.gov/cgi-bin/vr/main.cgi?section=ViralBrowse&page=uviginfo&uvig_id=IMGVR_UViG_3300006092_000333
Cas13i6-spacer_8	AUAUACUCUUGAAUAUAUUUUAUAUAUACA	TAAAAATATAAAATATATTCAAGATTATAT	8	IMGVR_UViG_3300028196_000127|3300028196|Ga0257114_1001208	5884	5913	ATCAGTAT	AAAAAATA	22	-	https://img.jgi.doe.gov/cgi-bin/vr/main.cgi?section=ViralBrowse&page=uviginfo&uvig_id=IMGVR_UViG_3300028196_000127
Cas13i6-spacer_8	AUAUACUCUUGAAUAUAUUUUAUAUAUACA	TTTATATATAAAATATATTCATGACTATAA	9	IMGVR_UViG_3300010368_000011|3300010368|Ga0129324_10000047	18889	18918	TCATGAGG	TCGAGGGA	22	-	https://img.jgi.doe.gov/cgi-bin/vr/main.cgi?section=ViralBrowse&page=uviginfo&uvig_id=IMGVR_UViG_3300010368_000011
Cas13i6-spacer_8	AUAUACUCUUGAAUAUAUUUUAUAUAUACA	TAAAAATATAAAATATATTCAAGATTATAT	8	IMGVR_UViG_GVMAG-M-3300009434-22_000001|3300009434|Ga0115562_1006928	1903	1932	ATTAGTAT	AAAAAATA	22	-	https://gold.jgi.doe.gov/analysis_projects?id=Ga0115562
Cas13i6-spacer_8	AUAUACUCUUGAAUAUAUUUUAUAUAUACA	AGTAAATACAAAATATATTAAAGAGTATAT	2	IMGVR_UViG_3300004240_000255|3300004240|Ga0007787_10001456	7463	7434	AACAAATA	TAGTTATA	22	+	https://img.jgi.doe.gov/cgi-bin/vr/main.cgi?section=ViralBrowse&page=uviginfo&uvig_id=IMGVR_UViG_3300004240_000255
Cas13i6-spacer_8	AUAUACUCUUGAAUAUAUUUUAUAUAUACA	TTTATATATAAAATATATTCATGACTATAA	9	IMGVR_UViG_3300010316_000015|3300010316|Ga0136655_1000049	39229	39200	TCATGAGG	TCGAGGGA	22	+	https://img.jgi.doe.gov/cgi-bin/vr/main.cgi?section=ViralBrowse&page=uviginfo&uvig_id=IMGVR_UViG_3300010316_000015
Cas13i6-spacer_9	GAUUAUAAUACUCUAAAAUCAUGUCUUUGU	TAAAAGACATGATATTAGAGTATAATAATA	3	IMGVR_UViG_3300006751_000408|3300006751|Ga0098040_1000889	437	408	CTACTAAT	TATCGATA	20	+	https://img.jgi.doe.gov/cgi-bin/vr/main.cgi?section=ViralBrowse&page=uviginfo&uvig_id=IMGVR_UViG_3300006751_000408
Cas13i6-spacer_9	GAUUAUAAUACUCUAAAAUCAUGUCUUUGU	TAAAAGACATGATATTAGAGTATAATAATA	3	IMGVR_UViG_3300025096_000926|3300025096|Ga0208011_1002683	5581	5552	CTACTAAT	TATCGATA	20	+	https://img.jgi.doe.gov/cgi-bin/vr/main.cgi?section=ViralBrowse&page=uviginfo&uvig_id=IMGVR_UViG_3300025096_000926
Cas13i7-spacer_1	UCUACAAAGUAAAAACAAGUGUCUCAUUGUUAAAACACUUCCUACAUUCCAC	TTGGAATGTATCAAATGTTAAAACAATGAAACATATGTTTAGCGTTTGTTCA	3	IMGVR_UViG_3300007216_000307|3300007216|Ga0103961_1072632	4867	4816	AATTTTAA	TTAAATGA	22	+	https://img.jgi.doe.gov/cgi-bin/vr/main.cgi?section=ViralBrowse&page=uviginfo&uvig_id=IMGVR_UViG_3300007216_000307
Cas13i7-spacer_10	AACACAGCCAUUGAACAUACUUGUUAUACUAGUUACUUGGCUUGUAAUCCAA	TTTTAATACGAGCCAAGTAACGAGTATGGAAGGCATGTTTAGTGGCTGTAGC	3	NZ_CP060801.1	62739	62688	GGTTTAAC	TTAAGTAG	22	+	http://www.ncbi.nlm.nih.gov/nuccore/NZ_CP060801.1?report=graph&v=62725:62699&c=339966&theme=Default&flip=false&select=null&content=1&color=0&label=1&geneModel=1&decor=0&layout=0&spacing=0&alncolor=on	Enterococcus_faecalis strain SF28073 plasmid pSF1, complete sequence
Cas13i7-spacer_10	AACACAGCCAUUGAACAUACUUGUUAUACUAGUUACUUGGCUUGUAAUCCAA	GTTTAATACGAGCCAAGTAACGAGTATGACCAGCATGTTTAATGGCTGTAGC	3	NZ_CP060801.1	63051	63000	AGTTTATC	GTAAGCAA	26	+	http://www.ncbi.nlm.nih.gov/nuccore/NZ_CP060801.1?report=graph&v=63037:63011&c=339966&theme=Default&flip=false&select=null&content=1&color=0&label=1&geneModel=1&decor=0&layout=0&spacing=0&alncolor=on	Enterococcus_faecalis strain SF28073 plasmid pSF1, complete sequence
Cas13i7-spacer_10	AACACAGCCAUUGAACAUACUUGUUAUACUAGUUACUUGGCUUGUAAUCCAA	GTTTAATACGAGCCAAGTAACGAGTATGACCAGCATGTTTAATGGCTGTAGC	3	NZ_CP036248.1	27429	27480	AGTTTATC	GTAAGCAA	26	-	http://www.ncbi.nlm.nih.gov/nuccore/NZ_CP036248.1?report=graph&v=27421:27479&c=339966&theme=Default&flip=false&select=null&content=1&color=0&label=1&geneModel=1&decor=0&layout=0&spacing=0&alncolor=on	Enterococcus_faecalis R712 plasmid pR712_02, complete sequence
Cas13i7-spacer_10	AACACAGCCAUUGAACAUACUUGUUAUACUAGUUACUUGGCUUGUAAUCCAA	GTTTAATACGAGCCAAGTAACGAGTATGGAAGGCATGTTTAGTGGCTGTAGC	3	NZ_CP036248.1	27585	27636	GGTTTAAC	GTAAGCAA	20	-	http://www.ncbi.nlm.nih.gov/nuccore/NZ_CP036248.1?report=graph&v=27577:27635&c=339966&theme=Default&flip=false&select=null&content=1&color=0&label=1&geneModel=1&decor=0&layout=0&spacing=0&alncolor=on	Enterococcus_faecalis R712 plasmid pR712_02, complete sequence
Cas13i7-spacer_10	AACACAGCCAUUGAACAUACUUGUUAUACUAGUUACUUGGCUUGUAAUCCAA	TTTTAATACGAGCCAAGTAACGAGTATGGAAGGCATGTTTAGTGGCTGTAGC	3	NZ_CP036248.1	27741	27792	GGTTTAAC	TTAAGTAG	22	-	http://www.ncbi.nlm.nih.gov/nuccore/NZ_CP036248.1?report=graph&v=27733:27791&c=339966&theme=Default&flip=false&select=null&content=1&color=0&label=1&geneModel=1&decor=0&layout=0&spacing=0&alncolor=on	Enterococcus_faecalis R712 plasmid pR712_02, complete sequence
Cas13i7-spacer_10	AACACAGCCAUUGAACAUACUUGUUAUACUAGUUACUUGGCUUGUAAUCCAA	TTGGGATACTAGCCAAGTAACGAATATGGCTAGAATGTTCAATGATATGTAT	5	NZ_CP081847.1	428793	428742	GGCTTAAC	ATAAGCAA	20	+	http://www.ncbi.nlm.nih.gov/nuccore/NZ_CP081847.1?report=graph&v=428769:428742&c=339966&theme=Default&flip=false&select=null&content=1&color=0&label=1&geneModel=1&decor=0&layout=0&spacing=0&alncolor=on	Enterococcus_raffinosus strain CX012922 plasmid pCX012922, complete sequence
Cas13i7-spacer_10	AACACAGCCAUUGAACAUACUUGUUAUACUAGUUACUUGGCUUGUAAUCCAA	GTTAAATACAAGCAAAGTTACAAATATGAGCAGTATGTTCTATTCCTGTGCC	5	NC_014824.1	117909	117858	GGTTTGAC	ACTAGAGT	20	+	http://www.ncbi.nlm.nih.gov/nuccore/NC_014824.1?report=graph&v=117897:117870&c=339966&theme=Default&flip=false&select=null&content=1&color=0&label=1&geneModel=1&decor=0&layout=0&spacing=0&alncolor=on	Ruminococcus_albus 7 = DSM 20455 plasmid pRUMAL01, complete sequence
Cas13i7-spacer_10	AACACAGCCAUUGAACAUACUUGUUAUACUAGUUACUUGGCUUGUAAUCCAA	TTGGACAACAAGCCAAGTTACAAATATGACTAGTATGTTCAATGCTTCTCGT	5	IMGVR_UViG_3300007162_000031|3300007162|Ga0079300_10000209	5662	5713	GCGTTCAA	CCCCTTAA	28	-	https://img.jgi.doe.gov/cgi-bin/vr/main.cgi?section=ViralBrowse&page=uviginfo&uvig_id=IMGVR_UViG_3300007162_000031
Cas13i7-spacer_10	AACACAGCCAUUGAACAUACUUGUUAUACUAGUUACUUGGCUUGUAAUCCAA	TTGGAATACTAGCAAAGTAACTAATATGTCATCTATGTTTAATAATTGTGTT	6	IMGVR_UViG_3300012979_000014|3300012979|Ga0123348_10000286	10428	10377	GCTTTGAC	TTAAGTGG	28	+	https://img.jgi.doe.gov/cgi-bin/vr/main.cgi?section=ViralBrowse&page=uviginfo&uvig_id=IMGVR_UViG_3300012979_000014
Cas13i7-spacer_11	UGUACAAUGAUAAAAUAGGCCACUCAUAUUAGUUACCUGACUAACAUCCCAU	ATGGGATGTTTCTAAGGTAACTGATATGTGTGGTATGTTCTATCACGCTTCT	5	NC_024697.1	73205	73154	TGTTTCAA	ATTTCAGA	24	+	http://www.ncbi.nlm.nih.gov/nuccore/NC_024697.1?report=graph&v=73183:73155&c=339966&theme=Default&flip=false&select=null&content=1&color=0&label=1&geneModel=1&decor=0&layout=0&spacing=0&alncolor=on	Aureococcus_anophagefferens virus isolate BtV-01, complete genome
Cas13i7-spacer_11	UGUACAAUGAUAAAAUAGGCCACUCAUAUUAGUUACCUGACUAACAUCCCAU	CTGGGATACTTCTAATGTAACTAATATGAGGAACATGTTTTGTCATTGTACC	12	NC_024697.1	260267	260318	AAATTCGA	ATTAAAGA	24	-	http://www.ncbi.nlm.nih.gov/nuccore/NC_024697.1?report=graph&v=260259:260324&c=339966&theme=Default&flip=false&select=null&content=1&color=0&label=1&geneModel=1&decor=0&layout=0&spacing=0&alncolor=on	Aureococcus_anophagefferens virus isolate BtV-01, complete genome
Cas13i7-spacer_11	UGUACAAUGAUAAAAUAGGCCACUCAUAUUAGUUACCUGACUAACAUCCCAU	ATGGAATGTTTCTAATGTGACTAATATGCGTGGTATGTTTAATCATGCCATC	3	NC_024697.1	17598	17547	AATTTCAA	ATTTCAAA	20	+	http://www.ncbi.nlm.nih.gov/nuccore/NC_024697.1?report=graph&v=17578:17549&c=339966&theme=Default&flip=false&select=null&content=1&color=0&label=1&geneModel=1&decor=0&layout=0&spacing=0&alncolor=on	Aureococcus_anophagefferens virus isolate BtV-01, complete genome
Cas13i7-spacer_11	UGUACAAUGAUAAAAUAGGCCACUCAUAUUAGUUACCUGACUAACAUCCCAU	TTGGGATGTTTCTAATGTAACTAATATGAGCAATTTATTTGAAAATCGTACT	4	NC_024697.1	203179	203230	AATTTTAA	ATTGAAGA	22	-	http://www.ncbi.nlm.nih.gov/nuccore/NC_024697.1?report=graph&v=203171:203236&c=339966&theme=Default&flip=false&select=null&content=1&color=0&label=1&geneModel=1&decor=0&layout=0&spacing=0&alncolor=on	Aureococcus_anophagefferens virus isolate BtV-01, complete genome
Cas13i7-spacer_11	UGUACAAUGAUAAAAUAGGCCACUCAUAUUAGUUACCUGACUAACAUCCCAU	ATGGGATGTTTCTAAAGTGACTAATATGACAGGTATGTTTTATCGTGCTGAA	5	NC_024697.1	330723	330672	CATTTTAA	ATTTCAAA	22	+	http://www.ncbi.nlm.nih.gov/nuccore/NC_024697.1?report=graph&v=330699:330672&c=339966&theme=Default&flip=false&select=null&content=1&color=0&label=1&geneModel=1&decor=0&layout=0&spacing=0&alncolor=on	Aureococcus_anophagefferens virus isolate BtV-01, complete genome
Cas13i7-spacer_11	UGUACAAUGAUAAAAUAGGCCACUCAUAUUAGUUACCUGACUAACAUCCCAU	ATGGGACGTTAGTAAAGTTACTGATATGAGTGGTATGTTTTATGATTCTAAA	8	IMGVR_UViG_3300031760_000005|3300031760|Ga0326513_10000009	32334	32283	TTTAATAC	ATATCAGA	30	+	https://img.jgi.doe.gov/cgi-bin/vr/main.cgi?section=ViralBrowse&page=uviginfo&uvig_id=IMGVR_UViG_3300031760_000005
Cas13i7-spacer_11	UGUACAAUGAUAAAAUAGGCCACUCAUAUUAGUUACCUGACUAACAUCCCAU	ATGGGATACTAGTAATGTTACTAATATGAGTGATATGTTTTATTATTGTAAA	11	IMGVR_UViG_3300026549_000137|3300026549|Ga0256404_1002306	62	11	TCCTTAAC	GTATCTAA	30	+	https://img.jgi.doe.gov/cgi-bin/vr/main.cgi?section=ViralBrowse&page=uviginfo&uvig_id=IMGVR_UViG_3300026549_000137
Cas13i7-spacer_11	UGUACAAUGAUAAAAUAGGCCACUCAUAUUAGUUACCUGACUAACAUCCCAU	ATGGGATGTAAGTAATGCAACTAATATGTTTGGTATGTTTTATGATTGTCCA	8	IMGVR_UViG_3300031992_000001|3300031992|Ga0310694_10000001	482498	482549	TTTACTGG	ATTTCAAA	30	-	https://img.jgi.doe.gov/cgi-bin/vr/main.cgi?section=ViralBrowse&page=uviginfo&uvig_id=IMGVR_UViG_3300031992_000001
Cas13i7-spacer_11	UGUACAAUGAUAAAAUAGGCCACUCAUAUUAGUUACCUGACUAACAUCCCAU	ATGGGATGTAAGTAATGCAACTAATATGTTTGGTATGTTTTATGATTGTCCA	8	IMGVR_UViG_3300028833_000052|3300028833|Ga0247610_10000001	482498	482549	TTTACTGG	ATTTCAAA	30	-	https://img.jgi.doe.gov/cgi-bin/vr/main.cgi?section=ViralBrowse&page=uviginfo&uvig_id=IMGVR_UViG_3300028833_000052
Cas13i7-spacer_12	UUUACAGUUUCUGAAUAGAGAACUCAUACUAGUCACUCGACUAACAUCCCAA	CTGGGATGTTAGTAATGTGACTAGTATGAATTCTTTGTTTAGAAGTTCTGAA	0	IMGVR_UViG_3300027714_000378|3300027714|Ga0209815_1001927	1707	1656	TTGTTTAA	GTTTCAAA	28	+	https://img.jgi.doe.gov/cgi-bin/vr/main.cgi?section=ViralBrowse&page=uviginfo&uvig_id=IMGVR_UViG_3300027714_000378
Cas13i7-spacer_12	UUUACAGUUUCUGAAUAGAGAACUCAUACUAGUCACUCGACUAACAUCCCAA	CTGGGATGTTAGTAATGTGACTAGTATGAATTCTTTGTTTAGAAGTTCTGAA	0	IMGVR_UViG_3300027771_000069|3300027771|Ga0209279_10000391	15737	15686	TTGTTTAA	GTTTCAAA	28	+	https://img.jgi.doe.gov/cgi-bin/vr/main.cgi?section=ViralBrowse&page=uviginfo&uvig_id=IMGVR_UViG_3300027771_000069
Cas13i7-spacer_13	UUCACAUUCAGAGAACAUGUAUGACAUACUAUUAACUUGACCUGUAUUCCAC	TTGGAAAACAGGTAAAGTTACTGATATGGCACATATGTTCTCTGGGTGCAAG	3	MN159079	208208	208157	GCACTAAC	CTGTCTAC	24	+	http://www.ncbi.nlm.nih.gov/nuccore/MN159079?report=graph&v=208184:208158&c=339966&theme=Default&flip=false&select=null&content=1&color=0&label=1&geneModel=1&decor=0&layout=0&spacing=0&alncolor=on	MN159079_Aeromonas phage D9, partial genome.
Cas13i7-spacer_13	UUCACAUUCAGAGAACAUGUAUGACAUACUAUUAACUUGACCUGUAUUCCAC	TTGGAAAACAGGTAAAGTTACTGATATGGGACAGATGTTCTCTGGGTGTAAA	3	MN131137	125512	125461	GCACTGAC	CTGTCTAC	26	+	http://www.ncbi.nlm.nih.gov/nuccore/MN131137?report=graph&v=125504:125470&c=339966&theme=Default&flip=false&select=null&content=1&color=0&label=1&geneModel=1&decor=0&layout=0&spacing=0&alncolor=on	MN131137_Aeromonas phage D6, complete genome.
Cas13i7-spacer_13	UUCACAUUCAGAGAACAUGUAUGACAUACUAUUAACUUGACCUGUAUUCCAC	GTGGAATGTAAGCAATGTTACTAATATGTCATACATGTTTGCTGACTGTGCT	3	IMGVR_UViG_GVMAG-M-3300009164-70_000001|3300009164|Ga0114975_10001529	924	873	CATTTTAA	ATAGGTGG	26	+	https://gold.jgi.doe.gov/analysis_projects?id=Ga0114975
Cas13i7-spacer_13	UUCACAUUCAGAGAACAUGUAUGACAUACUAUUAACUUGACCUGUAUUCCAC	TTGGGATGTATCTCACGTTAATAATATGTCAAATATGTTTTATGATTGTGAA	1	IMGVR_UViG_GVMAG-M-3300012920-30_000001|3300012920|Ga0160423_10006323	3408	3459	AATTTCAA	TTAAATAG	26	-	https://gold.jgi.doe.gov/analysis_projects?id=Ga0160423
Cas13i7-spacer_13	UUCACAUUCAGAGAACAUGUAUGACAUACUAUUAACUUGACCUGUAUUCCAC	TTGGAAAACAGGTAAAGTTACTGATATGGGACAGATGTTCTCTGGGTGTAAA	3	MN131137	125512	125461	GCACTGAC	CTGTCTAC	26	+	http://www.ncbi.nlm.nih.gov/nuccore/MN131137?report=graph&v=125504:125470&c=339966&theme=Default&flip=false&select=null&content=1&color=0&label=1&geneModel=1&decor=0&layout=0&spacing=0&alncolor=on	MN131137_Aeromonas phage D6, complete genome.
Cas13i7-spacer_2	UUCACAAUUUGAAAACAUCCCUUCCAUGUUAGUAACUUGACUUGUAUCCCAA	TTGGGATACAAGTAATGTAACGGATATGAGAGGTATGTTTTCAGGGGCAAAA	0	NZ_CP021876.1	124624	124675	AGATTATC	GTAAGTGG	20	-	http://www.ncbi.nlm.nih.gov/nuccore/NZ_CP021876.1?report=graph&v=124616:124674&c=339966&theme=Default&flip=false&select=null&content=1&color=0&label=1&geneModel=1&decor=0&layout=0&spacing=0&alncolor=on	Enterococcus_wangshanyuanii strain MN05 plasmid unnamed3
Cas13i7-spacer_2	UUCACAAUUUGAAAACAUCCCUUCCAUGUUAGUAACUUGACUUGUAUCCCAA	TTGGGATACAACTAATGTTACAAACATGGTCGGCTTGTTTAACAACTGTCGT	0	OV032902	318065	318014	GCATTCAA	CCACTAAG	22	+	http://www.ncbi.nlm.nih.gov/nuccore/OV032902?report=graph&v=318051:318019&c=339966&theme=Default&flip=false&select=null&content=1&color=0&label=1&geneModel=1&decor=0&layout=0&spacing=0&alncolor=on	OV032902_Vibrio phage vB_VpaM_sm033 genome assembly, chromosome: 1.
Cas13i7-spacer_2	UUCACAAUUUGAAAACAUCCCUUCCAUGUUAGUAACUUGACUUGUAUCCCAA	GTTTGATACAAGCAATGTAACAAACATGGACGGTATGTTCTATAATTCTCAA	0	NC_010371.1	111312	111363	GCAACCAC	GGCGATAA	22	-	http://www.ncbi.nlm.nih.gov/nuccore/NC_010371.1?report=graph&v=111304:111367&c=339966&theme=Default&flip=false&select=null&content=1&color=0&label=1&geneModel=1&decor=0&layout=0&spacing=0&alncolor=on	Finegoldia_magna ATCC 29328 plasmid pFMC, complete sequence
Cas13i7-spacer_2	UUCACAAUUUGAAAACAUCCCUUCCAUGUUAGUAACUUGACUUGUAUCCCAA	ATGGGATACCAGTAATGTAACTACTATGGAAGGAATGTTTTCATCTTGTGAA	5	IMGVR_UViG_GVMAG-M-3300023184-17_000001|3300023184|Ga0214919_10000024	204250	204301	TTTAACAG	ATTAGTCA	32	-	https://gold.jgi.doe.gov/analysis_projects?id=Ga0214919
Cas13i7-spacer_3	AAUACAACUAGAAAACAUUCUUUUCAUCAUCAAAACAUUCCCUACAUUCCAA	TTGGAATGTTGGAAATGTTAAGAATATGAATAAAATGTTTTATGAATGTACT	6	MK408758	69288	69237	AATTTTAA	TTAAATTC	26	+	http://www.ncbi.nlm.nih.gov/nuccore/MK408758?report=graph&v=69276:69243&c=339966&theme=Default&flip=false&select=null&content=1&color=0&label=1&geneModel=1&decor=0&layout=0&spacing=0&alncolor=on	MK408758_Campylobacter phage CP20, complete genome.
Cas13i7-spacer_3	AAUACAACUAGAAAACAUUCUUUUCAUCAUCAAAACAUUCCCUACAUUCCAA	TTGGAATGTTGGAAATGTTAAGAATATGAATAAAATGTTTTATGAATGTACT	6	HE815464	26362	26413	AATTTTAA	TTAAATTC	26	-	http://www.ncbi.nlm.nih.gov/nuccore/HE815464?report=graph&v=26354:26419&c=339966&theme=Default&flip=false&select=null&content=1&color=0&label=1&geneModel=1&decor=0&layout=0&spacing=0&alncolor=on	HE815464_Campylobacter phage CP21 complete sequence.
Cas13i7-spacer_3	AAUACAACUAGAAAACAUUCUUUUCAUCAUCAAAACAUUCCCUACAUUCCAA	TTGGAATGTTGGAAATGTTAAGAATATGAATAAAATGTTTTATGAATGTACT	6	FN667789	69121	69070	AATTTTAA	TTAAATTC	26	+	http://www.ncbi.nlm.nih.gov/nuccore/FN667789?report=graph&v=69109:69076&c=339966&theme=Default&flip=false&select=null&content=1&color=0&label=1&geneModel=1&decor=0&layout=0&spacing=0&alncolor=on	FN667789_Campylobacter phage CPt10, complete genome.
Cas13i7-spacer_3	AAUACAACUAGAAAACAUUCUUUUCAUCAUCAAAACAUUCCCUACAUUCCAA	TTGGAATGTTGGAAATGTTAAAAATATGAATAAAATGTTTTATGAATGTACT	6	HM246720	25056	25005	AATTTTAA	TTAAATTC	24	+	http://www.ncbi.nlm.nih.gov/nuccore/HM246720?report=graph&v=25044:25011&c=339966&theme=Default&flip=false&select=null&content=1&color=0&label=1&geneModel=1&decor=0&layout=0&spacing=0&alncolor=on	HM246720_Campylobacter phage vB_CcoM-IBB_35 clone Contig1, complete genome.
Cas13i7-spacer_3	AAUACAACUAGAAAACAUUCUUUUCAUCAUCAAAACAUUCCCUACAUUCCAA	TTGGAATGTAAGTAATGTTACGACTATGAAAATGATGTTTTATCGTTCTATT	4	IMGVR_UViG_3300031853_000210|3300031853|Ga0326514_10000365	10238	10187	TTCAATGG	ATCTCAGC	30	+	https://img.jgi.doe.gov/cgi-bin/vr/main.cgi?section=ViralBrowse&page=uviginfo&uvig_id=IMGVR_UViG_3300031853_000210
Cas13i7-spacer_4	UCUACAGCUAGAAAACAUGCUUUCCAUAUCUGUAACCUGGCUAACAUUCCAA	CTGGGATGTTAGTAAGGTTACTGATATGGATAATATGTTTACTAACTGTCCA	4	IMGVR_UViG_3300014047_000002|3300014047|Ga0120381_1000042	4957	5008	ATAAAAAA	ATTAGTAA	28	-	https://img.jgi.doe.gov/cgi-bin/vr/main.cgi?section=ViralBrowse&page=uviginfo&uvig_id=IMGVR_UViG_3300014047_000002
Cas13i7-spacer_4	UCUACAGCUAGAAAACAUGCUUUCCAUAUCUGUAACCUGGCUAACAUUCCAA	ATGGAATGTTAGTAAGGTTAAAGATATGTATAAAATGTTTGCTGGTTGTACA	1	IMGVR_UViG_3300026549_000034|3300026549|Ga0256404_1000107	192479	192530	AATTTTAA	CTAAGTAA	28	-	https://img.jgi.doe.gov/cgi-bin/vr/main.cgi?section=ViralBrowse&page=uviginfo&uvig_id=IMGVR_UViG_3300026549_000034
Cas13i7-spacer_4	UCUACAGCUAGAAAACAUGCUUUCCAUAUCUGUAACCUGGCUAACAUUCCAA	ATGGAATGTTAGTAAGGTTACTGATATGTATAAAATGTTTGATGGCTGTAAA	1	IMGVR_UViG_3300026549_000034|3300026549|Ga0256404_1000107	191868	191919	AAATTTGA	TTAAGCAA	28	-	https://img.jgi.doe.gov/cgi-bin/vr/main.cgi?section=ViralBrowse&page=uviginfo&uvig_id=IMGVR_UViG_3300026549_000034
Cas13i7-spacer_4	UCUACAGCUAGAAAACAUGCUUUCCAUAUCUGUAACCUGGCUAACAUUCCAA	TTGGAATGTAAGTAAGGTTACAAATATGAGAGAAATGTTTTCTGGATGTAGG	0	IMGVR_UViG_3300023174_001690|3300023174|Ga0214921_10019158	6372	6423	GCATTTAA	TTAAGTGC	28	-	https://img.jgi.doe.gov/cgi-bin/vr/main.cgi?section=ViralBrowse&page=uviginfo&uvig_id=IMGVR_UViG_3300023174_001690
Cas13i7-spacer_4	UCUACAGCUAGAAAACAUGCUUUCCAUAUCUGUAACCUGGCUAACAUUCCAA	TTGGAATGTAAGCAATGTTACAGGTATGAATAGTATGTTTTATAATTCTAAA	4	IMGVR_UViG_3300031992_000018|3300031992|Ga0310694_10000055	105411	105462	TTTAATGG	ATATCATC	28	-	https://img.jgi.doe.gov/cgi-bin/vr/main.cgi?section=ViralBrowse&page=uviginfo&uvig_id=IMGVR_UViG_3300031992_000018
Cas13i7-spacer_4	UCUACAGCUAGAAAACAUGCUUUCCAUAUCUGUAACCUGGCUAACAUUCCAA	TTGGAATGTAAGCAATGTTACAGGTATGAATAGTATGTTTTATAATTCTAAA	4	IMGVR_UViG_3300028833_000062|3300028833|Ga0247610_10000043	86478	86529	TTTAATGG	ATATCATC	28	-	https://img.jgi.doe.gov/cgi-bin/vr/main.cgi?section=ViralBrowse&page=uviginfo&uvig_id=IMGVR_UViG_3300028833_000062
Cas13i7-spacer_4	UCUACAGCUAGAAAACAUGCUUUCCAUAUCUGUAACCUGGCUAACAUUCCAA	TTGGAATGTTAGTAATGTTATTGACATGAGTAGAATGTTTTCTAGTTGTACA	0	IMGVR_UViG_3300028603_000188|3300028603|Ga0265293_10003185	27912	27963	AATTTCAA	ATTAATAA	28	-	https://img.jgi.doe.gov/cgi-bin/vr/main.cgi?section=ViralBrowse&page=uviginfo&uvig_id=IMGVR_UViG_3300028603_000188
Cas13i7-spacer_4	UCUACAGCUAGAAAACAUGCUUUCCAUAUCUGUAACCUGGCUAACAUUCCAA	TTGGAATGTAAGCAATGTTACAGGTATGAATAGTATGTTTTATAATTCTAAA	4	IMGVR_UViG_3300028805_000764|3300028805|Ga0247608_10005699	675	726	TTTAATGG	ATATCATC	28	-	https://img.jgi.doe.gov/cgi-bin/vr/main.cgi?section=ViralBrowse&page=uviginfo&uvig_id=IMGVR_UViG_3300028805_000764
Cas13i7-spacer_5	AACACAACUUGAAAACAUUUGAUGUGCAUUGGUAAGUUUACUAGUAUUCCAA	TTGGAATGTTAGTAAAGTTACCAGTTTTAATCAAATGTTTAATAATTGTGAT	6	IMGVR_UViG_3300035681_000158|3300035681|Ga0335034_0001698	18764	18713	AGTTTTAA	CTTAATAA	26	+	https://img.jgi.doe.gov/cgi-bin/vr/main.cgi?section=ViralBrowse&page=uviginfo&uvig_id=IMGVR_UViG_3300035681_000158
Cas13i7-spacer_5	AACACAACUUGAAAACAUUUGAUGUGCAUUGGUAAGUUUACUAGUAUUCCAA	TTGGAATGTTAGTAAAGTTACCAGTTTTAATCAAATGTTTAATAATTGTGAT	6	IMGVR_UViG_3300035665_000012|3300035665|Ga0334984_0000084	23839	23788	AGTTTTAA	CTTAATAA	26	+	https://img.jgi.doe.gov/cgi-bin/vr/main.cgi?section=ViralBrowse&page=uviginfo&uvig_id=IMGVR_UViG_3300035665_000012
Cas13i7-spacer_6	AGCACAUUGUGAAAAGACUCUUUUCAUAUUAGUAACUUGACUAACAUCCCAA	TTGGAATGTTAGTAATGTTACTACTATGAATAGTATATTTTCACAAGCTGCA	1	IMGVR_UViG_3300025096_000820|3300025096|Ga0208011_1002191	439	388	GCATTTAA	TTAAATTC	30	+	https://img.jgi.doe.gov/cgi-bin/vr/main.cgi?section=ViralBrowse&page=uviginfo&uvig_id=IMGVR_UViG_3300025096_000820
Cas13i7-spacer_7	GGUACAAGAUUGAAACGUACUUUCCAUACUUGUGACUUGACCAACAUCCCAU	TTGGGATGTATCTAATGTAACAAATATGGAAAGTATGTTTAAAAATAATATT	7	NC_024697.1	57990	58041	TATTTTAA	ATTAATAA	20	-	http://www.ncbi.nlm.nih.gov/nuccore/NC_024697.1?report=graph&v=57982:58039&c=339966&theme=Default&flip=false&select=null&content=1&color=0&label=1&geneModel=1&decor=0&layout=0&spacing=0&alncolor=on	Aureococcus_anophagefferens virus isolate BtV-01, complete genome
Cas13i7-spacer_7	GGUACAAGAUUGAAACGUACUUUCCAUACUUGUGACUUGACCAACAUCCCAU	TTGGGATGTTAGTAATGTTACAAATATGGAGAGTATGTTTCAGGCTTGTAAT	8	IMGVR_UViG_3300025108_000196|3300025108|Ga0208793_1000310	28132	28081	GACTTTGA	ATAGGAAC	28	+	https://img.jgi.doe.gov/cgi-bin/vr/main.cgi?section=ViralBrowse&page=uviginfo&uvig_id=IMGVR_UViG_3300025108_000196
Cas13i7-spacer_7	GGUACAAGAUUGAAACGUACUUUCCAUACUUGUGACUUGACCAACAUCCCAU	TTGGGATGTTAGTAATGTTACAAATATGGAGAGTATGTTTCAGGCTTGTAAT	8	IMGVR_UViG_3300006793_000183|3300006793|Ga0098055_1000344	5722	5773	GACTTTGA	ATAGGAAC	28	-	https://img.jgi.doe.gov/cgi-bin/vr/main.cgi?section=ViralBrowse&page=uviginfo&uvig_id=IMGVR_UViG_3300006793_000183
Cas13i7-spacer_7	GGUACAAGAUUGAAACGUACUUUCCAUACUUGUGACUUGACCAACAUCCCAU	TTGGGATGTTAGTAATGTTACAAATATGGAGAGTATGTTTCAGGCTTGTAAT	8	IMGVR_UViG_3300010150_000101|3300010150|Ga0098056_1000117	5722	5773	GACTTTGA	ATAGGAAC	28	-	https://img.jgi.doe.gov/cgi-bin/vr/main.cgi?section=ViralBrowse&page=uviginfo&uvig_id=IMGVR_UViG_3300010150_000101
Cas13i7-spacer_7	GGUACAAGAUUGAAACGUACUUUCCAUACUUGUGACUUGACCAACAUCCCAU	TTGGGATGTTGGAAATGTTACTAATATGGAAAATATGTTTCAAGCCTGTACT	3	IMGVR_UViG_3300025120_003675|3300025120|Ga0209535_1006157	5728	5779	GACTTTGA	ATAGGAAG	28	-	https://img.jgi.doe.gov/cgi-bin/vr/main.cgi?section=ViralBrowse&page=uviginfo&uvig_id=IMGVR_UViG_3300025120_003675
Cas13i7-spacer_8	UUCACAUCGAAAGAACAUAUUAUUCAUCCUAGUAACUUGGCUAACAUUCCAA	ATGGGATGTTAGTAAGGTTACTGATATGCATAACATGTTCTTTAGATGTGAT	1	IMGVR_UViG_3300026549_000034|3300026549|Ga0256404_1000107	191256	191307	TCATTAAA	CTAAATAA	28	-	https://img.jgi.doe.gov/cgi-bin/vr/main.cgi?section=ViralBrowse&page=uviginfo&uvig_id=IMGVR_UViG_3300026549_000034
Cas13i7-spacer_9	UGUGCAAUAAUUAAAUAGGGAACUCAUAUCUGUUACUUGACUAACAUCCCAU	TTGGGATGTTTCTAATGTAACTGATATGAGTTATCTATTCAATATTCCAATT	15	NC_024697.1	160448	160499	CATGACGC	ATTGAAGA	20	-	http://www.ncbi.nlm.nih.gov/nuccore/NC_024697.1?report=graph&v=160440:160497&c=339966&theme=Default&flip=false&select=null&content=1&color=0&label=1&geneModel=1&decor=0&layout=0&spacing=0&alncolor=on	Aureococcus_anophagefferens virus isolate BtV-01, complete genome
Cas13i7-spacer_9	UGUGCAAUAAUUAAAUAGGGAACUCAUAUCUGUUACUUGACUAACAUCCCAU	TTGGGATGTATCTAAGGTAAGAGATATGACCTGCATGTTTAAAGATTGCACC	4	NZ_HE984299.1	1876	1927	AACTTCAA	TTGGATAA	22	-	http://www.ncbi.nlm.nih.gov/nuccore/NZ_HE984299.1?report=graph&v=1868:1933&c=339966&theme=Default&flip=false&select=null&content=1&color=0&label=1&geneModel=1&decor=0&layout=0&spacing=0&alncolor=on	Helicobacter_heilmannii ASB1.4 strain type strain:ASB1.4 plasmid pASB1, complete sequence
Cas13i7-spacer_9	UGUGCAAUAAUUAAAUAGGGAACUCAUAUCUGUUACUUGACUAACAUCCCAU	ATGGAATGTAAGTAAAGTAACAAATATGAGTTTTGTATTTGATTATTGCAAA	6	UGV-GENOME-0379894	243124	243073	GCTTTGAC	GTATCTAA	34	+	https://genome.jgi.doe.gov/portal/IMG_VR/IMG_VR.home.html
Cas13i8-spacer_14	UUUGUUAAUUCUAUUAAAUAUUCAAAAUAA	TTATAATGAATATTTAATAGAATTTACAAA	6	IMGVR_UViG_3300026262_000004|3300026262|Ga0207990_1000634	2844	2815	AATTCAAA	CATTATAA	24	+	https://img.jgi.doe.gov/cgi-bin/vr/main.cgi?section=ViralBrowse&page=uviginfo&uvig_id=IMGVR_UViG_3300026262_000004
Cas13i8-spacer_14	UUUGUUAAUUCUAUUAAAUAUUCAAAAUAA	TTGTTTTGAATATTTAAAAGCATTAACAAA	4	IMGVR_UViG_GVMAG-M-3300010334-41_000001|3300010334|Ga0136644_10002844	4370	4341	TACAAATG	CATAGTTA	24	+	https://gold.jgi.doe.gov/analysis_projects?id=Ga0136644
Cas13i8-spacer_14	UUUGUUAAUUCUAUUAAAUAUUCAAAAUAA	TTGTTTTGAATATTTAAAAGCATTAACAAA	4	IMGVR_UViG_GVMAG-M-3300010334-41_000001|3300010334|Ga0136644_10002806	4382	4353	TACAAATG	GATAGTTA	24	+	https://gold.jgi.doe.gov/analysis_projects?id=Ga0136644
Cas13i8-spacer_14	UUUGUUAAUUCUAUUAAAUAUUCAAAAUAA	TTATTTTGAATATTTTATAGAAATTACAAA	0	IMGVR_UViG_3300001353_000055|3300001353|JGI20159J14440_10001511|1787-16693	6519	6548	TTCGTTTA	TTATATAT	24	-	https://img.jgi.doe.gov/cgi-bin/vr/main.cgi?section=ViralBrowse&page=uviginfo&uvig_id=IMGVR_UViG_3300001353_000055
Cas13i8-spacer_14	UUUGUUAAUUCUAUUAAAUAUUCAAAAUAA	TTATTTTGAATATTTTATAGAAATTACAAA	0	IMGVR_UViG_3300001347_000030|3300001347|JGI20156J14371_10000653	4013	4042	TTCGTTTA	TTATATAT	24	-	https://img.jgi.doe.gov/cgi-bin/vr/main.cgi?section=ViralBrowse&page=uviginfo&uvig_id=IMGVR_UViG_3300001347_000030
Cas13i8-spacer_14	UUUGUUAAUUCUAUUAAAUAUUCAAAAUAA	TTATTTTGAATATTTTATAGAAATTACAAA	0	IMGVR_UViG_3300000137_000035|3300000137|LP_F_10_SI03_10DRAFT_c1000595	4226	4255	TTCGTTTA	TTATATAT	24	-	https://img.jgi.doe.gov/cgi-bin/vr/main.cgi?section=ViralBrowse&page=uviginfo&uvig_id=IMGVR_UViG_3300000137_000035
Cas13i8-spacer_14	UUUGUUAAUUCUAUUAAAUAUUCAAAAUAA	TTATTTTGAATATTTTATAGAAATTACAAA	0	IMGVR_UViG_GVMAG-S-1103008-45_000001|3300025620|Ga0209405_1003135	83	112	TTCGTTTA	TTATATAT	24	-	https://gold.jgi.doe.gov/analysis_projects?id=Ga0209405
Cas13i8-spacer_15	UCAUCUCCCGUUUUAAAUAAAACAAAUAUU	AATATTTGATTTAGTTAAAAAGGGAGATGG	4	IMGVR_UViG_3300014050_000138|3300014050|Ga0119952_1000570	8540	8511	TACTATAC	AATCAAAA	22	+	https://img.jgi.doe.gov/cgi-bin/vr/main.cgi?section=ViralBrowse&page=uviginfo&uvig_id=IMGVR_UViG_3300014050_000138
Cas13i8-spacer_8	AUACAUACUUAUUAAAUUGUUCAUCUGUUA	TAACAACTGAACAATTTAAAAAGTATGTAT	2	IMGVR_UViG_3300028920_000052|3300028920|Ga0272441_10000421	28442	28471	TGAAAGAA	TGAAGAAA	24	-	https://img.jgi.doe.gov/cgi-bin/vr/main.cgi?section=ViralBrowse&page=uviginfo&uvig_id=IMGVR_UViG_3300028920_000052
Cas13i8-spacer_8	AUACAUACUUAUUAAAUUGUUCAUCUGUUA	TAACAACTGAACAATTTAAAAAGTATGTAT	2	IMGVR_UViG_3300030616_000021|3300030616|Ga0272442_10000215	50030	50001	TGAAAGAA	TGAAGAAA	24	+	https://img.jgi.doe.gov/cgi-bin/vr/main.cgi?section=ViralBrowse&page=uviginfo&uvig_id=IMGVR_UViG_3300030616_000021
Cas13i9-spacer_7	AAUAUUAAAAAAAUGAAAAACAUAAAUCCU	AGGATTTATGTTATTCATTATTTTAATATT	1	IMGVR_UViG_GVMAG-S-3300012936-62_000001|3300012936|Ga0163109_10000969	21965	21936	ACTAATTT	ATTGGTGG	26	+	https://gold.jgi.doe.gov/analysis_projects?id=Ga0163109

## Sheet: Table S5
Table S5 | The sequences of RT-qPCR primers
Name	Primer
hGAPDH-qPCR_F1	GTGGACCTGACCTGCCGTCT
hGAPDH-qPCR_R1	GGAGGAGTGGGTGTCGCTGT
hANXA4-qPCR_F1	CCTTGCCTACCGCAACA
hANXA4-qPCR_R1	TCAATTAGGCAGCCCTCATC
hEZH2-qPCR-F1	AAGGAGTTTGCTGCTGCTCT
hEZH2-qPCR-R1	ATTAATGGTGGGGGTGCTGG
hNF2-qPCR_F1	CCCCAGTGTTCACAAGCG
hNF2-qPCR_R1	CTGCGTACCAAGCAGTAATT
hHRAS-qPCR_F1	ATGCGGGACCAGTACATGCGC
hHRAS-qPCR_R1	GTCCTGAGCCTGCCGAGATTC
hNRAS-qPCR_F1	ACCAATACATGAGGACAGGCG
hNRAS-qPCR_R1	CAGTTCGTGGGCTTGTTTTGT
hPPARG-qPCR_F1	CAGAAATGCCTTGCAGTGGG
hPPARG-qPCR_R1	ACTCTGGATTCAGCTGGTCG

## Sheet: Table S6
Table S6 | Statistics
Student's t-test,unpaired	Figure 1h	p value
		Cas13e1		Cas13f1		Cas13g1		Cas13h1		Cas13i1
	5‘ DR to 3’DR	***	0.0002	****	<0.0001	***	0.0005	****	<0.0001	****	<0.0001
paired t-test	Figure 1k	p value
	Cas13X.1 to RfxCas13d	ns	0.7997
	Cas13X.1 to Cas13e3	ns	0.0945
	RfxCas13d to Cas13e3	ns	0.5214
Student's t-test,unpaired	Supplementary Fig.5c	p value
	NLS to noNLS	*	0.0174
	NLS to NES	***	0.0002
	noNLS to NES	***	0.0003
